# Supplementary material for: In silico metabolic network analysis of Arabidopsis leaves
Source: BMC Syst Biol. 2016 Oct 29;10:102. doi: 10.1186/s12918-016-0347-3 (PMC5086045; doi:10.1186/s12918-016-0347-3)
Supplement: Additional file 2: — SBML file of full network. (XML 647 kb) [file 12918_2016_347_MOESM2_ESM.xml]

<?xml version="1.0" encoding="UTF-8"?>
<sbml level="3" version="1" xmlns="http://www.sbml.org/sbml/level3/version1/core">
  <model>
    <listOfCompartments>
      <compartment metaid="c1" id="cytosol" name="cytosol" constant="false"/>
      <compartment metaid="c2" id="mitochondrion" name="mitochondrion" constant="false"/>
      <compartment metaid="c3" id="peroxisome" name="peroxisome" constant="false"/>
      <compartment metaid="c4" id="plastid" name="plastid" constant="false"/>
      <compartment metaid="c5" id="vacuole" name="vacuole" constant="false"/>
      <compartment metaid="c6" id="cell" name="cell" constant="false"/>
      <compartment metaid="c7" id="external" name="external" constant="false"/>
      <compartment metaid="c8" id="multicompartment" name="multicompartment" constant="false"/>
    </listOfCompartments>
    <listOfSpecies>
      <species metaid="s1" id="BM_c" compartment="cytosol" initialConcentration="0" hasOnlySubstanceUnits="false" boundaryCondition="false" constant="false"/>
      <species metaid="s2" id="CO2EX_p" name="CO2" compartment="plastid" initialConcentration="0" hasOnlySubstanceUnits="false" boundaryCondition="false" constant="false">
        <notes>
          <body xmlns="http://www.w3.org/1999/xhtml">
            <p> FORMULA:CO2 </p>
            <p> PubChem ID:3313 </p>
            <p> ChEBI ID:16526 </p>
            <p> KEGG ID:C00011 </p>
          </body>
        </notes>
      </species>
      <species metaid="s3" id="STA_p" name="Amylose" compartment="plastid" initialConcentration="0" hasOnlySubstanceUnits="false" boundaryCondition="false" constant="false">
        <notes>
          <body xmlns="http://www.w3.org/1999/xhtml">
            <p> FORMULA:(C12H20O10)n </p>
            <p> PubChem ID:3659 </p>
            <p> ChEBI ID:28017 </p>
            <p> KEGG ID:C00369 </p>
            <p> FORMULA:(C6H10O5)n </p>
            <p> PubChem ID:3984 </p>
            <p> ChEBI ID:28102 </p>
            <p> KEGG ID:C00718 </p>
          </body>
        </notes>
      </species>
      <species metaid="s4" id="CO2_cel" name="CO2" compartment="cell" initialConcentration="0" hasOnlySubstanceUnits="false" boundaryCondition="false" constant="false">
        <notes>
          <body xmlns="http://www.w3.org/1999/xhtml">
            <p> FORMULA:CO2 </p>
            <p> PubChem ID:3313 </p>
            <p> ChEBI ID:16526 </p>
            <p> KEGG ID:C00011 </p>
          </body>
        </notes>
      </species>
      <species metaid="s5" id="Pi_v" name="Diphosphate" compartment="vacuole" initialConcentration="0" hasOnlySubstanceUnits="false" boundaryCondition="false" constant="false">
        <notes>
          <body xmlns="http://www.w3.org/1999/xhtml">
            <p> FORMULA:H3PO4 </p>
            <p> PubChem ID:3311 </p>
            <p> ChEBI ID:18367 </p>
            <p> KEGG ID:C00009 </p>
            <p> FORMULA:H4P2O7 </p>
            <p> PubChem ID:3315 </p>
            <p> ChEBI ID:18361 </p>
            <p> KEGG ID:C00013 </p>
          </body>
        </notes>
      </species>
      <species metaid="s6" id="ACCOA_p" name="Acetyl-CoA" compartment="plastid" initialConcentration="0" hasOnlySubstanceUnits="false" boundaryCondition="false" constant="false">
        <notes>
          <body xmlns="http://www.w3.org/1999/xhtml">
            <p> FORMULA:C23H38N7O17P3S </p>
            <p> PubChem ID:3326 </p>
            <p> ChEBI ID:15351 </p>
            <p> KEGG ID:C00024 </p>
          </body>
        </notes>
      </species>
      <species metaid="s7" id="PYR_c" name="Pyruvate" compartment="cytosol" initialConcentration="0" hasOnlySubstanceUnits="false" boundaryCondition="false" constant="false">
        <notes>
          <body xmlns="http://www.w3.org/1999/xhtml">
            <p> FORMULA:C3H4O3 </p>
            <p> PubChem ID:3324 </p>
            <p> ChEBI ID:32816 </p>
            <p> KEGG ID:C00022 </p>
          </body>
        </notes>
      </species>
      <species metaid="s8" id="PEP_p" name="Phosphoenolpyruvate" compartment="plastid" initialConcentration="0" hasOnlySubstanceUnits="false" boundaryCondition="false" constant="false">
        <notes>
          <body xmlns="http://www.w3.org/1999/xhtml">
            <p> FORMULA:C3H5O6P </p>
            <p> PubChem ID:3374 </p>
            <p> ChEBI ID:18021 </p>
            <p> KEGG ID:C00074 </p>
          </body>
        </notes>
      </species>
      <species metaid="s9" id="AKG_m" name="2-Oxoglutarate" compartment="mitochondrion" initialConcentration="0" hasOnlySubstanceUnits="false" boundaryCondition="false" constant="false">
        <notes>
          <body xmlns="http://www.w3.org/1999/xhtml">
            <p> FORMULA:C5H6O5 </p>
            <p> PubChem ID:3328 </p>
            <p> ChEBI ID:30915 </p>
            <p> KEGG ID:C00026 </p>
          </body>
        </notes>
      </species>
      <species metaid="s10" id="R5P_p" name="D-Ribose5-phosphate" compartment="plastid" initialConcentration="0" hasOnlySubstanceUnits="false" boundaryCondition="false" constant="false">
        <notes>
          <body xmlns="http://www.w3.org/1999/xhtml">
            <p> FORMULA:C5H11O8P </p>
            <p> PubChem ID:3417 </p>
            <p> ChEBI ID:17797 </p>
            <p> KEGG ID:C00117 </p>
          </body>
        </notes>
      </species>
      <species metaid="s11" id="DHAP_p" name="Glyceronephosphate" compartment="plastid" initialConcentration="0" hasOnlySubstanceUnits="false" boundaryCondition="false" constant="false">
        <notes>
          <body xmlns="http://www.w3.org/1999/xhtml">
            <p> FORMULA:C3H7O6P </p>
            <p> PubChem ID:3411 </p>
            <p> ChEBI ID:16108 </p>
            <p> KEGG ID:C00111 </p>
          </body>
        </notes>
      </species>
      <species metaid="s12" id="E4P_p" name="D-Erythrose4-phosphate" compartment="plastid" initialConcentration="0" hasOnlySubstanceUnits="false" boundaryCondition="false" constant="false">
        <notes>
          <body xmlns="http://www.w3.org/1999/xhtml">
            <p> FORMULA:C4H9O7P </p>
            <p> PubChem ID:3574 </p>
            <p> ChEBI ID:48153 </p>
            <p> KEGG ID:C00279 </p>
          </body>
        </notes>
      </species>
      <species metaid="s13" id="OAA_c" name="Oxaloacetate" compartment="cytosol" initialConcentration="0" hasOnlySubstanceUnits="false" boundaryCondition="false" constant="false">
        <notes>
          <body xmlns="http://www.w3.org/1999/xhtml">
            <p> FORMULA:C4H4O5 </p>
            <p> PubChem ID:3338 </p>
            <p> ChEBI ID:30744 </p>
            <p> KEGG ID:C00036 </p>
          </body>
        </notes>
      </species>
      <species metaid="s14" id="PG_p_3" name="3-Phospho-D-glycerate" compartment="plastid" initialConcentration="0" hasOnlySubstanceUnits="false" boundaryCondition="false" constant="false">
        <notes>
          <body xmlns="http://www.w3.org/1999/xhtml">
            <p> FORMULA:C3H7O7P </p>
            <p> PubChem ID:3497 </p>
            <p> ChEBI ID:17794 </p>
            <p> KEGG ID:C00197 </p>
          </body>
        </notes>
      </species>
      <species metaid="s15" id="PYR_p" name="Pyruvate" compartment="plastid" initialConcentration="0" hasOnlySubstanceUnits="false" boundaryCondition="false" constant="false">
        <notes>
          <body xmlns="http://www.w3.org/1999/xhtml">
            <p> FORMULA:C3H4O3 </p>
            <p> PubChem ID:3324 </p>
            <p> ChEBI ID:32816 </p>
            <p> KEGG ID:C00022 </p>
          </body>
        </notes>
      </species>
      <species metaid="s16" id="NADPH_p" name="NADPH" compartment="plastid" initialConcentration="0" hasOnlySubstanceUnits="false" boundaryCondition="false" constant="false">
        <notes>
          <body xmlns="http://www.w3.org/1999/xhtml">
            <p> FORMULA:C21H30N7O17P3 </p>
            <p> PubChem ID:3307 </p>
            <p> ChEBI ID:16474 </p>
            <p> KEGG ID:C00005 </p>
          </body>
        </notes>
      </species>
      <species metaid="s17" id="NADPH_c" name="NADPH" compartment="cytosol" initialConcentration="0" hasOnlySubstanceUnits="false" boundaryCondition="false" constant="false">
        <notes>
          <body xmlns="http://www.w3.org/1999/xhtml">
            <p> FORMULA:C21H30N7O17P3 </p>
            <p> PubChem ID:3307 </p>
            <p> ChEBI ID:16474 </p>
            <p> KEGG ID:C00005 </p>
          </body>
        </notes>
      </species>
      <species metaid="s18" id="NADPH_m" name="NADPH" compartment="mitochondrion" initialConcentration="0" hasOnlySubstanceUnits="false" boundaryCondition="false" constant="false">
        <notes>
          <body xmlns="http://www.w3.org/1999/xhtml">
            <p> FORMULA:C21H30N7O17P3 </p>
            <p> PubChem ID:3307 </p>
            <p> ChEBI ID:16474 </p>
            <p> KEGG ID:C00005 </p>
          </body>
        </notes>
      </species>
      <species metaid="s19" id="NADH_p" name="NADH" compartment="plastid" initialConcentration="0" hasOnlySubstanceUnits="false" boundaryCondition="false" constant="false">
        <notes>
          <body xmlns="http://www.w3.org/1999/xhtml">
            <p> FORMULA:C21H29N7O14P2 </p>
            <p> PubChem ID:3306 </p>
            <p> ChEBI ID:16908 </p>
            <p> KEGG ID:C00004 </p>
          </body>
        </notes>
      </species>
      <species metaid="s20" id="NAD_c" name="NAD+" compartment="cytosol" initialConcentration="0" hasOnlySubstanceUnits="false" boundaryCondition="false" constant="false">
        <notes>
          <body xmlns="http://www.w3.org/1999/xhtml">
            <p> FORMULA:C21H28N7O14P2 </p>
            <p> PubChem ID:3305 </p>
            <p> ChEBI ID:15846 </p>
            <p> KEGG ID:C00003 </p>
          </body>
        </notes>
      </species>
      <species metaid="s21" id="GAP_p" name="D-Glyceraldehyde3-phosphate" compartment="plastid" initialConcentration="0" hasOnlySubstanceUnits="false" boundaryCondition="false" constant="false">
        <notes>
          <body xmlns="http://www.w3.org/1999/xhtml">
            <p> FORMULA:C3H7O6P </p>
            <p> PubChem ID:3418 </p>
            <p> ChEBI ID:29052 </p>
            <p> KEGG ID:C00118 </p>
          </body>
        </notes>
      </species>
      <species metaid="s22" id="F6P_c" name="beta-D-Fructose6-phosphate" compartment="cytosol" initialConcentration="0" hasOnlySubstanceUnits="false" boundaryCondition="false" constant="false">
        <notes>
          <body xmlns="http://www.w3.org/1999/xhtml">
            <p> FORMULA:C6H13O9P </p>
            <p> PubChem ID:7723 </p>
            <p> ChEBI ID:16084 </p>
            <p> KEGG ID:C05345 </p>
          </body>
        </notes>
      </species>
      <species metaid="s23" id="FUM_m" name="Fumarate" compartment="mitochondrion" initialConcentration="0" hasOnlySubstanceUnits="false" boundaryCondition="false" constant="false">
        <notes>
          <body xmlns="http://www.w3.org/1999/xhtml">
            <p> FORMULA:C4H4O4 </p>
            <p> PubChem ID:3422 </p>
            <p> ChEBI ID:18012 </p>
            <p> KEGG ID:C00122 </p>
          </body>
        </notes>
      </species>
      <species metaid="s24" id="MAL_c" name="(S)-Malate" compartment="cytosol" initialConcentration="0" hasOnlySubstanceUnits="false" boundaryCondition="false" constant="false">
        <notes>
          <body xmlns="http://www.w3.org/1999/xhtml">
            <p> FORMULA:C4H6O5 </p>
            <p> PubChem ID:3449 </p>
            <p> ChEBI ID:30797 </p>
            <p> KEGG ID:C00149 </p>
          </body>
        </notes>
      </species>
      <species metaid="s25" id="SER_c" name="L-Serine" compartment="cytosol" initialConcentration="0" hasOnlySubstanceUnits="false" boundaryCondition="false" constant="false">
        <notes>
          <body xmlns="http://www.w3.org/1999/xhtml">
            <p> FORMULA:C3H7NO3 </p>
            <p> PubChem ID:3365 </p>
            <p> ChEBI ID:17115 </p>
            <p> KEGG ID:C00065 </p>
          </body>
        </notes>
      </species>
      <species metaid="s26" id="GLY_c" name="Glycine" compartment="cytosol" initialConcentration="0" hasOnlySubstanceUnits="false" boundaryCondition="false" constant="false">
        <notes>
          <body xmlns="http://www.w3.org/1999/xhtml">
            <p> FORMULA:C2H5NO2 </p>
            <p> PubChem ID:3339 </p>
            <p> ChEBI ID:15428 </p>
            <p> KEGG ID:C00037 </p>
          </body>
        </notes>
      </species>
      <species metaid="s27" id="ATP_p" name="ATP" compartment="plastid" initialConcentration="0" hasOnlySubstanceUnits="false" boundaryCondition="false" constant="false">
        <notes>
          <body xmlns="http://www.w3.org/1999/xhtml">
            <p> FORMULA:C10H16N5O13P3 </p>
            <p> PubChem ID:3304 </p>
            <p> ChEBI ID:15422 </p>
            <p> KEGG ID:C00002 </p>
          </body>
        </notes>
      </species>
      <species metaid="s28" id="ATP_c" name="ATP" compartment="cytosol" initialConcentration="0" hasOnlySubstanceUnits="false" boundaryCondition="false" constant="false">
        <notes>
          <body xmlns="http://www.w3.org/1999/xhtml">
            <p> FORMULA:C10H16N5O13P3 </p>
            <p> PubChem ID:3304 </p>
            <p> ChEBI ID:15422 </p>
            <p> KEGG ID:C00002 </p>
          </body>
        </notes>
      </species>
      <species metaid="s29" id="ATP_m" name="ATP" compartment="mitochondrion" initialConcentration="0" hasOnlySubstanceUnits="false" boundaryCondition="false" constant="false">
        <notes>
          <body xmlns="http://www.w3.org/1999/xhtml">
            <p> FORMULA:C10H16N5O13P3 </p>
            <p> PubChem ID:3304 </p>
            <p> ChEBI ID:15422 </p>
            <p> KEGG ID:C00002 </p>
          </body>
        </notes>
      </species>
      <species metaid="s30" id="NADP_p" name="NADP+" compartment="plastid" initialConcentration="0" hasOnlySubstanceUnits="false" boundaryCondition="false" constant="false">
        <notes>
          <body xmlns="http://www.w3.org/1999/xhtml">
            <p> FORMULA:C21H29N7O17P3 </p>
            <p> PubChem ID:3308 </p>
            <p> ChEBI ID:18009 </p>
            <p> KEGG ID:C00006 </p>
          </body>
        </notes>
      </species>
      <species metaid="s31" id="NADP_c" name="NADP+" compartment="cytosol" initialConcentration="0" hasOnlySubstanceUnits="false" boundaryCondition="false" constant="false">
        <notes>
          <body xmlns="http://www.w3.org/1999/xhtml">
            <p> FORMULA:C21H29N7O17P3 </p>
            <p> PubChem ID:3308 </p>
            <p> ChEBI ID:18009 </p>
            <p> KEGG ID:C00006 </p>
          </body>
        </notes>
      </species>
      <species metaid="s32" id="NADP_m" name="NADP+" compartment="mitochondrion" initialConcentration="0" hasOnlySubstanceUnits="false" boundaryCondition="false" constant="false">
        <notes>
          <body xmlns="http://www.w3.org/1999/xhtml">
            <p> FORMULA:C21H29N7O17P3 </p>
            <p> PubChem ID:3308 </p>
            <p> ChEBI ID:18009 </p>
            <p> KEGG ID:C00006 </p>
          </body>
        </notes>
      </species>
      <species metaid="s33" id="NAD_p" name="NAD+" compartment="plastid" initialConcentration="0" hasOnlySubstanceUnits="false" boundaryCondition="false" constant="false">
        <notes>
          <body xmlns="http://www.w3.org/1999/xhtml">
            <p> FORMULA:C21H28N7O14P2 </p>
            <p> PubChem ID:3305 </p>
            <p> ChEBI ID:15846 </p>
            <p> KEGG ID:C00003 </p>
          </body>
        </notes>
      </species>
      <species metaid="s34" id="NADH_c" name="NADH" compartment="cytosol" initialConcentration="0" hasOnlySubstanceUnits="false" boundaryCondition="false" constant="false">
        <notes>
          <body xmlns="http://www.w3.org/1999/xhtml">
            <p> FORMULA:C21H29N7O14P2 </p>
            <p> PubChem ID:3306 </p>
            <p> ChEBI ID:16908 </p>
            <p> KEGG ID:C00004 </p>
          </body>
        </notes>
      </species>
      <species metaid="s35" id="ADP_p" name="ADP" compartment="plastid" initialConcentration="0" hasOnlySubstanceUnits="false" boundaryCondition="false" constant="false">
        <notes>
          <body xmlns="http://www.w3.org/1999/xhtml">
            <p> FORMULA:C10H15N5O10P2 </p>
            <p> PubChem ID:3310 </p>
            <p> ChEBI ID:16761 </p>
            <p> KEGG ID:C00008 </p>
          </body>
        </notes>
      </species>
      <species metaid="s36" id="ADP_c" name="ADP" compartment="cytosol" initialConcentration="0" hasOnlySubstanceUnits="false" boundaryCondition="false" constant="false">
        <notes>
          <body xmlns="http://www.w3.org/1999/xhtml">
            <p> FORMULA:C10H15N5O10P2 </p>
            <p> PubChem ID:3310 </p>
            <p> ChEBI ID:16761 </p>
            <p> KEGG ID:C00008 </p>
          </body>
        </notes>
      </species>
      <species metaid="s37" id="ADP_m" name="ADP" compartment="mitochondrion" initialConcentration="0" hasOnlySubstanceUnits="false" boundaryCondition="false" constant="false">
        <notes>
          <body xmlns="http://www.w3.org/1999/xhtml">
            <p> FORMULA:C10H15N5O10P2 </p>
            <p> PubChem ID:3310 </p>
            <p> ChEBI ID:16761 </p>
            <p> KEGG ID:C00008 </p>
          </body>
        </notes>
      </species>
      <species metaid="s38" id="Pi_c" name="Orthophosphate" compartment="cytosol" initialConcentration="0" hasOnlySubstanceUnits="false" boundaryCondition="false" constant="false">
        <notes>
          <body xmlns="http://www.w3.org/1999/xhtml">
            <p> FORMULA:H3PO4 </p>
            <p> PubChem ID:3311 </p>
            <p> ChEBI ID:18367 </p>
            <p> KEGG ID:C00009 </p>
          </body>
        </notes>
      </species>
      <species metaid="s39" id="Pi_p" name="Orthophosphate" compartment="plastid" initialConcentration="0" hasOnlySubstanceUnits="false" boundaryCondition="false" constant="false">
        <notes>
          <body xmlns="http://www.w3.org/1999/xhtml">
            <p> FORMULA:H3PO4 </p>
            <p> PubChem ID:3311 </p>
            <p> ChEBI ID:18367 </p>
            <p> KEGG ID:C00009 </p>
          </body>
        </notes>
      </species>
      <species metaid="s40" id="Pi_m" name="Orthophosphate" compartment="mitochondrion" initialConcentration="0" hasOnlySubstanceUnits="false" boundaryCondition="false" constant="false">
        <notes>
          <body xmlns="http://www.w3.org/1999/xhtml">
            <p> FORMULA:H3PO4 </p>
            <p> PubChem ID:3311 </p>
            <p> ChEBI ID:18367 </p>
            <p> KEGG ID:C00009 </p>
          </body>
        </notes>
      </species>
      <species metaid="s41" id="F6P_p" name="beta-D-Fructose6-phosphate" compartment="plastid" initialConcentration="0" hasOnlySubstanceUnits="false" boundaryCondition="false" constant="false">
        <notes>
          <body xmlns="http://www.w3.org/1999/xhtml">
            <p> FORMULA:C6H13O9P </p>
            <p> PubChem ID:7723 </p>
            <p> ChEBI ID:16084 </p>
            <p> KEGG ID:C05345 </p>
          </body>
        </notes>
      </species>
      <species metaid="s42" id="FBP_p" compartment="plastid" initialConcentration="0" hasOnlySubstanceUnits="false" boundaryCondition="false" constant="false">
        <notes>
          <body xmlns="http://www.w3.org/1999/xhtml">
            <p> FORMULA:C6H14O12P2 </p>
            <p> PubChem ID:7752 </p>
            <p> ChEBI ID:28013 </p>
            <p> KEGG ID:C05378 </p>
          </body>
        </notes>
      </species>
      <species metaid="s43" id="bPG_p_13" name="3-Phospho-D-glyceroylphosphate" compartment="plastid" initialConcentration="0" hasOnlySubstanceUnits="false" boundaryCondition="false" constant="false">
        <notes>
          <body xmlns="http://www.w3.org/1999/xhtml">
            <p> FORMULA:C3H8O10P2 </p>
            <p> PubChem ID:3535 </p>
            <p> ChEBI ID:16001 </p>
            <p> KEGG ID:C00236 </p>
          </body>
        </notes>
      </species>
      <species metaid="s44" id="PG_p_2" name="2-Phospho-D-glycerate" compartment="plastid" initialConcentration="0" hasOnlySubstanceUnits="false" boundaryCondition="false" constant="false">
        <notes>
          <body xmlns="http://www.w3.org/1999/xhtml">
            <p> FORMULA:C3H7O7P </p>
            <p> PubChem ID:3904 </p>
            <p> ChEBI ID:17835 </p>
            <p> KEGG ID:C00631 </p>
          </body>
        </notes>
      </species>
      <species metaid="s45" id="AMP_p" name="AMP" compartment="plastid" initialConcentration="0" hasOnlySubstanceUnits="false" boundaryCondition="false" constant="false">
        <notes>
          <body xmlns="http://www.w3.org/1999/xhtml">
            <p> FORMULA:C10H14N5O7P </p>
            <p> PubChem ID:3322 </p>
            <p> ChEBI ID:16027 </p>
            <p> KEGG ID:C00020 </p>
          </body>
        </notes>
      </species>
      <species metaid="s46" id="E2Pr_lip_p" name="EnzymeN6-(lipoyl)lysine" compartment="plastid" initialConcentration="0" hasOnlySubstanceUnits="false" boundaryCondition="false" constant="false">
        <notes>
          <body xmlns="http://www.w3.org/1999/xhtml">
            <p> FORMULA:C8H14NOS2R </p>
            <p> PubChem ID:4720528 </p>
            <p> ChEBI ID:80218 </p>
            <p> KEGG ID:C15972 </p>
          </body>
        </notes>
      </species>
      <species metaid="s47" id="E2Pr_acet_lip_p" compartment="plastid" initialConcentration="0" hasOnlySubstanceUnits="false" boundaryCondition="false" constant="false">
        <notes>
          <body xmlns="http://www.w3.org/1999/xhtml">
            <p> FORMULA:C10H18NO2S2R </p>
            <p> PubChem ID:4720556 </p>
            <p> ChEBI ID:80404 </p>
            <p> KEGG ID:C16255 </p>
          </body>
        </notes>
      </species>
      <species metaid="s48" id="E2Pr_2hyd_lip_p" name="EnzymeN6-(dihydrolipoyl)lysine" compartment="plastid" initialConcentration="0" hasOnlySubstanceUnits="false" boundaryCondition="false" constant="false">
        <notes>
          <body xmlns="http://www.w3.org/1999/xhtml">
            <p> FORMULA:C8H16NOS2R </p>
            <p> PubChem ID:4720528 </p>
            <p> ChEBI ID:80219 </p>
            <p> KEGG ID:C15973 </p>
          </body>
        </notes>
      </species>
      <species metaid="s49" id="MAL_p" name="(S)-Malate" compartment="plastid" initialConcentration="0" hasOnlySubstanceUnits="false" boundaryCondition="false" constant="false">
        <notes>
          <body xmlns="http://www.w3.org/1999/xhtml">
            <p> FORMULA:C4H6O5 </p>
            <p> PubChem ID:3449 </p>
            <p> ChEBI ID:30797 </p>
            <p> KEGG ID:C00149 </p>
          </body>
        </notes>
      </species>
      <species metaid="s50" id="PGL_p_6" name="D-Glucono-1,5-lactone6-phosphate" compartment="plastid" initialConcentration="0" hasOnlySubstanceUnits="false" boundaryCondition="false" constant="false">
        <notes>
          <body xmlns="http://www.w3.org/1999/xhtml">
            <p> FORMULA:C6H11O9P </p>
            <p> PubChem ID:4457 </p>
            <p> ChEBI ID:16938 </p>
            <p> KEGG ID:C01236 </p>
          </body>
        </notes>
      </species>
      <species metaid="s51" id="PG_p_6" name="6-Phospho-D-gluconate" compartment="plastid" initialConcentration="0" hasOnlySubstanceUnits="false" boundaryCondition="false" constant="false">
        <notes>
          <body xmlns="http://www.w3.org/1999/xhtml">
            <p> FORMULA:C6H13O10P </p>
            <p> PubChem ID:3638 </p>
            <p> ChEBI ID:48928 </p>
            <p> KEGG ID:C00345 </p>
          </body>
        </notes>
      </species>
      <species metaid="s52" id="RU5P_p" name="D-Ribulose5-phosphate" compartment="plastid" initialConcentration="0" hasOnlySubstanceUnits="false" boundaryCondition="false" constant="false">
        <notes>
          <body xmlns="http://www.w3.org/1999/xhtml">
            <p> FORMULA:C5H11O8P </p>
            <p> PubChem ID:3499 </p>
            <p> ChEBI ID:17363 </p>
            <p> KEGG ID:C00199 </p>
          </body>
        </notes>
      </species>
      <species metaid="s53" id="XU5P_p" name="D-Xylulose5-phosphate" compartment="plastid" initialConcentration="0" hasOnlySubstanceUnits="false" boundaryCondition="false" constant="false">
        <notes>
          <body xmlns="http://www.w3.org/1999/xhtml">
            <p> FORMULA:C5H11O8P </p>
            <p> PubChem ID:3530 </p>
            <p> ChEBI ID:16332 </p>
            <p> KEGG ID:C00231 </p>
          </body>
        </notes>
      </species>
      <species metaid="s54" id="S7P_p" name="Sedoheptulose7-phosphate" compartment="plastid" initialConcentration="0" hasOnlySubstanceUnits="false" boundaryCondition="false" constant="false">
        <notes>
          <body xmlns="http://www.w3.org/1999/xhtml">
            <p> FORMULA:C7H15O10P </p>
            <p> PubChem ID:7756 </p>
            <p> ChEBI ID:15721 </p>
            <p> KEGG ID:C05382 </p>
          </body>
        </notes>
      </species>
      <species metaid="s55" id="RBP_p" name="D-Ribulose1,5-bisphosphate" compartment="plastid" initialConcentration="0" hasOnlySubstanceUnits="false" boundaryCondition="false" constant="false">
        <notes>
          <body xmlns="http://www.w3.org/1999/xhtml">
            <p> FORMULA:C5H12O11P2 </p>
            <p> PubChem ID:4409 </p>
            <p> ChEBI ID:16710 </p>
            <p> KEGG ID:C01182 </p>
          </body>
        </notes>
      </species>
      <species metaid="s56" id="PGO_p_2" name="2-Phosphoglycolate" compartment="plastid" initialConcentration="0" hasOnlySubstanceUnits="false" boundaryCondition="false" constant="false">
        <notes>
          <body xmlns="http://www.w3.org/1999/xhtml">
            <p> FORMULA:C2H5O6P </p>
            <p> PubChem ID:4234 </p>
            <p> ChEBI ID:17150 </p>
            <p> KEGG ID:C00988 </p>
          </body>
        </notes>
      </species>
      <species metaid="s57" id="GLYCO_p" name="Glycolate" compartment="plastid" initialConcentration="0" hasOnlySubstanceUnits="false" boundaryCondition="false" constant="false">
        <notes>
          <body xmlns="http://www.w3.org/1999/xhtml">
            <p> FORMULA:C2H4O3 </p>
            <p> PubChem ID:3460 </p>
            <p> ChEBI ID:17497 </p>
            <p> KEGG ID:C00160 </p>
          </body>
        </notes>
      </species>
      <species metaid="s58" id="SBP_p" name="Sedoheptulose1,7-bisphosphate" compartment="plastid" initialConcentration="0" hasOnlySubstanceUnits="false" boundaryCondition="false" constant="false">
        <notes>
          <body xmlns="http://www.w3.org/1999/xhtml">
            <p> FORMULA:C7H16O13P2 </p>
            <p> PubChem ID:3735 </p>
            <p> ChEBI ID:17969 </p>
            <p> KEGG ID:C00447 </p>
          </body>
        </notes>
      </species>
      <species metaid="s59" id="GLYCER_p" name="D-Glycerate" compartment="plastid" initialConcentration="0" hasOnlySubstanceUnits="false" boundaryCondition="false" constant="false">
        <notes>
          <body xmlns="http://www.w3.org/1999/xhtml">
            <p> FORMULA:C3H6O4 </p>
            <p> PubChem ID:3557 </p>
            <p> ChEBI ID:32398 </p>
            <p> KEGG ID:C00258 </p>
          </body>
        </notes>
      </species>
      <species metaid="s60" id="OAA_p" name="Oxaloacetate" compartment="plastid" initialConcentration="0" hasOnlySubstanceUnits="false" boundaryCondition="false" constant="false">
        <notes>
          <body xmlns="http://www.w3.org/1999/xhtml">
            <p> FORMULA:C4H4O5 </p>
            <p> PubChem ID:3338 </p>
            <p> ChEBI ID:30744 </p>
            <p> KEGG ID:C00036 </p>
          </body>
        </notes>
      </species>
      <species metaid="s61" id="MALT_p" name="Maltose" compartment="plastid" initialConcentration="0" hasOnlySubstanceUnits="false" boundaryCondition="false" constant="false">
        <notes>
          <body xmlns="http://www.w3.org/1999/xhtml">
            <p> FORMULA:C12H22O11 </p>
            <p> PubChem ID:3508 </p>
            <p> ChEBI ID:17306 </p>
            <p> KEGG ID:C00208 </p>
          </body>
        </notes>
      </species>
      <species metaid="s62" id="aG6P_p" name="alpha-D-Glucose6-phosphate" compartment="plastid" initialConcentration="0" hasOnlySubstanceUnits="false" boundaryCondition="false" constant="false">
        <notes>
          <body xmlns="http://www.w3.org/1999/xhtml">
            <p> FORMULA:C6H13O9P </p>
            <p> PubChem ID:3937 </p>
            <p> ChEBI ID:17665 </p>
            <p> KEGG ID:C00668 </p>
          </body>
        </notes>
      </species>
      <species metaid="s63" id="G1P_p" name="D-Glucose1-phosphate" compartment="plastid" initialConcentration="0" hasOnlySubstanceUnits="false" boundaryCondition="false" constant="false">
        <notes>
          <body xmlns="http://www.w3.org/1999/xhtml">
            <p> FORMULA:C6H13O9P </p>
            <p> PubChem ID:3403 </p>
            <p> ChEBI ID:29042 </p>
            <p> KEGG ID:C00103 </p>
          </body>
        </notes>
      </species>
      <species metaid="s64" id="G1P_c" name="D-Glucose1-phosphate" compartment="cytosol" initialConcentration="0" hasOnlySubstanceUnits="false" boundaryCondition="false" constant="false">
        <notes>
          <body xmlns="http://www.w3.org/1999/xhtml">
            <p> FORMULA:C6H13O9P </p>
            <p> PubChem ID:3403 </p>
            <p> ChEBI ID:29042 </p>
            <p> KEGG ID:C00103 </p>
          </body>
        </notes>
      </species>
      <species metaid="s65" id="ADP_GLC_p" name="ADP-glucose" compartment="plastid" initialConcentration="0" hasOnlySubstanceUnits="false" boundaryCondition="false" constant="false">
        <notes>
          <body xmlns="http://www.w3.org/1999/xhtml">
            <p> FORMULA:C16H25N5O15P2 </p>
            <p> PubChem ID:3781 </p>
            <p> ChEBI ID:15751 </p>
            <p> KEGG ID:C00498 </p>
          </body>
        </notes>
      </species>
      <species metaid="s66" id="FBP_c" compartment="cytosol" initialConcentration="0" hasOnlySubstanceUnits="false" boundaryCondition="false" constant="false">
        <notes>
          <body xmlns="http://www.w3.org/1999/xhtml">
            <p> FORMULA:C6H14O12P2 </p>
            <p> PubChem ID:7752 </p>
            <p> ChEBI ID:28013 </p>
            <p> KEGG ID:C05378 </p>
          </body>
        </notes>
      </species>
      <species metaid="s67" id="DHAP_c" name="Glyceronephosphate" compartment="cytosol" initialConcentration="0" hasOnlySubstanceUnits="false" boundaryCondition="false" constant="false">
        <notes>
          <body xmlns="http://www.w3.org/1999/xhtml">
            <p> FORMULA:C3H7O6P </p>
            <p> PubChem ID:3411 </p>
            <p> ChEBI ID:16108 </p>
            <p> KEGG ID:C00111 </p>
          </body>
        </notes>
      </species>
      <species metaid="s68" id="GAP_c" name="D-Glyceraldehyde3-phosphate" compartment="cytosol" initialConcentration="0" hasOnlySubstanceUnits="false" boundaryCondition="false" constant="false">
        <notes>
          <body xmlns="http://www.w3.org/1999/xhtml">
            <p> FORMULA:C3H7O6P </p>
            <p> PubChem ID:3418 </p>
            <p> ChEBI ID:29052 </p>
            <p> KEGG ID:C00118 </p>
          </body>
        </notes>
      </species>
      <species metaid="s69" id="PG_c_3" name="3-Phospho-D-glycerate" compartment="cytosol" initialConcentration="0" hasOnlySubstanceUnits="false" boundaryCondition="false" constant="false">
        <notes>
          <body xmlns="http://www.w3.org/1999/xhtml">
            <p> FORMULA:C3H7O7P </p>
            <p> PubChem ID:3497 </p>
            <p> ChEBI ID:17794 </p>
            <p> KEGG ID:C00197 </p>
          </body>
        </notes>
      </species>
      <species metaid="s70" id="dPG_c_13" name="3-Phospho-D-glyceroylphosphate" compartment="cytosol" initialConcentration="0" hasOnlySubstanceUnits="false" boundaryCondition="false" constant="false">
        <notes>
          <body xmlns="http://www.w3.org/1999/xhtml">
            <p> FORMULA:C3H8O10P2 </p>
            <p> PubChem ID:3535 </p>
            <p> ChEBI ID:16001 </p>
            <p> KEGG ID:C00236 </p>
          </body>
        </notes>
      </species>
      <species metaid="s71" id="PG_c_2" name="2-Phospho-D-glycerate" compartment="cytosol" initialConcentration="0" hasOnlySubstanceUnits="false" boundaryCondition="false" constant="false">
        <notes>
          <body xmlns="http://www.w3.org/1999/xhtml">
            <p> FORMULA:C3H7O7P </p>
            <p> PubChem ID:3904 </p>
            <p> ChEBI ID:17835 </p>
            <p> KEGG ID:C00631 </p>
          </body>
        </notes>
      </species>
      <species metaid="s72" id="PEP_c" name="Phosphoenolpyruvate" compartment="cytosol" initialConcentration="0" hasOnlySubstanceUnits="false" boundaryCondition="false" constant="false">
        <notes>
          <body xmlns="http://www.w3.org/1999/xhtml">
            <p> FORMULA:C3H5O6P </p>
            <p> PubChem ID:3374 </p>
            <p> ChEBI ID:18021 </p>
            <p> KEGG ID:C00074 </p>
          </body>
        </notes>
      </species>
      <species metaid="s73" id="AMP_c" name="AMP" compartment="cytosol" initialConcentration="0" hasOnlySubstanceUnits="false" boundaryCondition="false" constant="false">
        <notes>
          <body xmlns="http://www.w3.org/1999/xhtml">
            <p> FORMULA:C10H14N5O7P </p>
            <p> PubChem ID:3322 </p>
            <p> ChEBI ID:16027 </p>
            <p> KEGG ID:C00020 </p>
          </body>
        </notes>
      </species>
      <species metaid="s74" id="PGL_c_6" name="D-Glucono-1,5-lactone6-phosphate" compartment="cytosol" initialConcentration="0" hasOnlySubstanceUnits="false" boundaryCondition="false" constant="false">
        <notes>
          <body xmlns="http://www.w3.org/1999/xhtml">
            <p> FORMULA:C6H11O9P </p>
            <p> PubChem ID:4457 </p>
            <p> ChEBI ID:16938 </p>
            <p> KEGG ID:C01236 </p>
          </body>
        </notes>
      </species>
      <species metaid="s75" id="PG_c_6" name="6-Phospho-D-gluconate" compartment="cytosol" initialConcentration="0" hasOnlySubstanceUnits="false" boundaryCondition="false" constant="false">
        <notes>
          <body xmlns="http://www.w3.org/1999/xhtml">
            <p> FORMULA:C6H13O10P </p>
            <p> PubChem ID:3638 </p>
            <p> ChEBI ID:48928 </p>
            <p> KEGG ID:C00345 </p>
          </body>
        </notes>
      </species>
      <species metaid="s76" id="RU5P_c" name="D-Ribulose5-phosphate" compartment="cytosol" initialConcentration="0" hasOnlySubstanceUnits="false" boundaryCondition="false" constant="false">
        <notes>
          <body xmlns="http://www.w3.org/1999/xhtml">
            <p> FORMULA:C5H11O8P </p>
            <p> PubChem ID:3499 </p>
            <p> ChEBI ID:17363 </p>
            <p> KEGG ID:C00199 </p>
          </body>
        </notes>
      </species>
      <species metaid="s77" id="XU5P_c" name="D-Xylulose5-phosphate" compartment="cytosol" initialConcentration="0" hasOnlySubstanceUnits="false" boundaryCondition="false" constant="false">
        <notes>
          <body xmlns="http://www.w3.org/1999/xhtml">
            <p> FORMULA:C5H11O8P </p>
            <p> PubChem ID:3530 </p>
            <p> ChEBI ID:16332 </p>
            <p> KEGG ID:C00231 </p>
          </body>
        </notes>
      </species>
      <species metaid="s78" id="R5P_c" name="D-Ribose5-phosphate" compartment="cytosol" initialConcentration="0" hasOnlySubstanceUnits="false" boundaryCondition="false" constant="false">
        <notes>
          <body xmlns="http://www.w3.org/1999/xhtml">
            <p> FORMULA:C5H11O8P </p>
            <p> PubChem ID:3417 </p>
            <p> ChEBI ID:17797 </p>
            <p> KEGG ID:C00117 </p>
          </body>
        </notes>
      </species>
      <species metaid="s79" id="CIT_c" name="Citrate" compartment="cytosol" initialConcentration="0" hasOnlySubstanceUnits="false" boundaryCondition="false" constant="false">
        <notes>
          <body xmlns="http://www.w3.org/1999/xhtml">
            <p> FORMULA:C6H8O7 </p>
            <p> PubChem ID:3458 </p>
            <p> ChEBI ID:30769 </p>
            <p> KEGG ID:C00158 </p>
          </body>
        </notes>
      </species>
      <species metaid="s80" id="ACCOA_c" name="Acetyl-CoA" compartment="cytosol" initialConcentration="0" hasOnlySubstanceUnits="false" boundaryCondition="false" constant="false">
        <notes>
          <body xmlns="http://www.w3.org/1999/xhtml">
            <p> FORMULA:C23H38N7O17P3S </p>
            <p> PubChem ID:3326 </p>
            <p> ChEBI ID:15351 </p>
            <p> KEGG ID:C00024 </p>
          </body>
        </notes>
      </species>
      <species metaid="s81" id="MALT_c" name="Maltose" compartment="cytosol" initialConcentration="0" hasOnlySubstanceUnits="false" boundaryCondition="false" constant="false">
        <notes>
          <body xmlns="http://www.w3.org/1999/xhtml">
            <p> FORMULA:C12H22O11 </p>
            <p> PubChem ID:3508 </p>
            <p> ChEBI ID:17306 </p>
            <p> KEGG ID:C00208 </p>
          </body>
        </notes>
      </species>
      <species metaid="s82" id="GLYCO_pe" name="Glycolate" compartment="peroxisome" initialConcentration="0" hasOnlySubstanceUnits="false" boundaryCondition="false" constant="false">
        <notes>
          <body xmlns="http://www.w3.org/1999/xhtml">
            <p> FORMULA:C2H4O3 </p>
            <p> PubChem ID:3460 </p>
            <p> ChEBI ID:17497 </p>
            <p> KEGG ID:C00160 </p>
          </body>
        </notes>
      </species>
      <species metaid="s83" id="GLYOX_pe" name="Glyoxylate" compartment="peroxisome" initialConcentration="0" hasOnlySubstanceUnits="false" boundaryCondition="false" constant="false">
        <notes>
          <body xmlns="http://www.w3.org/1999/xhtml">
            <p> FORMULA:C2H2O3 </p>
            <p> PubChem ID:3350 </p>
            <p> ChEBI ID:16891 </p>
            <p> KEGG ID:C00048 </p>
          </body>
        </notes>
      </species>
      <species metaid="s84" id="NADH_pe" name="NADH" compartment="peroxisome" initialConcentration="0" hasOnlySubstanceUnits="false" boundaryCondition="false" constant="false">
        <notes>
          <body xmlns="http://www.w3.org/1999/xhtml">
            <p> FORMULA:C21H29N7O14P2 </p>
            <p> PubChem ID:3306 </p>
            <p> ChEBI ID:16908 </p>
            <p> KEGG ID:C00004 </p>
          </body>
        </notes>
      </species>
      <species metaid="s85" id="GLY_pe" name="Glycine" compartment="peroxisome" initialConcentration="0" hasOnlySubstanceUnits="false" boundaryCondition="false" constant="false">
        <notes>
          <body xmlns="http://www.w3.org/1999/xhtml">
            <p> FORMULA:C2H5NO2 </p>
            <p> PubChem ID:3339 </p>
            <p> ChEBI ID:15428 </p>
            <p> KEGG ID:C00037 </p>
          </body>
        </notes>
      </species>
      <species metaid="s86" id="NAD_pe" name="NAD+" compartment="peroxisome" initialConcentration="0" hasOnlySubstanceUnits="false" boundaryCondition="false" constant="false">
        <notes>
          <body xmlns="http://www.w3.org/1999/xhtml">
            <p> FORMULA:C21H28N7O14P2 </p>
            <p> PubChem ID:3305 </p>
            <p> ChEBI ID:15846 </p>
            <p> KEGG ID:C00003 </p>
          </body>
        </notes>
      </species>
      <species metaid="s87" id="SER_pe" name="L-Serine" compartment="peroxisome" initialConcentration="0" hasOnlySubstanceUnits="false" boundaryCondition="false" constant="false">
        <notes>
          <body xmlns="http://www.w3.org/1999/xhtml">
            <p> FORMULA:C3H7NO3 </p>
            <p> PubChem ID:3365 </p>
            <p> ChEBI ID:17115 </p>
            <p> KEGG ID:C00065 </p>
          </body>
        </notes>
      </species>
      <species metaid="s88" id="HPYR_pe" name="Hydroxypyruvate" compartment="peroxisome" initialConcentration="0" hasOnlySubstanceUnits="false" boundaryCondition="false" constant="false">
        <notes>
          <body xmlns="http://www.w3.org/1999/xhtml">
            <p> FORMULA:C3H4O4 </p>
            <p> PubChem ID:3468 </p>
            <p> ChEBI ID:30841 </p>
            <p> KEGG ID:C00168 </p>
          </body>
        </notes>
      </species>
      <species metaid="s89" id="GLYCER_pe" name="D-Glycerate" compartment="peroxisome" initialConcentration="0" hasOnlySubstanceUnits="false" boundaryCondition="false" constant="false">
        <notes>
          <body xmlns="http://www.w3.org/1999/xhtml">
            <p> FORMULA:C3H6O4 </p>
            <p> PubChem ID:3557 </p>
            <p> ChEBI ID:32398 </p>
            <p> KEGG ID:C00258 </p>
          </body>
        </notes>
      </species>
      <species metaid="s90" id="MAL_pe" name="(S)-Malate" compartment="peroxisome" initialConcentration="0" hasOnlySubstanceUnits="false" boundaryCondition="false" constant="false">
        <notes>
          <body xmlns="http://www.w3.org/1999/xhtml">
            <p> FORMULA:C4H6O5 </p>
            <p> PubChem ID:3449 </p>
            <p> ChEBI ID:30797 </p>
            <p> KEGG ID:C00149 </p>
          </body>
        </notes>
      </species>
      <species metaid="s91" id="OAA_pe" name="Oxaloacetate" compartment="peroxisome" initialConcentration="0" hasOnlySubstanceUnits="false" boundaryCondition="false" constant="false">
        <notes>
          <body xmlns="http://www.w3.org/1999/xhtml">
            <p> FORMULA:C4H4O5 </p>
            <p> PubChem ID:3338 </p>
            <p> ChEBI ID:30744 </p>
            <p> KEGG ID:C00036 </p>
          </body>
        </notes>
      </species>
      <species metaid="s92" id="PYR_m" name="Pyruvate" compartment="mitochondrion" initialConcentration="0" hasOnlySubstanceUnits="false" boundaryCondition="false" constant="false">
        <notes>
          <body xmlns="http://www.w3.org/1999/xhtml">
            <p> FORMULA:C3H4O3 </p>
            <p> PubChem ID:3324 </p>
            <p> ChEBI ID:32816 </p>
            <p> KEGG ID:C00022 </p>
          </body>
        </notes>
      </species>
      <species metaid="s93" id="E2Pr_lip_m" name="EnzymeN6-(lipoyl)lysine" compartment="mitochondrion" initialConcentration="0" hasOnlySubstanceUnits="false" boundaryCondition="false" constant="false">
        <notes>
          <body xmlns="http://www.w3.org/1999/xhtml">
            <p> FORMULA:C8H14NOS2R </p>
            <p> PubChem ID:4720528 </p>
            <p> ChEBI ID:80218 </p>
            <p> KEGG ID:C15972 </p>
          </body>
        </notes>
      </species>
      <species metaid="s94" id="E2Pr_acet_lip_m" compartment="mitochondrion" initialConcentration="0" hasOnlySubstanceUnits="false" boundaryCondition="false" constant="false">
        <notes>
          <body xmlns="http://www.w3.org/1999/xhtml">
            <p> FORMULA:C10H18NO2S2R </p>
            <p> PubChem ID:4720556 </p>
            <p> ChEBI ID:80404 </p>
            <p> KEGG ID:C16255 </p>
          </body>
        </notes>
      </species>
      <species metaid="s95" id="ACCOA_m" name="Acetyl-CoA" compartment="mitochondrion" initialConcentration="0" hasOnlySubstanceUnits="false" boundaryCondition="false" constant="false">
        <notes>
          <body xmlns="http://www.w3.org/1999/xhtml">
            <p> FORMULA:C23H38N7O17P3S </p>
            <p> PubChem ID:3326 </p>
            <p> ChEBI ID:15351 </p>
            <p> KEGG ID:C00024 </p>
          </body>
        </notes>
      </species>
      <species metaid="s96" id="E2Pr_2hyd_lip_m" name="EnzymeN6-(dihydrolipoyl)lysine" compartment="mitochondrion" initialConcentration="0" hasOnlySubstanceUnits="false" boundaryCondition="false" constant="false">
        <notes>
          <body xmlns="http://www.w3.org/1999/xhtml">
            <p> FORMULA:C8H16NOS2R </p>
            <p> PubChem ID:4720528 </p>
            <p> ChEBI ID:80219 </p>
            <p> KEGG ID:C15973 </p>
          </body>
        </notes>
      </species>
      <species metaid="s97" id="NAD_m" name="NAD+" compartment="mitochondrion" initialConcentration="0" hasOnlySubstanceUnits="false" boundaryCondition="false" constant="false">
        <notes>
          <body xmlns="http://www.w3.org/1999/xhtml">
            <p> FORMULA:C21H28N7O14P2 </p>
            <p> PubChem ID:3305 </p>
            <p> ChEBI ID:15846 </p>
            <p> KEGG ID:C00003 </p>
          </body>
        </notes>
      </species>
      <species metaid="s98" id="NADH_m" name="NADH" compartment="mitochondrion" initialConcentration="0" hasOnlySubstanceUnits="false" boundaryCondition="false" constant="false">
        <notes>
          <body xmlns="http://www.w3.org/1999/xhtml">
            <p> FORMULA:C21H29N7O14P2 </p>
            <p> PubChem ID:3306 </p>
            <p> ChEBI ID:16908 </p>
            <p> KEGG ID:C00004 </p>
          </body>
        </notes>
      </species>
      <species metaid="s99" id="OAA_m" name="Oxaloacetate" compartment="mitochondrion" initialConcentration="0" hasOnlySubstanceUnits="false" boundaryCondition="false" constant="false">
        <notes>
          <body xmlns="http://www.w3.org/1999/xhtml">
            <p> FORMULA:C4H4O5 </p>
            <p> PubChem ID:3338 </p>
            <p> ChEBI ID:30744 </p>
            <p> KEGG ID:C00036 </p>
          </body>
        </notes>
      </species>
      <species metaid="s100" id="CIT_m" name="Citrate" compartment="mitochondrion" initialConcentration="0" hasOnlySubstanceUnits="false" boundaryCondition="false" constant="false">
        <notes>
          <body xmlns="http://www.w3.org/1999/xhtml">
            <p> FORMULA:C6H8O7 </p>
            <p> PubChem ID:3458 </p>
            <p> ChEBI ID:30769 </p>
            <p> KEGG ID:C00158 </p>
          </body>
        </notes>
      </species>
      <species metaid="s101" id="ACO_m" name="cis-Aconitate" compartment="mitochondrion" initialConcentration="0" hasOnlySubstanceUnits="false" boundaryCondition="false" constant="false">
        <notes>
          <body xmlns="http://www.w3.org/1999/xhtml">
            <p> FORMULA:C6H6O6 </p>
            <p> PubChem ID:3707 </p>
            <p> ChEBI ID:32805 </p>
            <p> KEGG ID:C00417 </p>
          </body>
        </notes>
      </species>
      <species metaid="s102" id="ICIT_m" name="Isocitrate" compartment="mitochondrion" initialConcentration="0" hasOnlySubstanceUnits="false" boundaryCondition="false" constant="false">
        <notes>
          <body xmlns="http://www.w3.org/1999/xhtml">
            <p> FORMULA:C6H8O7 </p>
            <p> PubChem ID:3605 </p>
            <p> ChEBI ID:30887 </p>
            <p> KEGG ID:C00311 </p>
          </body>
        </notes>
      </species>
      <species metaid="s103" id="SUCCCOA_m" name="Succinyl-CoA" compartment="mitochondrion" initialConcentration="0" hasOnlySubstanceUnits="false" boundaryCondition="false" constant="false">
        <notes>
          <body xmlns="http://www.w3.org/1999/xhtml">
            <p> FORMULA:C25H40N7O19P3S </p>
            <p> PubChem ID:3391 </p>
            <p> ChEBI ID:15380 </p>
            <p> KEGG ID:C00091 </p>
          </body>
        </notes>
      </species>
      <species metaid="s104" id="SUCC_m" name="Succinate" compartment="mitochondrion" initialConcentration="0" hasOnlySubstanceUnits="false" boundaryCondition="false" constant="false">
        <notes>
          <body xmlns="http://www.w3.org/1999/xhtml">
            <p> FORMULA:C4H6O4 </p>
            <p> PubChem ID:3344 </p>
            <p> ChEBI ID:15741 </p>
            <p> KEGG ID:C00042 </p>
          </body>
        </notes>
      </species>
      <species metaid="s105" id="UQN_m" name="Ubiquinone" compartment="mitochondrion" initialConcentration="0" hasOnlySubstanceUnits="false" boundaryCondition="false" constant="false">
        <notes>
          <body xmlns="http://www.w3.org/1999/xhtml">
            <p> FORMULA:C14H18O4(C5H8)n </p>
            <p> PubChem ID:3689 </p>
            <p> ChEBI ID:16389 </p>
            <p> KEGG ID:C00399 </p>
          </body>
        </notes>
      </species>
      <species metaid="s106" id="UQL_m" name="Ubiquinol" compartment="mitochondrion" initialConcentration="0" hasOnlySubstanceUnits="false" boundaryCondition="false" constant="false">
        <notes>
          <body xmlns="http://www.w3.org/1999/xhtml">
            <p> FORMULA:C14H20O4(C5H8)n </p>
            <p> PubChem ID:3680 </p>
            <p> ChEBI ID:17976 </p>
            <p> KEGG ID:C00390 </p>
          </body>
        </notes>
      </species>
      <species metaid="s107" id="MAL_m" name="(S)-Malate" compartment="mitochondrion" initialConcentration="0" hasOnlySubstanceUnits="false" boundaryCondition="false" constant="false">
        <notes>
          <body xmlns="http://www.w3.org/1999/xhtml">
            <p> FORMULA:C4H6O5 </p>
            <p> PubChem ID:3449 </p>
            <p> ChEBI ID:30797 </p>
            <p> KEGG ID:C00149 </p>
          </body>
        </notes>
      </species>
      <species metaid="s108" id="GLY_m" name="Glycine" compartment="mitochondrion" initialConcentration="0" hasOnlySubstanceUnits="false" boundaryCondition="false" constant="false">
        <notes>
          <body xmlns="http://www.w3.org/1999/xhtml">
            <p> FORMULA:C2H5NO2 </p>
            <p> PubChem ID:3339 </p>
            <p> ChEBI ID:15428 </p>
            <p> KEGG ID:C00037 </p>
          </body>
        </notes>
      </species>
      <species metaid="s109" id="MTHF_m" name="5,10-Methylenetetrahydrofolate" compartment="mitochondrion" initialConcentration="0" hasOnlySubstanceUnits="false" boundaryCondition="false" constant="false">
        <notes>
          <body xmlns="http://www.w3.org/1999/xhtml">
            <p> FORMULA:C20H23N7O6 </p>
            <p> PubChem ID:3443 </p>
            <p> ChEBI ID:1989 </p>
            <p> KEGG ID:C00143 </p>
          </body>
        </notes>
      </species>
      <species metaid="s110" id="THF_m" name="Tetrahydrofolate" compartment="mitochondrion" initialConcentration="0" hasOnlySubstanceUnits="false" boundaryCondition="false" constant="false">
        <notes>
          <body xmlns="http://www.w3.org/1999/xhtml">
            <p> FORMULA:C19H23N7O6 </p>
            <p> PubChem ID:3401 </p>
            <p> ChEBI ID:15635 </p>
            <p> KEGG ID:C00101 </p>
          </body>
        </notes>
      </species>
      <species metaid="s111" id="SER_m" name="L-Serine" compartment="mitochondrion" initialConcentration="0" hasOnlySubstanceUnits="false" boundaryCondition="false" constant="false">
        <notes>
          <body xmlns="http://www.w3.org/1999/xhtml">
            <p> FORMULA:C3H7NO3 </p>
            <p> PubChem ID:3365 </p>
            <p> ChEBI ID:17115 </p>
            <p> KEGG ID:C00065 </p>
          </body>
        </notes>
      </species>
      <species metaid="s112" id="LP_m" name="Lipoylprotein" compartment="mitochondrion" initialConcentration="0" hasOnlySubstanceUnits="false" boundaryCondition="false" constant="false">
        <notes>
          <body xmlns="http://www.w3.org/1999/xhtml">
            <p> FORMULA:C8H14NOS2R </p>
            <p> PubChem ID:5140 </p>
            <p> ChEBI ID:15804 </p>
            <p> KEGG ID:C02051 </p>
          </body>
        </notes>
      </species>
      <species metaid="s113" id="SADHLP_m" name="S-Aminomethyldihydrolipoylprotein" compartment="mitochondrion" initialConcentration="0" hasOnlySubstanceUnits="false" boundaryCondition="false" constant="false">
        <notes>
          <body xmlns="http://www.w3.org/1999/xhtml">
            <p> FORMULA:C9H19N2OS2R </p>
            <p> PubChem ID:4463 </p>
            <p> ChEBI ID:16882 </p>
            <p> KEGG ID:C01242 </p>
          </body>
        </notes>
      </species>
      <species metaid="s114" id="DLP_m" name="Dihydrolipoylprotein" compartment="mitochondrion" initialConcentration="0" hasOnlySubstanceUnits="false" boundaryCondition="false" constant="false">
        <notes>
          <body xmlns="http://www.w3.org/1999/xhtml">
            <p> FORMULA:C8H16NOS2R </p>
            <p> PubChem ID:5884 </p>
            <p> ChEBI ID:16194 </p>
            <p> KEGG ID:C02972 </p>
          </body>
        </notes>
      </species>
      <species metaid="s115" id="GLYCO_c" name="Glycolate" compartment="cytosol" initialConcentration="0" hasOnlySubstanceUnits="false" boundaryCondition="false" constant="false">
        <notes>
          <body xmlns="http://www.w3.org/1999/xhtml">
            <p> FORMULA:C2H4O3 </p>
            <p> PubChem ID:3460 </p>
            <p> ChEBI ID:17497 </p>
            <p> KEGG ID:C00160 </p>
          </body>
        </notes>
      </species>
      <species metaid="s116" id="GLYCER_c" name="D-Glycerate" compartment="cytosol" initialConcentration="0" hasOnlySubstanceUnits="false" boundaryCondition="false" constant="false">
        <notes>
          <body xmlns="http://www.w3.org/1999/xhtml">
            <p> FORMULA:C3H6O4 </p>
            <p> PubChem ID:3557 </p>
            <p> ChEBI ID:32398 </p>
            <p> KEGG ID:C00258 </p>
          </body>
        </notes>
      </species>
      <species metaid="s117" id="Hv_p" name="hn" compartment="plastid" initialConcentration="0" hasOnlySubstanceUnits="false" boundaryCondition="false" constant="false">
        <notes>
          <body xmlns="http://www.w3.org/1999/xhtml">
            <p> PubChem ID:3505 </p>
            <p> ChEBI ID:30212 </p>
            <p> KEGG ID:C00205 </p>
          </body>
        </notes>
      </species>
      <species metaid="s118" id="PQN_p" name="Plastoquinone" compartment="plastid" initialConcentration="0" hasOnlySubstanceUnits="false" boundaryCondition="false" constant="false">
        <notes>
          <body xmlns="http://www.w3.org/1999/xhtml">
            <p> FORMULA:C8H8O2(C5H8)n </p>
            <p> PubChem ID:5150 </p>
            <p> ChEBI ID:17757 </p>
            <p> KEGG ID:C02061 </p>
          </body>
        </notes>
      </species>
      <species metaid="s119" id="PQL_p" name="Plastoquinol-1" compartment="plastid" initialConcentration="0" hasOnlySubstanceUnits="false" boundaryCondition="false" constant="false">
        <notes>
          <body xmlns="http://www.w3.org/1999/xhtml">
            <p> FORMULA:C13H18O2 </p>
            <p> PubChem ID:5256 </p>
            <p> ChEBI ID:16323 </p>
            <p> KEGG ID:C02185 </p>
          </body>
        </notes>
      </species>
      <species metaid="s120" id="H_nc_p" name="H+" compartment="plastid" initialConcentration="0" hasOnlySubstanceUnits="false" boundaryCondition="false" constant="false">
        <notes>
          <body xmlns="http://www.w3.org/1999/xhtml">
            <p> FORMULA:H </p>
            <p> PubChem ID:3380 </p>
            <p> ChEBI ID:15378 </p>
            <p> KEGG ID:C00080 </p>
          </body>
        </notes>
      </species>
      <species metaid="s121" id="PC_o_p" compartment="plastid" initialConcentration="0" hasOnlySubstanceUnits="false" boundaryCondition="false" constant="false">
        <notes>
          <body xmlns="http://www.w3.org/1999/xhtml">
            <p> PubChem ID:6047 </p>
            <p> KEGG ID:C03162 </p>
          </body>
        </notes>
      </species>
      <species metaid="s122" id="PC_r_p" compartment="plastid" initialConcentration="0" hasOnlySubstanceUnits="false" boundaryCondition="false" constant="false">
        <notes>
          <body xmlns="http://www.w3.org/1999/xhtml">
            <p> PubChem ID:5931 </p>
            <p> KEGG ID:C03025 </p>
          </body>
        </notes>
      </species>
      <species metaid="s123" id="FE_o_p" name="Oxidizedferredoxin" compartment="plastid" initialConcentration="0" hasOnlySubstanceUnits="false" boundaryCondition="false" constant="false">
        <notes>
          <body xmlns="http://www.w3.org/1999/xhtml">
            <p> PubChem ID:3439 </p>
            <p> ChEBI ID:17908 </p>
            <p> KEGG ID:C00139 </p>
          </body>
        </notes>
      </species>
      <species metaid="s124" id="FE_r_p" name="Reducedferredoxin" compartment="plastid" initialConcentration="0" hasOnlySubstanceUnits="false" boundaryCondition="false" constant="false">
        <notes>
          <body xmlns="http://www.w3.org/1999/xhtml">
            <p> PubChem ID:3438 </p>
            <p> ChEBI ID:17513 </p>
            <p> KEGG ID:C00138 </p>
          </body>
        </notes>
      </species>
      <species metaid="s125" id="H_c_p" name="H+" compartment="plastid" initialConcentration="0" hasOnlySubstanceUnits="false" boundaryCondition="false" constant="false">
        <notes>
          <body xmlns="http://www.w3.org/1999/xhtml">
            <p> FORMULA:H </p>
            <p> PubChem ID:3380 </p>
            <p> ChEBI ID:15378 </p>
            <p> KEGG ID:C00080 </p>
          </body>
        </notes>
      </species>
      <species metaid="s126" id="CHPB_p" name="Chlorophyllb" compartment="plastid" initialConcentration="0" hasOnlySubstanceUnits="false" boundaryCondition="false" constant="false">
        <notes>
          <body xmlns="http://www.w3.org/1999/xhtml">
            <p> FORMULA:C55H70MgN4O6 </p>
            <p> PubChem ID:7689 </p>
            <p> ChEBI ID:27888 </p>
            <p> KEGG ID:C05307 </p>
          </body>
        </notes>
      </species>
      <species metaid="s127" id="CHLB_p" name="Chlorophyllideb" compartment="plastid" initialConcentration="0" hasOnlySubstanceUnits="false" boundaryCondition="false" constant="false">
        <notes>
          <body xmlns="http://www.w3.org/1999/xhtml">
            <p> FORMULA:C35H32MgN4O6 </p>
            <p> PubChem ID:5109087 </p>
            <p> ChEBI ID:38209 </p>
            <p> KEGG ID:C16541 </p>
          </body>
        </notes>
      </species>
      <species metaid="s128" id="HCHLA_p" name="7(1)-Hydroxychlorophyllidea" compartment="plastid" initialConcentration="0" hasOnlySubstanceUnits="false" boundaryCondition="false" constant="false">
        <notes>
          <body xmlns="http://www.w3.org/1999/xhtml">
            <p> FORMULA:C35H34MgN4O6 </p>
            <p> PubChem ID:5109086 </p>
            <p> ChEBI ID:48396 </p>
            <p> KEGG ID:C16540 </p>
          </body>
        </notes>
      </species>
      <species metaid="s129" id="HCHPA_p" name="7(1)-Hydroxychlorophylla" compartment="plastid" initialConcentration="0" hasOnlySubstanceUnits="false" boundaryCondition="false" constant="false">
        <notes>
          <body xmlns="http://www.w3.org/1999/xhtml">
            <p> FORMULA:C55H72MgN4O6 </p>
            <p> PubChem ID:9602436 </p>
            <p> ChEBI ID:76032 </p>
            <p> KEGG ID:C18151 </p>
          </body>
        </notes>
      </species>
      <species metaid="s130" id="ATP_maint_cel" name="ADP" compartment="cell" initialConcentration="0" hasOnlySubstanceUnits="false" boundaryCondition="false" constant="false">
        <notes>
          <body xmlns="http://www.w3.org/1999/xhtml">
            <p> FORMULA:C10H15N5O10P2 </p>
            <p> PubChem ID:3310 </p>
            <p> ChEBI ID:16761 </p>
            <p> KEGG ID:C00008 </p>
          </body>
        </notes>
      </species>
      <species metaid="s131" id="stigmasterol_p" name="Dehydroascorbate" compartment="plastid" initialConcentration="0" hasOnlySubstanceUnits="false" boundaryCondition="false" constant="false">
        <notes>
          <body xmlns="http://www.w3.org/1999/xhtml">
            <p> FORMULA:C6H6O6 </p>
            <p> PubChem ID:7786 </p>
            <p> ChEBI ID:27956 </p>
            <p> KEGG ID:C05422 </p>
          </body>
        </notes>
      </species>
      <species metaid="s132" id="sitosterol_p" name="beta-Sitosterol" compartment="plastid" initialConcentration="0" hasOnlySubstanceUnits="false" boundaryCondition="false" constant="false">
        <notes>
          <body xmlns="http://www.w3.org/1999/xhtml">
            <p> FORMULA:C29H50O </p>
            <p> PubChem ID:4886 </p>
            <p> ChEBI ID:27693 </p>
            <p> KEGG ID:C01753 </p>
          </body>
        </notes>
      </species>
      <species metaid="s133" id="sofucosterol_p_i" name="Isofucosterol" compartment="plastid" initialConcentration="0" hasOnlySubstanceUnits="false" boundaryCondition="false" constant="false">
        <notes>
          <body xmlns="http://www.w3.org/1999/xhtml">
            <p> FORMULA:C29H48O </p>
            <p> PubChem ID:11014 </p>
            <p> ChEBI ID:28604 </p>
            <p> KEGG ID:C08821 </p>
          </body>
        </notes>
      </species>
      <species metaid="s134" id="dehydroavenasterol_p" name="5-Dehydroavenasterol" compartment="plastid" initialConcentration="0" hasOnlySubstanceUnits="false" boundaryCondition="false" constant="false">
        <notes>
          <body xmlns="http://www.w3.org/1999/xhtml">
            <p> FORMULA:C29H46O </p>
            <p> PubChem ID:4720510 </p>
            <p> ChEBI ID:80097 </p>
            <p> KEGG ID:C15783 </p>
          </body>
        </notes>
      </species>
      <species metaid="s135" id="avenasterol_p" name="delta7-Avenasterol" compartment="plastid" initialConcentration="0" hasOnlySubstanceUnits="false" boundaryCondition="false" constant="false">
        <notes>
          <body xmlns="http://www.w3.org/1999/xhtml">
            <p> FORMULA:C29H48O </p>
            <p> PubChem ID:4720510 </p>
            <p> ChEBI ID:80096 </p>
            <p> KEGG ID:C15782 </p>
          </body>
        </notes>
      </species>
      <species metaid="s136" id="ethylidenelophenol_p" name="24-Ethylidenelophenol" compartment="plastid" initialConcentration="0" hasOnlySubstanceUnits="false" boundaryCondition="false" constant="false">
        <notes>
          <body xmlns="http://www.w3.org/1999/xhtml">
            <p> FORMULA:C30H50O </p>
            <p> PubChem ID:13691 </p>
            <p> ChEBI ID:33203 </p>
            <p> KEGG ID:C11523 </p>
          </body>
        </notes>
      </species>
      <species metaid="s137" id="methylenelophenol_p" name="24-Methylenelophenol" compartment="plastid" initialConcentration="0" hasOnlySubstanceUnits="false" boundaryCondition="false" constant="false">
        <notes>
          <body xmlns="http://www.w3.org/1999/xhtml">
            <p> FORMULA:C29H48O </p>
            <p> PubChem ID:13690 </p>
            <p> ChEBI ID:29107 </p>
            <p> KEGG ID:C11522 </p>
          </body>
        </notes>
      </species>
      <species metaid="s138" id="methylfecosterol_p" name="4alpha-Methylfecosterol" compartment="plastid" initialConcentration="0" hasOnlySubstanceUnits="false" boundaryCondition="false" constant="false">
        <notes>
          <body xmlns="http://www.w3.org/1999/xhtml">
            <p> FORMULA:C29H48O </p>
            <p> PubChem ID:4720510 </p>
            <p> ChEBI ID:80094 </p>
            <p> KEGG ID:C15776 </p>
          </body>
        </notes>
      </species>
      <species metaid="s139" id="d8_4_sterol_p" compartment="plastid" initialConcentration="0" hasOnlySubstanceUnits="false" boundaryCondition="false" constant="false">
        <notes>
          <body xmlns="http://www.w3.org/1999/xhtml">
            <p> FORMULA:C29H46O </p>
            <p> PubChem ID:13678 </p>
            <p> ChEBI ID:30109 </p>
            <p> KEGG ID:C11508 </p>
          </body>
        </notes>
      </species>
      <species metaid="s140" id="obtusifoliol_p" name="Obtusifoliol" compartment="plastid" initialConcentration="0" hasOnlySubstanceUnits="false" boundaryCondition="false" constant="false">
        <notes>
          <body xmlns="http://www.w3.org/1999/xhtml">
            <p> FORMULA:C30H50O </p>
            <p> PubChem ID:5047 </p>
            <p> ChEBI ID:17791 </p>
            <p> KEGG ID:C01943 </p>
          </body>
        </notes>
      </species>
      <species metaid="s141" id="cycloeucalenol_p" name="Cycloeucalenol" compartment="plastid" initialConcentration="0" hasOnlySubstanceUnits="false" boundaryCondition="false" constant="false">
        <notes>
          <body xmlns="http://www.w3.org/1999/xhtml">
            <p> FORMULA:C30H50O </p>
            <p> PubChem ID:5220 </p>
            <p> ChEBI ID:16653 </p>
            <p> KEGG ID:C02141 </p>
          </body>
        </notes>
      </species>
      <species metaid="s142" id="methylenecycloartanol_p" name="24-Methylenecycloartanol" compartment="plastid" initialConcentration="0" hasOnlySubstanceUnits="false" boundaryCondition="false" constant="false">
        <notes>
          <body xmlns="http://www.w3.org/1999/xhtml">
            <p> FORMULA:C31H52O </p>
            <p> PubChem ID:11023 </p>
            <p> ChEBI ID:1307 </p>
            <p> KEGG ID:C08830 </p>
          </body>
        </notes>
      </species>
      <species metaid="s143" id="cycloartenol_p" name="Cycloartenol" compartment="plastid" initialConcentration="0" hasOnlySubstanceUnits="false" boundaryCondition="false" constant="false">
        <notes>
          <body xmlns="http://www.w3.org/1999/xhtml">
            <p> FORMULA:C30H50O </p>
            <p> PubChem ID:5012 </p>
            <p> ChEBI ID:17030 </p>
            <p> KEGG ID:C01902 </p>
          </body>
        </notes>
      </species>
      <species metaid="s144" id="squaleneepoxide_p" name="(S)-2,3-Epoxysqualene" compartment="plastid" initialConcentration="0" hasOnlySubstanceUnits="false" boundaryCondition="false" constant="false">
        <notes>
          <body xmlns="http://www.w3.org/1999/xhtml">
            <p> FORMULA:C30H50O </p>
            <p> PubChem ID:4295 </p>
            <p> ChEBI ID:15441 </p>
            <p> KEGG ID:C01054 </p>
          </body>
        </notes>
      </species>
      <species metaid="s145" id="squalene_p" name="Squalene" compartment="plastid" initialConcentration="0" hasOnlySubstanceUnits="false" boundaryCondition="false" constant="false">
        <notes>
          <body xmlns="http://www.w3.org/1999/xhtml">
            <p> FORMULA:C30H50 </p>
            <p> PubChem ID:4013 </p>
            <p> ChEBI ID:15440 </p>
            <p> KEGG ID:C00751 </p>
          </body>
        </notes>
      </species>
      <species metaid="s146" id="FORM_p" name="Formate" compartment="plastid" initialConcentration="0" hasOnlySubstanceUnits="false" boundaryCondition="false" constant="false">
        <notes>
          <body xmlns="http://www.w3.org/1999/xhtml">
            <p> FORMULA:CH2O2 </p>
            <p> PubChem ID:3358 </p>
            <p> ChEBI ID:15740 </p>
            <p> KEGG ID:C00058 </p>
          </body>
        </notes>
      </species>
      <species metaid="s147" id="Fo_b1_p" compartment="plastid" initialConcentration="0" hasOnlySubstanceUnits="false" boundaryCondition="false" constant="false">
        <notes>
          <body xmlns="http://www.w3.org/1999/xhtml">
            <p> PubChem ID:4244 </p>
            <p> ChEBI ID:16762 </p>
            <p> KEGG ID:C00998 </p>
          </body>
        </notes>
      </species>
      <species metaid="s148" id="Fi_b1_p" compartment="plastid" initialConcentration="0" hasOnlySubstanceUnits="false" boundaryCondition="false" constant="false">
        <notes>
          <body xmlns="http://www.w3.org/1999/xhtml">
            <p> PubChem ID:4241 </p>
            <p> ChEBI ID:16748 </p>
            <p> KEGG ID:C00995 </p>
          </body>
        </notes>
      </species>
      <species metaid="s149" id="farnesylPP_p" name="trans,trans-Farnesyldiphosphate" compartment="plastid" initialConcentration="0" hasOnlySubstanceUnits="false" boundaryCondition="false" constant="false">
        <notes>
          <body xmlns="http://www.w3.org/1999/xhtml">
            <p> FORMULA:C15H28O7P2 </p>
            <p> PubChem ID:3736 </p>
            <p> ChEBI ID:17407 </p>
            <p> KEGG ID:C00448 </p>
          </body>
        </notes>
      </species>
      <species metaid="s150" id="presqualenePP_p" name="Presqualenediphosphate" compartment="plastid" initialConcentration="0" hasOnlySubstanceUnits="false" boundaryCondition="false" constant="false">
        <notes>
          <body xmlns="http://www.w3.org/1999/xhtml">
            <p> FORMULA:C30H52O7P2 </p>
            <p> PubChem ID:6255 </p>
            <p> ChEBI ID:15442 </p>
            <p> KEGG ID:C03428 </p>
          </body>
        </notes>
      </species>
      <species metaid="s151" id="geranylPP_p" name="Geranyldiphosphate" compartment="plastid" initialConcentration="0" hasOnlySubstanceUnits="false" boundaryCondition="false" constant="false">
        <notes>
          <body xmlns="http://www.w3.org/1999/xhtml">
            <p> FORMULA:C10H20O7P2 </p>
            <p> PubChem ID:3634 </p>
            <p> ChEBI ID:17211 </p>
            <p> KEGG ID:C00341 </p>
          </body>
        </notes>
      </species>
      <species metaid="s152" id="sopentenylPP_p_i" name="Isopentenyldiphosphate" compartment="plastid" initialConcentration="0" hasOnlySubstanceUnits="false" boundaryCondition="false" constant="false">
        <notes>
          <body xmlns="http://www.w3.org/1999/xhtml">
            <p> FORMULA:C5H12O7P2 </p>
            <p> PubChem ID:3429 </p>
            <p> ChEBI ID:16584 </p>
            <p> KEGG ID:C00129 </p>
          </body>
        </notes>
      </species>
      <species metaid="s153" id="dimethylallylPP_p" name="Dimethylallyldiphosphate" compartment="plastid" initialConcentration="0" hasOnlySubstanceUnits="false" boundaryCondition="false" constant="false">
        <notes>
          <body xmlns="http://www.w3.org/1999/xhtml">
            <p> FORMULA:C5H12O7P2 </p>
            <p> PubChem ID:3534 </p>
            <p> ChEBI ID:16057 </p>
            <p> KEGG ID:C00235 </p>
          </body>
        </notes>
      </species>
      <species metaid="s154" id="hmbPP_p" compartment="plastid" initialConcentration="0" hasOnlySubstanceUnits="false" boundaryCondition="false" constant="false">
        <notes>
          <body xmlns="http://www.w3.org/1999/xhtml">
            <p> FORMULA:C5H12O8P2 </p>
            <p> PubChem ID:13975 </p>
            <p> ChEBI ID:15664 </p>
            <p> KEGG ID:C11811 </p>
          </body>
        </notes>
      </species>
      <species metaid="s155" id="mecPP_p" compartment="plastid" initialConcentration="0" hasOnlySubstanceUnits="false" boundaryCondition="false" constant="false">
        <notes>
          <body xmlns="http://www.w3.org/1999/xhtml">
            <p> FORMULA:C5H12O9P2 </p>
            <p> PubChem ID:13625 </p>
            <p> ChEBI ID:18425 </p>
            <p> KEGG ID:C11453 </p>
          </body>
        </notes>
      </species>
      <species metaid="s156" id="pcPPme_p" compartment="plastid" initialConcentration="0" hasOnlySubstanceUnits="false" boundaryCondition="false" constant="false">
        <notes>
          <body xmlns="http://www.w3.org/1999/xhtml">
            <p> FORMULA:C14H26N3O17P3 </p>
            <p> PubChem ID:13608 </p>
            <p> ChEBI ID:16840 </p>
            <p> KEGG ID:C11436 </p>
          </body>
        </notes>
      </species>
      <species metaid="s157" id="cPPme_p" compartment="plastid" initialConcentration="0" hasOnlySubstanceUnits="false" boundaryCondition="false" constant="false">
        <notes>
          <body xmlns="http://www.w3.org/1999/xhtml">
            <p> FORMULA:C14H25N3O14P2 </p>
            <p> PubChem ID:13607 </p>
            <p> ChEBI ID:16578 </p>
            <p> KEGG ID:C11435 </p>
          </body>
        </notes>
      </species>
      <species metaid="s158" id="me4P_p" compartment="plastid" initialConcentration="0" hasOnlySubstanceUnits="false" boundaryCondition="false" constant="false">
        <notes>
          <body xmlns="http://www.w3.org/1999/xhtml">
            <p> FORMULA:C5H13O7P </p>
            <p> PubChem ID:13606 </p>
            <p> ChEBI ID:17764 </p>
            <p> KEGG ID:C11434 </p>
          </body>
        </notes>
      </species>
      <species metaid="s159" id="dXU5P_p" name="1-Deoxy-D-xylulose5-phosphate" compartment="plastid" initialConcentration="0" hasOnlySubstanceUnits="false" boundaryCondition="false" constant="false">
        <notes>
          <body xmlns="http://www.w3.org/1999/xhtml">
            <p> FORMULA:C5H11O7P </p>
            <p> PubChem ID:13609 </p>
            <p> ChEBI ID:16493 </p>
            <p> KEGG ID:C11437 </p>
          </body>
        </notes>
      </species>
      <species metaid="s160" id="CMP_p" name="CMP" compartment="plastid" initialConcentration="0" hasOnlySubstanceUnits="false" boundaryCondition="false" constant="false">
        <notes>
          <body xmlns="http://www.w3.org/1999/xhtml">
            <p> FORMULA:C9H14N3O8P </p>
            <p> PubChem ID:3357 </p>
            <p> ChEBI ID:17361 </p>
            <p> KEGG ID:C00055 </p>
          </body>
        </notes>
      </species>
      <species metaid="s161" id="CDP_p" name="CDP" compartment="plastid" initialConcentration="0" hasOnlySubstanceUnits="false" boundaryCondition="false" constant="false">
        <notes>
          <body xmlns="http://www.w3.org/1999/xhtml">
            <p> FORMULA:C9H15N3O11P2 </p>
            <p> PubChem ID:3412 </p>
            <p> ChEBI ID:17239 </p>
            <p> KEGG ID:C00112 </p>
          </body>
        </notes>
      </species>
      <species metaid="s162" id="CTP_p" name="CTP" compartment="plastid" initialConcentration="0" hasOnlySubstanceUnits="false" boundaryCondition="false" constant="false">
        <notes>
          <body xmlns="http://www.w3.org/1999/xhtml">
            <p> FORMULA:C9H16N3O14P3 </p>
            <p> PubChem ID:3363 </p>
            <p> ChEBI ID:17677 </p>
            <p> KEGG ID:C00063 </p>
          </body>
        </notes>
      </species>
      <species metaid="s163" id="SAM_p" name="S-Adenosyl-L-methionine" compartment="plastid" initialConcentration="0" hasOnlySubstanceUnits="false" boundaryCondition="false" constant="false">
        <notes>
          <body xmlns="http://www.w3.org/1999/xhtml">
            <p> FORMULA:C15H22N6O5S </p>
            <p> PubChem ID:3321 </p>
            <p> ChEBI ID:15414 </p>
            <p> KEGG ID:C00019 </p>
          </body>
        </notes>
      </species>
      <species metaid="s164" id="SAHC_p" name="S-Adenosyl-L-homocysteine" compartment="plastid" initialConcentration="0" hasOnlySubstanceUnits="false" boundaryCondition="false" constant="false">
        <notes>
          <body xmlns="http://www.w3.org/1999/xhtml">
            <p> FORMULA:C14H20N6O5S </p>
            <p> PubChem ID:3323 </p>
            <p> ChEBI ID:16680 </p>
            <p> KEGG ID:C00021 </p>
          </body>
        </notes>
      </species>
      <species metaid="s165" id="HC_p" name="L-Homocysteine" compartment="plastid" initialConcentration="0" hasOnlySubstanceUnits="false" boundaryCondition="false" constant="false">
        <notes>
          <body xmlns="http://www.w3.org/1999/xhtml">
            <p> FORMULA:C4H9NO2S </p>
            <p> PubChem ID:3455 </p>
            <p> ChEBI ID:17588 </p>
            <p> KEGG ID:C00155 </p>
          </body>
        </notes>
      </species>
      <species metaid="s166" id="MTHF_p" name="5,10-Methylenetetrahydrofolate" compartment="plastid" initialConcentration="0" hasOnlySubstanceUnits="false" boundaryCondition="false" constant="false">
        <notes>
          <body xmlns="http://www.w3.org/1999/xhtml">
            <p> FORMULA:C20H23N7O6 </p>
            <p> PubChem ID:3443 </p>
            <p> ChEBI ID:1989 </p>
            <p> KEGG ID:C00143 </p>
          </body>
        </notes>
      </species>
      <species metaid="s167" id="THF_p" name="Tetrahydrofolate" compartment="plastid" initialConcentration="0" hasOnlySubstanceUnits="false" boundaryCondition="false" constant="false">
        <notes>
          <body xmlns="http://www.w3.org/1999/xhtml">
            <p> FORMULA:C19H23N7O6 </p>
            <p> PubChem ID:3401 </p>
            <p> ChEBI ID:15635 </p>
            <p> KEGG ID:C00101 </p>
          </body>
        </notes>
      </species>
      <species metaid="s168" id="MTHF_c" name="5,10-Methylenetetrahydrofolate" compartment="cytosol" initialConcentration="0" hasOnlySubstanceUnits="false" boundaryCondition="false" constant="false">
        <notes>
          <body xmlns="http://www.w3.org/1999/xhtml">
            <p> FORMULA:C20H23N7O6 </p>
            <p> PubChem ID:3443 </p>
            <p> ChEBI ID:1989 </p>
            <p> KEGG ID:C00143 </p>
          </body>
        </notes>
      </species>
      <species metaid="s169" id="THF_c" name="Tetrahydrofolate" compartment="cytosol" initialConcentration="0" hasOnlySubstanceUnits="false" boundaryCondition="false" constant="false">
        <notes>
          <body xmlns="http://www.w3.org/1999/xhtml">
            <p> FORMULA:C19H23N7O6 </p>
            <p> PubChem ID:3401 </p>
            <p> ChEBI ID:15635 </p>
            <p> KEGG ID:C00101 </p>
          </body>
        </notes>
      </species>
      <species metaid="s170" id="MET_p" name="L-Methionine" compartment="plastid" initialConcentration="0" hasOnlySubstanceUnits="false" boundaryCondition="false" constant="false">
        <notes>
          <body xmlns="http://www.w3.org/1999/xhtml">
            <p> FORMULA:C5H11NO2S </p>
            <p> PubChem ID:3373 </p>
            <p> ChEBI ID:16643 </p>
            <p> KEGG ID:C00073 </p>
          </body>
        </notes>
      </species>
      <species metaid="s171" id="AD_p" name="Adenosine" compartment="plastid" initialConcentration="0" hasOnlySubstanceUnits="false" boundaryCondition="false" constant="false">
        <notes>
          <body xmlns="http://www.w3.org/1999/xhtml">
            <p> FORMULA:C10H13N5O4 </p>
            <p> PubChem ID:3512 </p>
            <p> ChEBI ID:16335 </p>
            <p> KEGG ID:C00212 </p>
          </body>
        </notes>
      </species>
      <species metaid="s172" id="snG3P_p" name="sn-Glycerol3-phosphate" compartment="plastid" initialConcentration="0" hasOnlySubstanceUnits="false" boundaryCondition="false" constant="false">
        <notes>
          <body xmlns="http://www.w3.org/1999/xhtml">
            <p> FORMULA:C3H9O6P </p>
            <p> PubChem ID:3393 </p>
            <p> ChEBI ID:15978 </p>
            <p> KEGG ID:C00093 </p>
          </body>
        </notes>
      </species>
      <species metaid="s173" id="HCO3_p" name="HCO3-" compartment="plastid" initialConcentration="0" hasOnlySubstanceUnits="false" boundaryCondition="false" constant="false">
        <notes>
          <body xmlns="http://www.w3.org/1999/xhtml">
            <p> FORMULA:HCO3 </p>
            <p> PubChem ID:3583 </p>
            <p> ChEBI ID:17544 </p>
            <p> KEGG ID:C00288 </p>
          </body>
        </notes>
      </species>
      <species metaid="s174" id="MALCOA_p" name="Malonyl-CoA" compartment="plastid" initialConcentration="0" hasOnlySubstanceUnits="false" boundaryCondition="false" constant="false">
        <notes>
          <body xmlns="http://www.w3.org/1999/xhtml">
            <p> FORMULA:C24H38N7O19P3S </p>
            <p> PubChem ID:3383 </p>
            <p> ChEBI ID:15531 </p>
            <p> KEGG ID:C00083 </p>
          </body>
        </notes>
      </species>
      <species metaid="s175" id="MALACP_p" name="Malonyl-[acyl-carrierprotein]" compartment="plastid" initialConcentration="0" hasOnlySubstanceUnits="false" boundaryCondition="false" constant="false">
        <notes>
          <body xmlns="http://www.w3.org/1999/xhtml">
            <p> FORMULA:C3H3O3SR </p>
            <p> PubChem ID:4431 </p>
            <p> ChEBI ID:17330 </p>
            <p> KEGG ID:C01209 </p>
          </body>
        </notes>
      </species>
      <species metaid="s176" id="ACACACP_p" name="Acetoacetyl-[acp]" compartment="plastid" initialConcentration="0" hasOnlySubstanceUnits="false" boundaryCondition="false" constant="false">
        <notes>
          <body xmlns="http://www.w3.org/1999/xhtml">
            <p> FORMULA:C4H5O2SR </p>
            <p> PubChem ID:8039 </p>
            <p> ChEBI ID:2393 </p>
            <p> KEGG ID:C05744 </p>
          </body>
        </notes>
      </species>
      <species metaid="s177" id="HBUTACP_p" compartment="plastid" initialConcentration="0" hasOnlySubstanceUnits="false" boundaryCondition="false" constant="false">
        <notes>
          <body xmlns="http://www.w3.org/1999/xhtml">
            <p> FORMULA:C4H7O2SR </p>
            <p> PubChem ID:7208 </p>
            <p> KEGG ID:C04618 </p>
          </body>
        </notes>
      </species>
      <species metaid="s178" id="CROTACP_p" compartment="plastid" initialConcentration="0" hasOnlySubstanceUnits="false" boundaryCondition="false" constant="false">
        <notes>
          <body xmlns="http://www.w3.org/1999/xhtml">
            <p> FORMULA:C4H5OSR </p>
            <p> PubChem ID:6911 </p>
            <p> KEGG ID:C04246 </p>
          </body>
        </notes>
      </species>
      <species metaid="s179" id="BUTACP_p" name="Butyryl-[acp]" compartment="plastid" initialConcentration="0" hasOnlySubstanceUnits="false" boundaryCondition="false" constant="false">
        <notes>
          <body xmlns="http://www.w3.org/1999/xhtml">
            <p> FORMULA:C4H7OSR </p>
            <p> PubChem ID:8040 </p>
            <p> ChEBI ID:3247 </p>
            <p> KEGG ID:C05745 </p>
          </body>
        </notes>
      </species>
      <species metaid="s180" id="OHEXACP_p" name="3-Oxohexanoyl-[acp]" compartment="plastid" initialConcentration="0" hasOnlySubstanceUnits="false" boundaryCondition="false" constant="false">
        <notes>
          <body xmlns="http://www.w3.org/1999/xhtml">
            <p> FORMULA:C6H9O2SR </p>
            <p> PubChem ID:8041 </p>
            <p> ChEBI ID:1642 </p>
            <p> KEGG ID:C05746 </p>
          </body>
        </notes>
      </species>
      <species metaid="s181" id="HHEXACP_p" name="(R)-3-Hydroxyhexanoyl-[acp]" compartment="plastid" initialConcentration="0" hasOnlySubstanceUnits="false" boundaryCondition="false" constant="false">
        <notes>
          <body xmlns="http://www.w3.org/1999/xhtml">
            <p> FORMULA:C6H11O2SR </p>
            <p> PubChem ID:8042 </p>
            <p> ChEBI ID:326 </p>
            <p> KEGG ID:C05747 </p>
          </body>
        </notes>
      </species>
      <species metaid="s182" id="THEXACP_p" name="trans-Hex-2-enoyl-[acp]" compartment="plastid" initialConcentration="0" hasOnlySubstanceUnits="false" boundaryCondition="false" constant="false">
        <notes>
          <body xmlns="http://www.w3.org/1999/xhtml">
            <p> FORMULA:C6H9OSR </p>
            <p> PubChem ID:8043 </p>
            <p> ChEBI ID:10727 </p>
            <p> KEGG ID:C05748 </p>
          </body>
        </notes>
      </species>
      <species metaid="s183" id="HEXACP_p" name="Hexanoyl-[acp]" compartment="plastid" initialConcentration="0" hasOnlySubstanceUnits="false" boundaryCondition="false" constant="false">
        <notes>
          <body xmlns="http://www.w3.org/1999/xhtml">
            <p> FORMULA:C6H11OSR </p>
            <p> PubChem ID:8044 </p>
            <p> ChEBI ID:5704 </p>
            <p> KEGG ID:C05749 </p>
          </body>
        </notes>
      </species>
      <species metaid="s184" id="OOCTACP_p" name="3-Oxooctanoyl-[acp]" compartment="plastid" initialConcentration="0" hasOnlySubstanceUnits="false" boundaryCondition="false" constant="false">
        <notes>
          <body xmlns="http://www.w3.org/1999/xhtml">
            <p> FORMULA:C8H13O2SR </p>
            <p> PubChem ID:8045 </p>
            <p> ChEBI ID:1646 </p>
            <p> KEGG ID:C05750 </p>
          </body>
        </notes>
      </species>
      <species metaid="s185" id="HOCTACP_p" compartment="plastid" initialConcentration="0" hasOnlySubstanceUnits="false" boundaryCondition="false" constant="false">
        <notes>
          <body xmlns="http://www.w3.org/1999/xhtml">
            <p> FORMULA:C8H15O2SR </p>
            <p> PubChem ID:7210 </p>
            <p> KEGG ID:C04620 </p>
          </body>
        </notes>
      </species>
      <species metaid="s186" id="TOCTACP_p" name="trans-Oct-2-enoyl-[acp]" compartment="plastid" initialConcentration="0" hasOnlySubstanceUnits="false" boundaryCondition="false" constant="false">
        <notes>
          <body xmlns="http://www.w3.org/1999/xhtml">
            <p> FORMULA:C8H13OSR </p>
            <p> PubChem ID:8046 </p>
            <p> KEGG ID:C05751 </p>
          </body>
        </notes>
      </species>
      <species metaid="s187" id="OCTACP_p" name="Octanoyl-[acp]" compartment="plastid" initialConcentration="0" hasOnlySubstanceUnits="false" boundaryCondition="false" constant="false">
        <notes>
          <body xmlns="http://www.w3.org/1999/xhtml">
            <p> FORMULA:C8H15OSR </p>
            <p> PubChem ID:8047 </p>
            <p> ChEBI ID:7725 </p>
            <p> KEGG ID:C05752 </p>
          </body>
        </notes>
      </species>
      <species metaid="s188" id="ODECACP_p" name="3-Oxodecanoyl-[acp]" compartment="plastid" initialConcentration="0" hasOnlySubstanceUnits="false" boundaryCondition="false" constant="false">
        <notes>
          <body xmlns="http://www.w3.org/1999/xhtml">
            <p> FORMULA:C10H17O2SR </p>
            <p> PubChem ID:8048 </p>
            <p> ChEBI ID:1634 </p>
            <p> KEGG ID:C05753 </p>
          </body>
        </notes>
      </species>
      <species metaid="s189" id="HDECACP_p" compartment="plastid" initialConcentration="0" hasOnlySubstanceUnits="false" boundaryCondition="false" constant="false">
        <notes>
          <body xmlns="http://www.w3.org/1999/xhtml">
            <p> FORMULA:C10H19O2SR </p>
            <p> PubChem ID:7209 </p>
            <p> KEGG ID:C04619 </p>
          </body>
        </notes>
      </species>
      <species metaid="s190" id="TDECACP_p" name="trans-Dec-2-enoyl-[acp]" compartment="plastid" initialConcentration="0" hasOnlySubstanceUnits="false" boundaryCondition="false" constant="false">
        <notes>
          <body xmlns="http://www.w3.org/1999/xhtml">
            <p> FORMULA:C10H17OSR </p>
            <p> PubChem ID:8049 </p>
            <p> ChEBI ID:10724 </p>
            <p> KEGG ID:C05754 </p>
          </body>
        </notes>
      </species>
      <species metaid="s191" id="DECACP_p" name="Decanoyl-[acp]" compartment="plastid" initialConcentration="0" hasOnlySubstanceUnits="false" boundaryCondition="false" constant="false">
        <notes>
          <body xmlns="http://www.w3.org/1999/xhtml">
            <p> FORMULA:C10H19OSR </p>
            <p> PubChem ID:8050 </p>
            <p> ChEBI ID:4349 </p>
            <p> KEGG ID:C05755 </p>
          </body>
        </notes>
      </species>
      <species metaid="s192" id="ODODECACP_p" name="3-Oxododecanoyl-[acp]" compartment="plastid" initialConcentration="0" hasOnlySubstanceUnits="false" boundaryCondition="false" constant="false">
        <notes>
          <body xmlns="http://www.w3.org/1999/xhtml">
            <p> FORMULA:C12H21O2SR </p>
            <p> PubChem ID:8051 </p>
            <p> ChEBI ID:1637 </p>
            <p> KEGG ID:C05756 </p>
          </body>
        </notes>
      </species>
      <species metaid="s193" id="HDODECACP_p" name="(R)-3-Hydroxydodecanoyl-[acp]" compartment="plastid" initialConcentration="0" hasOnlySubstanceUnits="false" boundaryCondition="false" constant="false">
        <notes>
          <body xmlns="http://www.w3.org/1999/xhtml">
            <p> FORMULA:C12H23O2SR </p>
            <p> PubChem ID:8052 </p>
            <p> ChEBI ID:325 </p>
            <p> KEGG ID:C05757 </p>
          </body>
        </notes>
      </species>
      <species metaid="s194" id="TDODECACP_p" name="trans-Dodec-2-enoyl-[acp]" compartment="plastid" initialConcentration="0" hasOnlySubstanceUnits="false" boundaryCondition="false" constant="false">
        <notes>
          <body xmlns="http://www.w3.org/1999/xhtml">
            <p> FORMULA:C12H21OSR </p>
            <p> PubChem ID:8053 </p>
            <p> ChEBI ID:10725 </p>
            <p> KEGG ID:C05758 </p>
          </body>
        </notes>
      </species>
      <species metaid="s195" id="DODECACP_p" name="Dodecanoyl-[acyl-carrierprotein]" compartment="plastid" initialConcentration="0" hasOnlySubstanceUnits="false" boundaryCondition="false" constant="false">
        <notes>
          <body xmlns="http://www.w3.org/1999/xhtml">
            <p> FORMULA:C12H23OSR </p>
            <p> PubChem ID:7620 </p>
            <p> KEGG ID:C05223 </p>
          </body>
        </notes>
      </species>
      <species metaid="s196" id="OTDECACP_p" name="3-Oxotetradecanoyl-[acp]" compartment="plastid" initialConcentration="0" hasOnlySubstanceUnits="false" boundaryCondition="false" constant="false">
        <notes>
          <body xmlns="http://www.w3.org/1999/xhtml">
            <p> FORMULA:C14H25O2SR </p>
            <p> PubChem ID:8054 </p>
            <p> ChEBI ID:1655 </p>
            <p> KEGG ID:C05759 </p>
          </body>
        </notes>
      </species>
      <species metaid="s197" id="HTDECACP_p" compartment="plastid" initialConcentration="0" hasOnlySubstanceUnits="false" boundaryCondition="false" constant="false">
        <notes>
          <body xmlns="http://www.w3.org/1999/xhtml">
            <p> FORMULA:C14H27O2SR </p>
            <p> PubChem ID:7269 </p>
            <p> KEGG ID:C04688 </p>
          </body>
        </notes>
      </species>
      <species metaid="s198" id="TTDECACP_p" name="trans-Tetradec-2-enoyl-[acp]" compartment="plastid" initialConcentration="0" hasOnlySubstanceUnits="false" boundaryCondition="false" constant="false">
        <notes>
          <body xmlns="http://www.w3.org/1999/xhtml">
            <p> FORMULA:C14H25OSR </p>
            <p> PubChem ID:8055 </p>
            <p> ChEBI ID:10735 </p>
            <p> KEGG ID:C05760 </p>
          </body>
        </notes>
      </species>
      <species metaid="s199" id="tetraDECACP_p" name="Tetradecanoyl-[acp]" compartment="plastid" initialConcentration="0" hasOnlySubstanceUnits="false" boundaryCondition="false" constant="false">
        <notes>
          <body xmlns="http://www.w3.org/1999/xhtml">
            <p> FORMULA:C14H27OSR </p>
            <p> PubChem ID:8056 </p>
            <p> ChEBI ID:50651 </p>
            <p> KEGG ID:C05761 </p>
          </body>
        </notes>
      </species>
      <species metaid="s200" id="OhexDECACP_p" name="3-Oxohexadecanoyl-[acp]" compartment="plastid" initialConcentration="0" hasOnlySubstanceUnits="false" boundaryCondition="false" constant="false">
        <notes>
          <body xmlns="http://www.w3.org/1999/xhtml">
            <p> FORMULA:C16H29O2SR </p>
            <p> PubChem ID:8057 </p>
            <p> ChEBI ID:1639 </p>
            <p> KEGG ID:C05762 </p>
          </body>
        </notes>
      </species>
      <species metaid="s201" id="HhexDECACP_p" compartment="plastid" initialConcentration="0" hasOnlySubstanceUnits="false" boundaryCondition="false" constant="false">
        <notes>
          <body xmlns="http://www.w3.org/1999/xhtml">
            <p> FORMULA:C16H31O2SR </p>
            <p> PubChem ID:7222 </p>
            <p> KEGG ID:C04633 </p>
          </body>
        </notes>
      </species>
      <species metaid="s202" id="ThexDECACP_p" name="trans-Hexadec-2-enoyl-[acp]" compartment="plastid" initialConcentration="0" hasOnlySubstanceUnits="false" boundaryCondition="false" constant="false">
        <notes>
          <body xmlns="http://www.w3.org/1999/xhtml">
            <p> FORMULA:C16H29OSR </p>
            <p> PubChem ID:8058 </p>
            <p> ChEBI ID:10729 </p>
            <p> KEGG ID:C05763 </p>
          </body>
        </notes>
      </species>
      <species metaid="s203" id="hexDECACP_p" name="Hexadecanoyl-[acp]" compartment="plastid" initialConcentration="0" hasOnlySubstanceUnits="false" boundaryCondition="false" constant="false">
        <notes>
          <body xmlns="http://www.w3.org/1999/xhtml">
            <p> FORMULA:C16H31OSR </p>
            <p> PubChem ID:8059 </p>
            <p> ChEBI ID:5697 </p>
            <p> KEGG ID:C05764 </p>
          </body>
        </notes>
      </species>
      <species metaid="s204" id="HEXDEC_p" name="Hexadecanoicacid" compartment="plastid" initialConcentration="0" hasOnlySubstanceUnits="false" boundaryCondition="false" constant="false">
        <notes>
          <body xmlns="http://www.w3.org/1999/xhtml">
            <p> FORMULA:C16H32O2 </p>
            <p> PubChem ID:3548 </p>
            <p> ChEBI ID:15756 </p>
            <p> KEGG ID:C00249 </p>
          </body>
        </notes>
      </species>
      <species metaid="s205" id="HEXDECE_p" name="Hexadecanoicacid" compartment="plastid" initialConcentration="0" hasOnlySubstanceUnits="false" boundaryCondition="false" constant="false">
        <notes>
          <body xmlns="http://www.w3.org/1999/xhtml">
            <p> FORMULA:C16H32O2 </p>
            <p> PubChem ID:3548 </p>
            <p> ChEBI ID:15756 </p>
            <p> KEGG ID:C00249 </p>
          </body>
        </notes>
      </species>
      <species metaid="s206" id="hexDECEACP_p" name="Hexadecenoyl-[acyl-carrierprotein]" compartment="plastid" initialConcentration="0" hasOnlySubstanceUnits="false" boundaryCondition="false" constant="false">
        <notes>
          <body xmlns="http://www.w3.org/1999/xhtml">
            <p> FORMULA:C16H29OSR </p>
            <p> PubChem ID:5109084 </p>
            <p> ChEBI ID:80547 </p>
            <p> KEGG ID:C16520 </p>
          </body>
        </notes>
      </species>
      <species metaid="s207" id="OOCTDECACP_p" name="3-Oxostearoyl-[acp]" compartment="plastid" initialConcentration="0" hasOnlySubstanceUnits="false" boundaryCondition="false" constant="false">
        <notes>
          <body xmlns="http://www.w3.org/1999/xhtml">
            <p> FORMULA:C18H33O2SR </p>
            <p> PubChem ID:4720552 </p>
            <p> ChEBI ID:80386 </p>
            <p> KEGG ID:C16219 </p>
          </body>
        </notes>
      </species>
      <species metaid="s208" id="HOCTDECACP_p" name="(R)-3-Hydroxyoctadecanoyl-[acp]" compartment="plastid" initialConcentration="0" hasOnlySubstanceUnits="false" boundaryCondition="false" constant="false">
        <notes>
          <body xmlns="http://www.w3.org/1999/xhtml">
            <p> FORMULA:C18H35O2SR </p>
            <p> PubChem ID:4720552 </p>
            <p> ChEBI ID:80387 </p>
            <p> KEGG ID:C16220 </p>
          </body>
        </notes>
      </species>
      <species metaid="s209" id="TOCTDECACP_p" name="(2E)-Octadecenoyl-[acp]" compartment="plastid" initialConcentration="0" hasOnlySubstanceUnits="false" boundaryCondition="false" constant="false">
        <notes>
          <body xmlns="http://www.w3.org/1999/xhtml">
            <p> FORMULA:C18H33OSR </p>
            <p> PubChem ID:4720552 </p>
            <p> ChEBI ID:80388 </p>
            <p> KEGG ID:C16221 </p>
          </body>
        </notes>
      </species>
      <species metaid="s210" id="OCTDECACP_p" name="Octadecanoyl-[acyl-carrierprotein]" compartment="plastid" initialConcentration="0" hasOnlySubstanceUnits="false" boundaryCondition="false" constant="false">
        <notes>
          <body xmlns="http://www.w3.org/1999/xhtml">
            <p> FORMULA:C18H35OSR </p>
            <p> PubChem ID:6780 </p>
            <p> KEGG ID:C04088 </p>
          </body>
        </notes>
      </species>
      <species metaid="s211" id="OCTDEC_p" name="Octadecanoicacid" compartment="plastid" initialConcentration="0" hasOnlySubstanceUnits="false" boundaryCondition="false" constant="false">
        <notes>
          <body xmlns="http://www.w3.org/1999/xhtml">
            <p> FORMULA:C18H36O2 </p>
            <p> PubChem ID:4692 </p>
            <p> ChEBI ID:25629 </p>
            <p> KEGG ID:C01530 </p>
          </body>
        </notes>
      </species>
      <species metaid="s212" id="OCTDECEACP_p" name="Octadecanoyl-[acyl-carrierprotein]" compartment="plastid" initialConcentration="0" hasOnlySubstanceUnits="false" boundaryCondition="false" constant="false">
        <notes>
          <body xmlns="http://www.w3.org/1999/xhtml">
            <p> FORMULA:C18H35OSR </p>
            <p> PubChem ID:6780 </p>
            <p> KEGG ID:C04088 </p>
          </body>
        </notes>
      </species>
      <species metaid="s213" id="OCTDECE_p" name="Oleoyl-[acyl-carrierprotein]" compartment="plastid" initialConcentration="0" hasOnlySubstanceUnits="false" boundaryCondition="false" constant="false">
        <notes>
          <body xmlns="http://www.w3.org/1999/xhtml">
            <p> FORMULA:C18H33OSR </p>
            <p> PubChem ID:4427 </p>
            <p> KEGG ID:C01203 </p>
          </body>
        </notes>
      </species>
      <species metaid="s214" id="LINOLACP_p" name="Linoleoyl-[acyl-carrierprotein]" compartment="plastid" initialConcentration="0" hasOnlySubstanceUnits="false" boundaryCondition="false" constant="false">
        <notes>
          <body xmlns="http://www.w3.org/1999/xhtml">
            <p> FORMULA:C39H66N7O17P3S </p>
            <p> PubChem ID:5139 </p>
            <p> ChEBI ID:15530 </p>
            <p> KEGG ID:C02050 </p>
            <p> FORMULA:C18H31OSR </p>
            <p> PubChem ID:4720547 </p>
            <p> ChEBI ID:80357 </p>
            <p> KEGG ID:C16160 </p>
          </body>
        </notes>
      </species>
      <species metaid="s215" id="LINOL_p" name="Linoleate" compartment="plastid" initialConcentration="0" hasOnlySubstanceUnits="false" boundaryCondition="false" constant="false">
        <notes>
          <body xmlns="http://www.w3.org/1999/xhtml">
            <p> FORMULA:C18H32O2 </p>
            <p> PubChem ID:4750 </p>
            <p> ChEBI ID:17351 </p>
            <p> KEGG ID:C01595 </p>
          </body>
        </notes>
      </species>
      <species metaid="s216" id="LINOLEACP_p" name="gamma-Linolenoyl-CoA" compartment="plastid" initialConcentration="0" hasOnlySubstanceUnits="false" boundaryCondition="false" constant="false">
        <notes>
          <body xmlns="http://www.w3.org/1999/xhtml">
            <p> FORMULA:C39H64N7O17P3S </p>
            <p> PubChem ID:5940 </p>
            <p> ChEBI ID:15508 </p>
            <p> KEGG ID:C03035 </p>
          </body>
        </notes>
      </species>
      <species metaid="s217" id="LINOLE_p" name="(6Z,9Z,12Z)-Octadecatrienoicacid" compartment="plastid" initialConcentration="0" hasOnlySubstanceUnits="false" boundaryCondition="false" constant="false">
        <notes>
          <body xmlns="http://www.w3.org/1999/xhtml">
            <p> FORMULA:C18H30O2 </p>
            <p> PubChem ID:8661 </p>
            <p> ChEBI ID:28661 </p>
            <p> KEGG ID:C06426 </p>
          </body>
        </notes>
      </species>
      <species metaid="s218" id="hexd2ACP_p" compartment="plastid" initialConcentration="0" hasOnlySubstanceUnits="false" boundaryCondition="false" constant="false"/>
      <species metaid="s219" id="hexd3ACP_p" compartment="plastid" initialConcentration="0" hasOnlySubstanceUnits="false" boundaryCondition="false" constant="false"/>
      <species metaid="s220" id="HEXd2_p" compartment="plastid" initialConcentration="0" hasOnlySubstanceUnits="false" boundaryCondition="false" constant="false"/>
      <species metaid="s221" id="HEXd3_p" compartment="plastid" initialConcentration="0" hasOnlySubstanceUnits="false" boundaryCondition="false" constant="false"/>
      <species metaid="s222" id="UPP3_p" name="UroporphyrinogenIII" compartment="plastid" initialConcentration="0" hasOnlySubstanceUnits="false" boundaryCondition="false" constant="false">
        <notes>
          <body xmlns="http://www.w3.org/1999/xhtml">
            <p> FORMULA:C40H44N4O16 </p>
            <p> PubChem ID:4293 </p>
            <p> ChEBI ID:15437 </p>
            <p> KEGG ID:C01051 </p>
          </body>
        </notes>
      </species>
      <species metaid="s223" id="HMBIL_p" name="Hydroxymethylbilane" compartment="plastid" initialConcentration="0" hasOnlySubstanceUnits="false" boundaryCondition="false" constant="false">
        <notes>
          <body xmlns="http://www.w3.org/1999/xhtml">
            <p> FORMULA:C40H46N4O17 </p>
            <p> PubChem ID:4269 </p>
            <p> ChEBI ID:16645 </p>
            <p> KEGG ID:C01024 </p>
          </body>
        </notes>
      </species>
      <species metaid="s224" id="PBLNG_p" name="Porphobilinogen" compartment="plastid" initialConcentration="0" hasOnlySubstanceUnits="false" boundaryCondition="false" constant="false">
        <notes>
          <body xmlns="http://www.w3.org/1999/xhtml">
            <p> FORMULA:C10H14N2O4 </p>
            <p> PubChem ID:4184 </p>
            <p> ChEBI ID:17381 </p>
            <p> KEGG ID:C00931 </p>
          </body>
        </notes>
      </species>
      <species metaid="s225" id="ALEV_p" name="5-Aminolevulinate" compartment="plastid" initialConcentration="0" hasOnlySubstanceUnits="false" boundaryCondition="false" constant="false">
        <notes>
          <body xmlns="http://www.w3.org/1999/xhtml">
            <p> FORMULA:C5H9NO3 </p>
            <p> PubChem ID:3719 </p>
            <p> ChEBI ID:17549 </p>
            <p> KEGG ID:C00430 </p>
          </body>
        </notes>
      </species>
      <species metaid="s226" id="GLUTSA_p" name="(S)-4-Amino-5-oxopentanoate" compartment="plastid" initialConcentration="0" hasOnlySubstanceUnits="false" boundaryCondition="false" constant="false">
        <notes>
          <body xmlns="http://www.w3.org/1999/xhtml">
            <p> FORMULA:C5H9NO3 </p>
            <p> PubChem ID:6504 </p>
            <p> ChEBI ID:15757 </p>
            <p> KEGG ID:C03741 </p>
          </body>
        </notes>
      </species>
      <species metaid="s227" id="tRNAglu_p" name="L-Glutamyl-tRNA(Glu)" compartment="plastid" initialConcentration="0" hasOnlySubstanceUnits="false" boundaryCondition="false" constant="false">
        <notes>
          <body xmlns="http://www.w3.org/1999/xhtml">
            <p> FORMULA:C20H28N6O13PR(C5H8O6PR)n </p>
            <p> PubChem ID:5896 </p>
            <p> ChEBI ID:29157 </p>
            <p> KEGG ID:C02987 </p>
          </body>
        </notes>
      </species>
      <species metaid="s228" id="GLUTtRNA_p" compartment="plastid" initialConcentration="0" hasOnlySubstanceUnits="false" boundaryCondition="false" constant="false">
        <notes>
          <body xmlns="http://www.w3.org/1999/xhtml">
            <p> PubChem ID:4790 </p>
            <p> ChEBI ID:29175 </p>
            <p> KEGG ID:C01641 </p>
          </body>
        </notes>
      </species>
      <species metaid="s229" id="GLUT_p" name="L-Glutamate" compartment="plastid" initialConcentration="0" hasOnlySubstanceUnits="false" boundaryCondition="false" constant="false">
        <notes>
          <body xmlns="http://www.w3.org/1999/xhtml">
            <p> FORMULA:C5H9NO4 </p>
            <p> PubChem ID:3327 </p>
            <p> ChEBI ID:16015 </p>
            <p> KEGG ID:C00025 </p>
          </body>
        </notes>
      </species>
      <species metaid="s230" id="CPP3_p" name="CoproporphyrinogenIII" compartment="plastid" initialConcentration="0" hasOnlySubstanceUnits="false" boundaryCondition="false" constant="false">
        <notes>
          <body xmlns="http://www.w3.org/1999/xhtml">
            <p> FORMULA:C36H44N4O8 </p>
            <p> PubChem ID:6127 </p>
            <p> ChEBI ID:15439 </p>
            <p> KEGG ID:C03263 </p>
          </body>
        </notes>
      </species>
      <species metaid="s231" id="PPP9_p" name="ProtoporphyrinogenIX" compartment="plastid" initialConcentration="0" hasOnlySubstanceUnits="false" boundaryCondition="false" constant="false">
        <notes>
          <body xmlns="http://www.w3.org/1999/xhtml">
            <p> FORMULA:C34H40N4O4 </p>
            <p> PubChem ID:4317 </p>
            <p> ChEBI ID:15435 </p>
            <p> KEGG ID:C01079 </p>
          </body>
        </notes>
      </species>
      <species metaid="s232" id="PP9_p" name="Protoporphyrin" compartment="plastid" initialConcentration="0" hasOnlySubstanceUnits="false" boundaryCondition="false" constant="false">
        <notes>
          <body xmlns="http://www.w3.org/1999/xhtml">
            <p> FORMULA:C34H34N4O4 </p>
            <p> PubChem ID:5261 </p>
            <p> ChEBI ID:15430 </p>
            <p> KEGG ID:C02191 </p>
          </body>
        </notes>
      </species>
      <species metaid="s233" id="MgPP_p" name="Magnesiumprotoporphyrin" compartment="plastid" initialConcentration="0" hasOnlySubstanceUnits="false" boundaryCondition="false" constant="false">
        <notes>
          <body xmlns="http://www.w3.org/1999/xhtml">
            <p> FORMULA:C34H32MgN4O4 </p>
            <p> PubChem ID:6325 </p>
            <p> ChEBI ID:15431 </p>
            <p> KEGG ID:C03516 </p>
          </body>
        </notes>
      </species>
      <species metaid="s234" id="MgPP9_p" compartment="plastid" initialConcentration="0" hasOnlySubstanceUnits="false" boundaryCondition="false" constant="false">
        <notes>
          <body xmlns="http://www.w3.org/1999/xhtml">
            <p> FORMULA:C35H34MgN4O4 </p>
            <p> PubChem ID:7143 </p>
            <p> ChEBI ID:15432 </p>
            <p> KEGG ID:C04536 </p>
          </body>
        </notes>
      </species>
      <species metaid="s235" id="HMgPP_p" compartment="plastid" initialConcentration="0" hasOnlySubstanceUnits="false" boundaryCondition="false" constant="false">
        <notes>
          <body xmlns="http://www.w3.org/1999/xhtml">
            <p> FORMULA:C35H34MgN4O5 </p>
            <p> PubChem ID:13993 </p>
            <p> ChEBI ID:15434 </p>
            <p> KEGG ID:C11829 </p>
          </body>
        </notes>
      </species>
      <species metaid="s236" id="OMgPP9_p" compartment="plastid" initialConcentration="0" hasOnlySubstanceUnits="false" boundaryCondition="false" constant="false">
        <notes>
          <body xmlns="http://www.w3.org/1999/xhtml">
            <p> FORMULA:C35H32MgN4O5 </p>
            <p> PubChem ID:13994 </p>
            <p> ChEBI ID:15433 </p>
            <p> KEGG ID:C11830 </p>
          </body>
        </notes>
      </species>
      <species metaid="s237" id="DPCHLA_p" name="Divinylprotochlorophyllide" compartment="plastid" initialConcentration="0" hasOnlySubstanceUnits="false" boundaryCondition="false" constant="false">
        <notes>
          <body xmlns="http://www.w3.org/1999/xhtml">
            <p> FORMULA:C35H30MgN4O5 </p>
            <p> PubChem ID:13995 </p>
            <p> ChEBI ID:30619 </p>
            <p> KEGG ID:C11831 </p>
          </body>
        </notes>
      </species>
      <species metaid="s238" id="PCHLA_p" name="Protochlorophyllide" compartment="plastid" initialConcentration="0" hasOnlySubstanceUnits="false" boundaryCondition="false" constant="false">
        <notes>
          <body xmlns="http://www.w3.org/1999/xhtml">
            <p> FORMULA:C35H32MgN4O5 </p>
            <p> PubChem ID:5811 </p>
            <p> ChEBI ID:16673 </p>
            <p> KEGG ID:C02880 </p>
          </body>
        </notes>
      </species>
      <species metaid="s239" id="CHLA_p" name="Chlorophyllide" compartment="plastid" initialConcentration="0" hasOnlySubstanceUnits="false" boundaryCondition="false" constant="false">
        <notes>
          <body xmlns="http://www.w3.org/1999/xhtml">
            <p> FORMULA:C35H34MgN4O5 </p>
            <p> PubChem ID:5218 </p>
            <p> ChEBI ID:16900 </p>
            <p> KEGG ID:C02139 </p>
          </body>
        </notes>
      </species>
      <species metaid="s240" id="DCHLA_p" name="Divinylchlorophyllidea" compartment="plastid" initialConcentration="0" hasOnlySubstanceUnits="false" boundaryCondition="false" constant="false">
        <notes>
          <body xmlns="http://www.w3.org/1999/xhtml">
            <p> FORMULA:C35H32MgN4O5 </p>
            <p> PubChem ID:13996 </p>
            <p> ChEBI ID:38259 </p>
            <p> KEGG ID:C11832 </p>
          </body>
        </notes>
      </species>
      <species metaid="s241" id="GGPP_p" name="Geranylgeranyldiphosphate" compartment="plastid" initialConcentration="0" hasOnlySubstanceUnits="false" boundaryCondition="false" constant="false">
        <notes>
          <body xmlns="http://www.w3.org/1999/xhtml">
            <p> FORMULA:C20H36O7P2 </p>
            <p> PubChem ID:3646 </p>
            <p> ChEBI ID:48861 </p>
            <p> KEGG ID:C00353 </p>
          </body>
        </notes>
      </species>
      <species metaid="s242" id="DHGGPP_p" compartment="plastid" initialConcentration="0" hasOnlySubstanceUnits="false" boundaryCondition="false" constant="false">
        <notes>
          <body xmlns="http://www.w3.org/1999/xhtml">
            <p> FORMULA:C20H38O7P2 </p>
            <p> PubChem ID:9602378 </p>
            <p> ChEBI ID:81090 </p>
            <p> KEGG ID:C17439 </p>
          </body>
        </notes>
      </species>
      <species metaid="s243" id="THGGPP_p" compartment="plastid" initialConcentration="0" hasOnlySubstanceUnits="false" boundaryCondition="false" constant="false">
        <notes>
          <body xmlns="http://www.w3.org/1999/xhtml">
            <p> FORMULA:C20H40O7P2 </p>
            <p> PubChem ID:9602379 </p>
            <p> ChEBI ID:81091 </p>
            <p> KEGG ID:C17440 </p>
          </body>
        </notes>
      </species>
      <species metaid="s244" id="PHYT_p" name="Phytyldiphosphate" compartment="plastid" initialConcentration="0" hasOnlySubstanceUnits="false" boundaryCondition="false" constant="false">
        <notes>
          <body xmlns="http://www.w3.org/1999/xhtml">
            <p> FORMULA:C20H42O7P2 </p>
            <p> PubChem ID:7791 </p>
            <p> ChEBI ID:75837 </p>
            <p> KEGG ID:C05427 </p>
          </body>
        </notes>
      </species>
      <species metaid="s245" id="CHPA_p" name="Chlorophylla" compartment="plastid" initialConcentration="0" hasOnlySubstanceUnits="false" boundaryCondition="false" constant="false">
        <notes>
          <body xmlns="http://www.w3.org/1999/xhtml">
            <p> FORMULA:C55H72MgN4O5 </p>
            <p> PubChem ID:7688 </p>
            <p> ChEBI ID:18230 </p>
            <p> KEGG ID:C05306 </p>
          </body>
        </notes>
      </species>
      <species metaid="s246" id="PPTPP_p" name="Prephytoenediphosphate" compartment="plastid" initialConcentration="0" hasOnlySubstanceUnits="false" boundaryCondition="false" constant="false">
        <notes>
          <body xmlns="http://www.w3.org/1999/xhtml">
            <p> FORMULA:C40H68O7P2 </p>
            <p> PubChem ID:6254 </p>
            <p> ChEBI ID:17090 </p>
            <p> KEGG ID:C03427 </p>
          </body>
        </notes>
      </species>
      <species metaid="s247" id="PHY_p" name="all-trans-Phytoene" compartment="plastid" initialConcentration="0" hasOnlySubstanceUnits="false" boundaryCondition="false" constant="false">
        <notes>
          <body xmlns="http://www.w3.org/1999/xhtml">
            <p> FORMULA:C40H64 </p>
            <p> PubChem ID:7785 </p>
            <p> ChEBI ID:27787 </p>
            <p> KEGG ID:C05421 </p>
            <p> FORMULA:C40H64 </p>
            <p> PubChem ID:7779 </p>
            <p> ChEBI ID:8191 </p>
            <p> KEGG ID:C05413 </p>
          </body>
        </notes>
      </species>
      <species metaid="s248" id="PHF_p" name="15,9&apos;-dicis-Phytofluene" compartment="plastid" initialConcentration="0" hasOnlySubstanceUnits="false" boundaryCondition="false" constant="false">
        <notes>
          <body xmlns="http://www.w3.org/1999/xhtml">
            <p> FORMULA:C40H62 </p>
            <p> PubChem ID:1356262 </p>
            <p> KEGG ID:C19765 </p>
          </body>
        </notes>
      </species>
      <species metaid="s249" id="TCCAR_p" name="9,15,9&apos;-tricis-zeta-Carotene" compartment="plastid" initialConcentration="0" hasOnlySubstanceUnits="false" boundaryCondition="false" constant="false">
        <notes>
          <body xmlns="http://www.w3.org/1999/xhtml">
            <p> FORMULA:C40H60 </p>
            <p> PubChem ID:1356262 </p>
            <p> KEGG ID:C19764 </p>
          </body>
        </notes>
      </species>
      <species metaid="s250" id="DCCAR_p" name="9,9&apos;-dicis-zeta-Carotene" compartment="plastid" initialConcentration="0" hasOnlySubstanceUnits="false" boundaryCondition="false" constant="false">
        <notes>
          <body xmlns="http://www.w3.org/1999/xhtml">
            <p> FORMULA:C40H60 </p>
            <p> PubChem ID:4720517 </p>
            <p> ChEBI ID:48716 </p>
            <p> KEGG ID:C15857 </p>
          </body>
        </notes>
      </species>
      <species metaid="s251" id="CNSP_p" name="7,9,9&apos;-tricis-Neurosporene" compartment="plastid" initialConcentration="0" hasOnlySubstanceUnits="false" boundaryCondition="false" constant="false">
        <notes>
          <body xmlns="http://www.w3.org/1999/xhtml">
            <p> FORMULA:C40H58 </p>
            <p> PubChem ID:1356262 </p>
            <p> KEGG ID:C19759 </p>
          </body>
        </notes>
      </species>
      <species metaid="s252" id="PLYC_p" name="7,9,7&apos;,9&apos;-tetracis-Lycopene" compartment="plastid" initialConcentration="0" hasOnlySubstanceUnits="false" boundaryCondition="false" constant="false">
        <notes>
          <body xmlns="http://www.w3.org/1999/xhtml">
            <p> FORMULA:C40H56 </p>
            <p> PubChem ID:4720517 </p>
            <p> ChEBI ID:62466 </p>
            <p> KEGG ID:C15858 </p>
          </body>
        </notes>
      </species>
      <species metaid="s253" id="LYC_p" name="Lycopene" compartment="plastid" initialConcentration="0" hasOnlySubstanceUnits="false" boundaryCondition="false" constant="false">
        <notes>
          <body xmlns="http://www.w3.org/1999/xhtml">
            <p> FORMULA:C40H56 </p>
            <p> PubChem ID:7796 </p>
            <p> ChEBI ID:15948 </p>
            <p> KEGG ID:C05432 </p>
          </body>
        </notes>
      </species>
      <species metaid="s254" id="GCAR_p" name="gamma-Carotene" compartment="plastid" initialConcentration="0" hasOnlySubstanceUnits="false" boundaryCondition="false" constant="false">
        <notes>
          <body xmlns="http://www.w3.org/1999/xhtml">
            <p> FORMULA:C40H56 </p>
            <p> PubChem ID:7799 </p>
            <p> ChEBI ID:27740 </p>
            <p> KEGG ID:C05435 </p>
          </body>
        </notes>
      </species>
      <species metaid="s255" id="BCAR_p" name="beta-Carotene" compartment="plastid" initialConcentration="0" hasOnlySubstanceUnits="false" boundaryCondition="false" constant="false">
        <notes>
          <body xmlns="http://www.w3.org/1999/xhtml">
            <p> FORMULA:C40H56 </p>
            <p> PubChem ID:5178 </p>
            <p> ChEBI ID:17579 </p>
            <p> KEGG ID:C02094 </p>
          </body>
        </notes>
      </species>
      <species metaid="s256" id="CRX_p" name="beta-Cryptoxanthin" compartment="plastid" initialConcentration="0" hasOnlySubstanceUnits="false" boundaryCondition="false" constant="false">
        <notes>
          <body xmlns="http://www.w3.org/1999/xhtml">
            <p> FORMULA:C40H56O </p>
            <p> PubChem ID:10784 </p>
            <p> ChEBI ID:10362 </p>
            <p> KEGG ID:C08591 </p>
          </body>
        </notes>
      </species>
      <species metaid="s257" id="ZEAX_p" name="Zeaxanthin" compartment="plastid" initialConcentration="0" hasOnlySubstanceUnits="false" boundaryCondition="false" constant="false">
        <notes>
          <body xmlns="http://www.w3.org/1999/xhtml">
            <p> FORMULA:C40H56O2 </p>
            <p> PubChem ID:8363 </p>
            <p> ChEBI ID:27547 </p>
            <p> KEGG ID:C06098 </p>
          </body>
        </notes>
      </species>
      <species metaid="s258" id="ANAX_p" name="Antheraxanthin" compartment="plastid" initialConcentration="0" hasOnlySubstanceUnits="false" boundaryCondition="false" constant="false">
        <notes>
          <body xmlns="http://www.w3.org/1999/xhtml">
            <p> FORMULA:C40H56O3 </p>
            <p> PubChem ID:10772 </p>
            <p> ChEBI ID:27867 </p>
            <p> KEGG ID:C08579 </p>
          </body>
        </notes>
      </species>
      <species metaid="s259" id="VIOLAX_p" name="Violaxanthin" compartment="plastid" initialConcentration="0" hasOnlySubstanceUnits="false" boundaryCondition="false" constant="false">
        <notes>
          <body xmlns="http://www.w3.org/1999/xhtml">
            <p> FORMULA:C40H56O4 </p>
            <p> PubChem ID:10807 </p>
            <p> ChEBI ID:35288 </p>
            <p> KEGG ID:C08614 </p>
          </body>
        </notes>
      </species>
      <species metaid="s260" id="ZIXA_p" name="Zeinoxanthin" compartment="plastid" initialConcentration="0" hasOnlySubstanceUnits="false" boundaryCondition="false" constant="false">
        <notes>
          <body xmlns="http://www.w3.org/1999/xhtml">
            <p> FORMULA:C40H56O </p>
            <p> PubChem ID:10783 </p>
            <p> ChEBI ID:65244 </p>
            <p> KEGG ID:C08590 </p>
          </body>
        </notes>
      </species>
      <species metaid="s261" id="LUT_p" name="Lutein" compartment="plastid" initialConcentration="0" hasOnlySubstanceUnits="false" boundaryCondition="false" constant="false">
        <notes>
          <body xmlns="http://www.w3.org/1999/xhtml">
            <p> FORMULA:C40H56O2 </p>
            <p> PubChem ID:10794 </p>
            <p> ChEBI ID:28838 </p>
            <p> KEGG ID:C08601 </p>
          </body>
        </notes>
      </species>
      <species metaid="s262" id="DCAR_p" name="delta-Carotene" compartment="plastid" initialConcentration="0" hasOnlySubstanceUnits="false" boundaryCondition="false" constant="false">
        <notes>
          <body xmlns="http://www.w3.org/1999/xhtml">
            <p> FORMULA:C40H56 </p>
            <p> PubChem ID:10779 </p>
            <p> ChEBI ID:27705 </p>
            <p> KEGG ID:C08586 </p>
          </body>
        </notes>
      </species>
      <species metaid="s263" id="ACAR_p" name="alpha-Carotene" compartment="plastid" initialConcentration="0" hasOnlySubstanceUnits="false" boundaryCondition="false" constant="false">
        <notes>
          <body xmlns="http://www.w3.org/1999/xhtml">
            <p> FORMULA:C40H56 </p>
            <p> PubChem ID:7797 </p>
            <p> ChEBI ID:28425 </p>
            <p> KEGG ID:C05433 </p>
          </body>
        </notes>
      </species>
      <species metaid="s264" id="CRXA_p" name="alpha-Cryptoxanthin" compartment="plastid" initialConcentration="0" hasOnlySubstanceUnits="false" boundaryCondition="false" constant="false">
        <notes>
          <body xmlns="http://www.w3.org/1999/xhtml">
            <p> FORMULA:C40H56O </p>
            <p> PubChem ID:4720529 </p>
            <p> ChEBI ID:10223 </p>
            <p> KEGG ID:C15981 </p>
          </body>
        </notes>
      </species>
      <species metaid="s265" id="NEOX_p" name="Neoxanthin" compartment="plastid" initialConcentration="0" hasOnlySubstanceUnits="false" boundaryCondition="false" constant="false">
        <notes>
          <body xmlns="http://www.w3.org/1999/xhtml">
            <p> FORMULA:C40H56O4 </p>
            <p> PubChem ID:10799 </p>
            <p> ChEBI ID:25501 </p>
            <p> KEGG ID:C08606 </p>
          </body>
        </notes>
      </species>
      <species metaid="s266" id="GLN_p" name="L-Glutamine" compartment="plastid" initialConcentration="0" hasOnlySubstanceUnits="false" boundaryCondition="false" constant="false">
        <notes>
          <body xmlns="http://www.w3.org/1999/xhtml">
            <p> FORMULA:C5H10N2O3 </p>
            <p> PubChem ID:3364 </p>
            <p> ChEBI ID:18050 </p>
            <p> KEGG ID:C00064 </p>
          </body>
        </notes>
      </species>
      <species metaid="s267" id="CARBP_p" name="Carbamoylphosphate" compartment="plastid" initialConcentration="0" hasOnlySubstanceUnits="false" boundaryCondition="false" constant="false">
        <notes>
          <body xmlns="http://www.w3.org/1999/xhtml">
            <p> FORMULA:CH4NO5P </p>
            <p> PubChem ID:3469 </p>
            <p> ChEBI ID:17672 </p>
            <p> KEGG ID:C00169 </p>
          </body>
        </notes>
      </species>
      <species metaid="s268" id="CARBASP_p" name="N-Carbamoyl-L-aspartate" compartment="plastid" initialConcentration="0" hasOnlySubstanceUnits="false" boundaryCondition="false" constant="false">
        <notes>
          <body xmlns="http://www.w3.org/1999/xhtml">
            <p> FORMULA:C5H8N2O5 </p>
            <p> PubChem ID:3727 </p>
            <p> ChEBI ID:15859 </p>
            <p> KEGG ID:C00438 </p>
          </body>
        </notes>
      </species>
      <species metaid="s269" id="DHORO_p" name="(S)-Dihydroorotate" compartment="plastid" initialConcentration="0" hasOnlySubstanceUnits="false" boundaryCondition="false" constant="false">
        <notes>
          <body xmlns="http://www.w3.org/1999/xhtml">
            <p> FORMULA:C5H6N2O4 </p>
            <p> PubChem ID:3630 </p>
            <p> ChEBI ID:17025 </p>
            <p> KEGG ID:C00337 </p>
          </body>
        </notes>
      </species>
      <species metaid="s270" id="ORO_p" name="Orotate" compartment="plastid" initialConcentration="0" hasOnlySubstanceUnits="false" boundaryCondition="false" constant="false">
        <notes>
          <body xmlns="http://www.w3.org/1999/xhtml">
            <p> FORMULA:C5H4N2O4 </p>
            <p> PubChem ID:3589 </p>
            <p> ChEBI ID:16742 </p>
            <p> KEGG ID:C00295 </p>
          </body>
        </notes>
      </species>
      <species metaid="s271" id="PRPP_p" name="5-Phospho-alpha-D-ribose1-diphosphate" compartment="plastid" initialConcentration="0" hasOnlySubstanceUnits="false" boundaryCondition="false" constant="false">
        <notes>
          <body xmlns="http://www.w3.org/1999/xhtml">
            <p> FORMULA:C5H13O14P3 </p>
            <p> PubChem ID:3419 </p>
            <p> ChEBI ID:17111 </p>
            <p> KEGG ID:C00119 </p>
          </body>
        </notes>
      </species>
      <species metaid="s272" id="ORO5P_p" name="Orotidine5&apos;-phosphate" compartment="plastid" initialConcentration="0" hasOnlySubstanceUnits="false" boundaryCondition="false" constant="false">
        <notes>
          <body xmlns="http://www.w3.org/1999/xhtml">
            <p> FORMULA:C10H13N2O11P </p>
            <p> PubChem ID:4337 </p>
            <p> ChEBI ID:15842 </p>
            <p> KEGG ID:C01103 </p>
          </body>
        </notes>
      </species>
      <species metaid="s273" id="UMP_p" name="UMP" compartment="plastid" initialConcentration="0" hasOnlySubstanceUnits="false" boundaryCondition="false" constant="false">
        <notes>
          <body xmlns="http://www.w3.org/1999/xhtml">
            <p> FORMULA:C9H13N2O9P </p>
            <p> PubChem ID:3405 </p>
            <p> ChEBI ID:16695 </p>
            <p> KEGG ID:C00105 </p>
          </body>
        </notes>
      </species>
      <species metaid="s274" id="UDP_p" name="UDP" compartment="plastid" initialConcentration="0" hasOnlySubstanceUnits="false" boundaryCondition="false" constant="false">
        <notes>
          <body xmlns="http://www.w3.org/1999/xhtml">
            <p> FORMULA:C9H14N2O12P2 </p>
            <p> PubChem ID:3317 </p>
            <p> ChEBI ID:17659 </p>
            <p> KEGG ID:C00015 </p>
          </body>
        </notes>
      </species>
      <species metaid="s275" id="UTP_p" name="UTP" compartment="plastid" initialConcentration="0" hasOnlySubstanceUnits="false" boundaryCondition="false" constant="false">
        <notes>
          <body xmlns="http://www.w3.org/1999/xhtml">
            <p> FORMULA:C9H15N2O15P3 </p>
            <p> PubChem ID:3375 </p>
            <p> ChEBI ID:15713 </p>
            <p> KEGG ID:C00075 </p>
          </body>
        </notes>
      </species>
      <species metaid="s276" id="ASP_p" name="L-Aspartate" compartment="plastid" initialConcentration="0" hasOnlySubstanceUnits="false" boundaryCondition="false" constant="false">
        <notes>
          <body xmlns="http://www.w3.org/1999/xhtml">
            <p> FORMULA:C4H7NO4 </p>
            <p> PubChem ID:3351 </p>
            <p> ChEBI ID:17053 </p>
            <p> KEGG ID:C00049 </p>
          </body>
        </notes>
      </species>
      <species metaid="s277" id="QN_p" compartment="plastid" initialConcentration="0" hasOnlySubstanceUnits="false" boundaryCondition="false" constant="false">
        <notes>
          <body xmlns="http://www.w3.org/1999/xhtml">
            <p> PubChem ID:1739659 </p>
            <p> ChEBI ID:16509 </p>
            <p> KEGG ID:C15602 </p>
          </body>
        </notes>
      </species>
      <species metaid="s278" id="QL_p" name="Hydroquinone" compartment="plastid" initialConcentration="0" hasOnlySubstanceUnits="false" boundaryCondition="false" constant="false">
        <notes>
          <body xmlns="http://www.w3.org/1999/xhtml">
            <p> PubChem ID:1739659 </p>
            <p> ChEBI ID:17594 </p>
            <p> KEGG ID:C15603 </p>
          </body>
        </notes>
      </species>
      <species metaid="s279" id="TR_r_p" name="Thioredoxin" compartment="plastid" initialConcentration="0" hasOnlySubstanceUnits="false" boundaryCondition="false" constant="false">
        <notes>
          <body xmlns="http://www.w3.org/1999/xhtml">
            <p> FORMULA:C10H14N4O4S2R4 </p>
            <p> PubChem ID:3635 </p>
            <p> ChEBI ID:15033 </p>
            <p> KEGG ID:C00342 </p>
          </body>
        </notes>
      </species>
      <species metaid="s280" id="TR_o_p" name="Thioredoxindisulfide" compartment="plastid" initialConcentration="0" hasOnlySubstanceUnits="false" boundaryCondition="false" constant="false">
        <notes>
          <body xmlns="http://www.w3.org/1999/xhtml">
            <p> FORMULA:C10H12N4O4S2R4 </p>
            <p> PubChem ID:3636 </p>
            <p> ChEBI ID:18191 </p>
            <p> KEGG ID:C00343 </p>
          </body>
        </notes>
      </species>
      <species metaid="s281" id="dCDP_p" name="dCDP" compartment="plastid" initialConcentration="0" hasOnlySubstanceUnits="false" boundaryCondition="false" constant="false">
        <notes>
          <body xmlns="http://www.w3.org/1999/xhtml">
            <p> FORMULA:C9H15N3O10P2 </p>
            <p> PubChem ID:3972 </p>
            <p> ChEBI ID:28846 </p>
            <p> KEGG ID:C00705 </p>
          </body>
        </notes>
      </species>
      <species metaid="s282" id="dCTP_p" name="dCTP" compartment="plastid" initialConcentration="0" hasOnlySubstanceUnits="false" boundaryCondition="false" constant="false">
        <notes>
          <body xmlns="http://www.w3.org/1999/xhtml">
            <p> FORMULA:C9H16N3O13P3 </p>
            <p> PubChem ID:3742 </p>
            <p> ChEBI ID:16311 </p>
            <p> KEGG ID:C00458 </p>
          </body>
        </notes>
      </species>
      <species metaid="s283" id="dUDP_p" name="dUDP" compartment="plastid" initialConcentration="0" hasOnlySubstanceUnits="false" boundaryCondition="false" constant="false">
        <notes>
          <body xmlns="http://www.w3.org/1999/xhtml">
            <p> FORMULA:C9H14N2O11P2 </p>
            <p> PubChem ID:4551 </p>
            <p> ChEBI ID:28850 </p>
            <p> KEGG ID:C01346 </p>
          </body>
        </notes>
      </species>
      <species metaid="s284" id="dUTP_p" name="dUTP" compartment="plastid" initialConcentration="0" hasOnlySubstanceUnits="false" boundaryCondition="false" constant="false">
        <notes>
          <body xmlns="http://www.w3.org/1999/xhtml">
            <p> FORMULA:C9H15N2O14P3 </p>
            <p> PubChem ID:3744 </p>
            <p> ChEBI ID:17625 </p>
            <p> KEGG ID:C00460 </p>
          </body>
        </notes>
      </species>
      <species metaid="s285" id="dUMP_p" name="dUMP" compartment="plastid" initialConcentration="0" hasOnlySubstanceUnits="false" boundaryCondition="false" constant="false">
        <notes>
          <body xmlns="http://www.w3.org/1999/xhtml">
            <p> FORMULA:C9H13N2O8P </p>
            <p> PubChem ID:3656 </p>
            <p> ChEBI ID:17622 </p>
            <p> KEGG ID:C00365 </p>
          </body>
        </notes>
      </species>
      <species metaid="s286" id="dTMP_p" name="dTMP" compartment="plastid" initialConcentration="0" hasOnlySubstanceUnits="false" boundaryCondition="false" constant="false">
        <notes>
          <body xmlns="http://www.w3.org/1999/xhtml">
            <p> FORMULA:C10H15N2O8P </p>
            <p> PubChem ID:3655 </p>
            <p> ChEBI ID:17013 </p>
            <p> KEGG ID:C00364 </p>
          </body>
        </notes>
      </species>
      <species metaid="s287" id="DHF_p" name="Dihydrofolate" compartment="plastid" initialConcentration="0" hasOnlySubstanceUnits="false" boundaryCondition="false" constant="false">
        <notes>
          <body xmlns="http://www.w3.org/1999/xhtml">
            <p> FORMULA:C19H21N7O6 </p>
            <p> PubChem ID:3705 </p>
            <p> ChEBI ID:15633 </p>
            <p> KEGG ID:C00415 </p>
          </body>
        </notes>
      </species>
      <species metaid="s288" id="dTDP_p" name="dTDP" compartment="plastid" initialConcentration="0" hasOnlySubstanceUnits="false" boundaryCondition="false" constant="false">
        <notes>
          <body xmlns="http://www.w3.org/1999/xhtml">
            <p> FORMULA:C10H16N2O11P2 </p>
            <p> PubChem ID:3654 </p>
            <p> ChEBI ID:18075 </p>
            <p> KEGG ID:C00363 </p>
          </body>
        </notes>
      </species>
      <species metaid="s289" id="dTTP_p" name="dTTP" compartment="plastid" initialConcentration="0" hasOnlySubstanceUnits="false" boundaryCondition="false" constant="false">
        <notes>
          <body xmlns="http://www.w3.org/1999/xhtml">
            <p> FORMULA:C10H17N2O14P3 </p>
            <p> PubChem ID:3743 </p>
            <p> ChEBI ID:18077 </p>
            <p> KEGG ID:C00459 </p>
          </body>
        </notes>
      </species>
      <species metaid="s290" id="PRAM_p" name="5-Phosphoribosylamine" compartment="plastid" initialConcentration="0" hasOnlySubstanceUnits="false" boundaryCondition="false" constant="false">
        <notes>
          <body xmlns="http://www.w3.org/1999/xhtml">
            <p> FORMULA:C5H12NO7P </p>
            <p> PubChem ID:5988 </p>
            <p> ChEBI ID:37737 </p>
            <p> KEGG ID:C03090 </p>
          </body>
        </notes>
      </species>
      <species metaid="s291" id="GLY_p" name="Glycine" compartment="plastid" initialConcentration="0" hasOnlySubstanceUnits="false" boundaryCondition="false" constant="false">
        <notes>
          <body xmlns="http://www.w3.org/1999/xhtml">
            <p> FORMULA:C2H5NO2 </p>
            <p> PubChem ID:3339 </p>
            <p> ChEBI ID:15428 </p>
            <p> KEGG ID:C00037 </p>
          </body>
        </notes>
      </species>
      <species metaid="s292" id="GAR_p" name="5&apos;-Phosphoribosylglycinamide" compartment="plastid" initialConcentration="0" hasOnlySubstanceUnits="false" boundaryCondition="false" constant="false">
        <notes>
          <body xmlns="http://www.w3.org/1999/xhtml">
            <p> FORMULA:C7H15N2O8P </p>
            <p> PubChem ID:6578 </p>
            <p> ChEBI ID:18349 </p>
            <p> KEGG ID:C03838 </p>
          </body>
        </notes>
      </species>
      <species metaid="s293" id="FGAR_p" name="5&apos;-Phosphoribosyl-N-formylglycinamide" compartment="plastid" initialConcentration="0" hasOnlySubstanceUnits="false" boundaryCondition="false" constant="false">
        <notes>
          <body xmlns="http://www.w3.org/1999/xhtml">
            <p> FORMULA:C8H15N2O9P </p>
            <p> PubChem ID:7017 </p>
            <p> ChEBI ID:18272 </p>
            <p> KEGG ID:C04376 </p>
          </body>
        </notes>
      </species>
      <species metaid="s294" id="FGAM_p" compartment="plastid" initialConcentration="0" hasOnlySubstanceUnits="false" boundaryCondition="false" constant="false">
        <notes>
          <body xmlns="http://www.w3.org/1999/xhtml">
            <p> FORMULA:C8H16N3O8P </p>
            <p> PubChem ID:7229 </p>
            <p> ChEBI ID:18413 </p>
            <p> KEGG ID:C04640 </p>
          </body>
        </notes>
      </species>
      <species metaid="s295" id="AIR_p" name="Aminoimidazoleribotide" compartment="plastid" initialConcentration="0" hasOnlySubstanceUnits="false" boundaryCondition="false" constant="false">
        <notes>
          <body xmlns="http://www.w3.org/1999/xhtml">
            <p> FORMULA:C8H14N3O7P </p>
            <p> PubChem ID:6208 </p>
            <p> ChEBI ID:28843 </p>
            <p> KEGG ID:C03373 </p>
          </body>
        </notes>
      </species>
      <species metaid="s296" id="CAIR_p" compartment="plastid" initialConcentration="0" hasOnlySubstanceUnits="false" boundaryCondition="false" constant="false">
        <notes>
          <body xmlns="http://www.w3.org/1999/xhtml">
            <p> FORMULA:C9H14N3O9P </p>
            <p> PubChem ID:7321 </p>
            <p> ChEBI ID:28413 </p>
            <p> KEGG ID:C04751 </p>
          </body>
        </notes>
      </species>
      <species metaid="s297" id="SAICAR_p" compartment="plastid" initialConcentration="0" hasOnlySubstanceUnits="false" boundaryCondition="false" constant="false">
        <notes>
          <body xmlns="http://www.w3.org/1999/xhtml">
            <p> FORMULA:C13H19N4O12P </p>
            <p> PubChem ID:7384 </p>
            <p> ChEBI ID:18319 </p>
            <p> KEGG ID:C04823 </p>
          </body>
        </notes>
      </species>
      <species metaid="s298" id="AICAR_p" compartment="plastid" initialConcentration="0" hasOnlySubstanceUnits="false" boundaryCondition="false" constant="false">
        <notes>
          <body xmlns="http://www.w3.org/1999/xhtml">
            <p> FORMULA:C9H15N4O8P </p>
            <p> PubChem ID:7258 </p>
            <p> ChEBI ID:18406 </p>
            <p> KEGG ID:C04677 </p>
          </body>
        </notes>
      </species>
      <species metaid="s299" id="FAICAR_p" compartment="plastid" initialConcentration="0" hasOnlySubstanceUnits="false" boundaryCondition="false" constant="false">
        <notes>
          <body xmlns="http://www.w3.org/1999/xhtml">
            <p> FORMULA:C10H15N4O9P </p>
            <p> PubChem ID:7305 </p>
            <p> ChEBI ID:18381 </p>
            <p> KEGG ID:C04734 </p>
          </body>
        </notes>
      </species>
      <species metaid="s300" id="IMP_p" name="IMP" compartment="plastid" initialConcentration="0" hasOnlySubstanceUnits="false" boundaryCondition="false" constant="false">
        <notes>
          <body xmlns="http://www.w3.org/1999/xhtml">
            <p> FORMULA:C10H13N4O8P </p>
            <p> PubChem ID:3430 </p>
            <p> ChEBI ID:17202 </p>
            <p> KEGG ID:C00130 </p>
          </body>
        </notes>
      </species>
      <species metaid="s301" id="GTP_p" name="GTP" compartment="plastid" initialConcentration="0" hasOnlySubstanceUnits="false" boundaryCondition="false" constant="false">
        <notes>
          <body xmlns="http://www.w3.org/1999/xhtml">
            <p> FORMULA:C10H16N5O14P3 </p>
            <p> PubChem ID:3346 </p>
            <p> ChEBI ID:15996 </p>
            <p> KEGG ID:C00044 </p>
          </body>
        </notes>
      </species>
      <species metaid="s302" id="GDP_p" name="GDP" compartment="plastid" initialConcentration="0" hasOnlySubstanceUnits="false" boundaryCondition="false" constant="false">
        <notes>
          <body xmlns="http://www.w3.org/1999/xhtml">
            <p> FORMULA:C10H15N5O11P2 </p>
            <p> PubChem ID:3337 </p>
            <p> ChEBI ID:17552 </p>
            <p> KEGG ID:C00035 </p>
          </body>
        </notes>
      </species>
      <species metaid="s303" id="ADSUC_p" name="N6-(1,2-Dicarboxyethyl)-AMP" compartment="plastid" initialConcentration="0" hasOnlySubstanceUnits="false" boundaryCondition="false" constant="false">
        <notes>
          <body xmlns="http://www.w3.org/1999/xhtml">
            <p> FORMULA:C14H18N5O11P </p>
            <p> PubChem ID:6543 </p>
            <p> ChEBI ID:15919 </p>
            <p> KEGG ID:C03794 </p>
          </body>
        </notes>
      </species>
      <species metaid="s304" id="FUM_p" name="Fumarate" compartment="plastid" initialConcentration="0" hasOnlySubstanceUnits="false" boundaryCondition="false" constant="false">
        <notes>
          <body xmlns="http://www.w3.org/1999/xhtml">
            <p> FORMULA:C4H4O4 </p>
            <p> PubChem ID:3422 </p>
            <p> ChEBI ID:18012 </p>
            <p> KEGG ID:C00122 </p>
          </body>
        </notes>
      </species>
      <species metaid="s305" id="FTHF_p" name="10-Formyltetrahydrofolate" compartment="plastid" initialConcentration="0" hasOnlySubstanceUnits="false" boundaryCondition="false" constant="false">
        <notes>
          <body xmlns="http://www.w3.org/1999/xhtml">
            <p> FORMULA:C20H23N7O7 </p>
            <p> PubChem ID:3533 </p>
            <p> ChEBI ID:15637 </p>
            <p> KEGG ID:C00234 </p>
          </body>
        </notes>
      </species>
      <species metaid="s306" id="dADP_p" name="dADP" compartment="plastid" initialConcentration="0" hasOnlySubstanceUnits="false" boundaryCondition="false" constant="false">
        <notes>
          <body xmlns="http://www.w3.org/1999/xhtml">
            <p> FORMULA:C10H15N5O9P2 </p>
            <p> PubChem ID:3506 </p>
            <p> ChEBI ID:16174 </p>
            <p> KEGG ID:C00206 </p>
          </body>
        </notes>
      </species>
      <species metaid="s307" id="dATP_p" name="dATP" compartment="plastid" initialConcentration="0" hasOnlySubstanceUnits="false" boundaryCondition="false" constant="false">
        <notes>
          <body xmlns="http://www.w3.org/1999/xhtml">
            <p> FORMULA:C10H16N5O12P3 </p>
            <p> PubChem ID:3431 </p>
            <p> ChEBI ID:16284 </p>
            <p> KEGG ID:C00131 </p>
          </body>
        </notes>
      </species>
      <species metaid="s308" id="XMP_p" name="Xanthosine5&apos;-phosphate" compartment="plastid" initialConcentration="0" hasOnlySubstanceUnits="false" boundaryCondition="false" constant="false">
        <notes>
          <body xmlns="http://www.w3.org/1999/xhtml">
            <p> FORMULA:C10H13N4O9P </p>
            <p> PubChem ID:3925 </p>
            <p> ChEBI ID:15652 </p>
            <p> KEGG ID:C00655 </p>
          </body>
        </notes>
      </species>
      <species metaid="s309" id="GMP_p" name="GMP" compartment="plastid" initialConcentration="0" hasOnlySubstanceUnits="false" boundaryCondition="false" constant="false">
        <notes>
          <body xmlns="http://www.w3.org/1999/xhtml">
            <p> FORMULA:C10H14N5O8P </p>
            <p> PubChem ID:3444 </p>
            <p> ChEBI ID:17345 </p>
            <p> KEGG ID:C00144 </p>
          </body>
        </notes>
      </species>
      <species metaid="s310" id="dGDP_p" name="dGDP" compartment="plastid" initialConcentration="0" hasOnlySubstanceUnits="false" boundaryCondition="false" constant="false">
        <notes>
          <body xmlns="http://www.w3.org/1999/xhtml">
            <p> FORMULA:C10H15N5O10P2 </p>
            <p> PubChem ID:3652 </p>
            <p> ChEBI ID:28862 </p>
            <p> KEGG ID:C00361 </p>
          </body>
        </notes>
      </species>
      <species metaid="s311" id="dGTP_p" name="dGTP" compartment="plastid" initialConcentration="0" hasOnlySubstanceUnits="false" boundaryCondition="false" constant="false">
        <notes>
          <body xmlns="http://www.w3.org/1999/xhtml">
            <p> FORMULA:C10H16N5O13P3 </p>
            <p> PubChem ID:3581 </p>
            <p> ChEBI ID:16497 </p>
            <p> KEGG ID:C00286 </p>
          </body>
        </notes>
      </species>
      <species metaid="s312" id="PHE_p" name="L-Phenylalanine" compartment="plastid" initialConcentration="0" hasOnlySubstanceUnits="false" boundaryCondition="false" constant="false">
        <notes>
          <body xmlns="http://www.w3.org/1999/xhtml">
            <p> FORMULA:C9H11NO2 </p>
            <p> PubChem ID:3379 </p>
            <p> ChEBI ID:17295 </p>
            <p> KEGG ID:C00079 </p>
          </body>
        </notes>
      </species>
      <species metaid="s313" id="CINN_p" name="trans-Cinnamate" compartment="plastid" initialConcentration="0" hasOnlySubstanceUnits="false" boundaryCondition="false" constant="false">
        <notes>
          <body xmlns="http://www.w3.org/1999/xhtml">
            <p> FORMULA:C9H8O2 </p>
            <p> PubChem ID:3713 </p>
            <p> ChEBI ID:35697 </p>
            <p> KEGG ID:C00423 </p>
          </body>
        </notes>
      </species>
      <species metaid="s314" id="COU_p" name="4-Coumarate" compartment="plastid" initialConcentration="0" hasOnlySubstanceUnits="false" boundaryCondition="false" constant="false">
        <notes>
          <body xmlns="http://www.w3.org/1999/xhtml">
            <p> FORMULA:C9H8O3 </p>
            <p> PubChem ID:4069 </p>
            <p> ChEBI ID:32374 </p>
            <p> KEGG ID:C00811 </p>
          </body>
        </notes>
      </species>
      <species metaid="s315" id="COUCOA_p" name="p-Coumaroyl-CoA" compartment="plastid" initialConcentration="0" hasOnlySubstanceUnits="false" boundaryCondition="false" constant="false">
        <notes>
          <body xmlns="http://www.w3.org/1999/xhtml">
            <p> FORMULA:C30H42N7O18P3S </p>
            <p> PubChem ID:3523 </p>
            <p> ChEBI ID:15499 </p>
            <p> KEGG ID:C00223 </p>
          </body>
        </notes>
      </species>
      <species metaid="s316" id="COUAL_p" name="4-Hydroxycinnamylaldehyde" compartment="plastid" initialConcentration="0" hasOnlySubstanceUnits="false" boundaryCondition="false" constant="false">
        <notes>
          <body xmlns="http://www.w3.org/1999/xhtml">
            <p> FORMULA:C9H8O2 </p>
            <p> PubChem ID:7931 </p>
            <p> ChEBI ID:28353 </p>
            <p> KEGG ID:C05608 </p>
          </body>
        </notes>
      </species>
      <species metaid="s317" id="COU_p_4" name="4-Coumarylalcohol" compartment="plastid" initialConcentration="0" hasOnlySubstanceUnits="false" boundaryCondition="false" constant="false">
        <notes>
          <body xmlns="http://www.w3.org/1999/xhtml">
            <p> FORMULA:C9H10O2 </p>
            <p> PubChem ID:5623 </p>
            <p> ChEBI ID:28386 </p>
            <p> KEGG ID:C02646 </p>
          </body>
        </notes>
      </species>
      <species metaid="s318" id="QUIN_p" name="Quinate" compartment="plastid" initialConcentration="0" hasOnlySubstanceUnits="false" boundaryCondition="false" constant="false">
        <notes>
          <body xmlns="http://www.w3.org/1999/xhtml">
            <p> FORMULA:C7H12O6 </p>
            <p> PubChem ID:3590 </p>
            <p> ChEBI ID:17521 </p>
            <p> KEGG ID:C00296 </p>
          </body>
        </notes>
      </species>
      <species metaid="s319" id="TCQ_p" name="p-Coumaroylquinicacid" compartment="plastid" initialConcentration="0" hasOnlySubstanceUnits="false" boundaryCondition="false" constant="false">
        <notes>
          <body xmlns="http://www.w3.org/1999/xhtml">
            <p> FORMULA:C16H18O8 </p>
            <p> PubChem ID:14353 </p>
            <p> ChEBI ID:15937 </p>
            <p> KEGG ID:C12208 </p>
          </body>
        </notes>
      </species>
      <species metaid="s320" id="TCAQ_p" name="Chlorogenate" compartment="plastid" initialConcentration="0" hasOnlySubstanceUnits="false" boundaryCondition="false" constant="false">
        <notes>
          <body xmlns="http://www.w3.org/1999/xhtml">
            <p> FORMULA:C16H18O9 </p>
            <p> PubChem ID:4109 </p>
            <p> ChEBI ID:16112 </p>
            <p> KEGG ID:C00852 </p>
          </body>
        </notes>
      </species>
      <species metaid="s321" id="CAFCOA_p" name="Caffeoyl-CoA" compartment="plastid" initialConcentration="0" hasOnlySubstanceUnits="false" boundaryCondition="false" constant="false">
        <notes>
          <body xmlns="http://www.w3.org/1999/xhtml">
            <p> FORMULA:C30H42N7O19P3S </p>
            <p> PubChem ID:3617 </p>
            <p> ChEBI ID:15518 </p>
            <p> KEGG ID:C00323 </p>
          </body>
        </notes>
      </species>
      <species metaid="s322" id="CSH_p" name="4-Coumaroylshikimate" compartment="plastid" initialConcentration="0" hasOnlySubstanceUnits="false" boundaryCondition="false" constant="false">
        <notes>
          <body xmlns="http://www.w3.org/1999/xhtml">
            <p> FORMULA:C16H16O7 </p>
            <p> PubChem ID:5866 </p>
            <p> ChEBI ID:16428 </p>
            <p> KEGG ID:C02947 </p>
          </body>
        </notes>
      </species>
      <species metaid="s323" id="SHIK_p" name="Shikimate" compartment="plastid" initialConcentration="0" hasOnlySubstanceUnits="false" boundaryCondition="false" constant="false">
        <notes>
          <body xmlns="http://www.w3.org/1999/xhtml">
            <p> FORMULA:C7H10O5 </p>
            <p> PubChem ID:3776 </p>
            <p> ChEBI ID:16119 </p>
            <p> KEGG ID:C00493 </p>
          </body>
        </notes>
      </species>
      <species metaid="s324" id="CAFSH_p" name="5-O-Caffeoylshikimicacid" compartment="plastid" initialConcentration="0" hasOnlySubstanceUnits="false" boundaryCondition="false" constant="false">
        <notes>
          <body xmlns="http://www.w3.org/1999/xhtml">
            <p> FORMULA:C16H16O8 </p>
            <p> PubChem ID:12619 </p>
            <p> ChEBI ID:2106 </p>
            <p> KEGG ID:C10434 </p>
          </body>
        </notes>
      </species>
      <species metaid="s325" id="FCOA_p" name="Feruloyl-CoA" compartment="plastid" initialConcentration="0" hasOnlySubstanceUnits="false" boundaryCondition="false" constant="false">
        <notes>
          <body xmlns="http://www.w3.org/1999/xhtml">
            <p> FORMULA:C31H44N7O19P3S </p>
            <p> PubChem ID:3696 </p>
            <p> ChEBI ID:15511 </p>
            <p> KEGG ID:C00406 </p>
          </body>
        </notes>
      </species>
      <species metaid="s326" id="CONF_p" name="Coniferylaldehyde" compartment="plastid" initialConcentration="0" hasOnlySubstanceUnits="false" boundaryCondition="false" constant="false">
        <notes>
          <body xmlns="http://www.w3.org/1999/xhtml">
            <p> FORMULA:C10H10O3 </p>
            <p> PubChem ID:5637 </p>
            <p> ChEBI ID:16547 </p>
            <p> KEGG ID:C02666 </p>
          </body>
        </notes>
      </species>
      <species metaid="s327" id="CONFA_p" name="Coniferylalcohol" compartment="plastid" initialConcentration="0" hasOnlySubstanceUnits="false" boundaryCondition="false" constant="false">
        <notes>
          <body xmlns="http://www.w3.org/1999/xhtml">
            <p> FORMULA:C10H12O3 </p>
            <p> PubChem ID:3869 </p>
            <p> ChEBI ID:17745 </p>
            <p> KEGG ID:C00590 </p>
          </body>
        </notes>
      </species>
      <species metaid="s328" id="HCONF_p" name="5-Hydroxyconiferaldehyde" compartment="plastid" initialConcentration="0" hasOnlySubstanceUnits="false" boundaryCondition="false" constant="false">
        <notes>
          <body xmlns="http://www.w3.org/1999/xhtml">
            <p> FORMULA:C10H10O4 </p>
            <p> PubChem ID:14350 </p>
            <p> ChEBI ID:31134 </p>
            <p> KEGG ID:C12204 </p>
          </body>
        </notes>
      </species>
      <species metaid="s329" id="SIN_p" name="Sinapoylaldehyde" compartment="plastid" initialConcentration="0" hasOnlySubstanceUnits="false" boundaryCondition="false" constant="false">
        <notes>
          <body xmlns="http://www.w3.org/1999/xhtml">
            <p> FORMULA:C11H12O4 </p>
            <p> PubChem ID:7932 </p>
            <p> ChEBI ID:27949 </p>
            <p> KEGG ID:C05610 </p>
          </body>
        </notes>
      </species>
      <species metaid="s330" id="SINA_p" name="Sinapylalcohol" compartment="plastid" initialConcentration="0" hasOnlySubstanceUnits="false" boundaryCondition="false" constant="false">
        <notes>
          <body xmlns="http://www.w3.org/1999/xhtml">
            <p> FORMULA:C11H14O4 </p>
            <p> PubChem ID:5377 </p>
            <p> ChEBI ID:28813 </p>
            <p> KEGG ID:C02325 </p>
          </body>
        </notes>
      </species>
      <species metaid="s331" id="UDP_GLU_c" name="UDP-glucose" compartment="cytosol" initialConcentration="0" hasOnlySubstanceUnits="false" boundaryCondition="false" constant="false">
        <notes>
          <body xmlns="http://www.w3.org/1999/xhtml">
            <p> FORMULA:C15H24N2O17P2 </p>
            <p> PubChem ID:3331 </p>
            <p> ChEBI ID:18066 </p>
            <p> KEGG ID:C00029 </p>
          </body>
        </notes>
      </species>
      <species metaid="s332" id="CELL_c" name="Cellulose" compartment="cytosol" initialConcentration="0" hasOnlySubstanceUnits="false" boundaryCondition="false" constant="false">
        <notes>
          <body xmlns="http://www.w3.org/1999/xhtml">
            <p> FORMULA:(C6H10O5)n </p>
            <p> PubChem ID:4022 </p>
            <p> ChEBI ID:18246 </p>
            <p> KEGG ID:C00760 </p>
          </body>
        </notes>
      </species>
      <species metaid="s333" id="UDP_GLUC_c" name="UDP-glucuronate" compartment="cytosol" initialConcentration="0" hasOnlySubstanceUnits="false" boundaryCondition="false" constant="false">
        <notes>
          <body xmlns="http://www.w3.org/1999/xhtml">
            <p> FORMULA:C15H22N2O18P2 </p>
            <p> PubChem ID:3467 </p>
            <p> ChEBI ID:17200 </p>
            <p> KEGG ID:C00167 </p>
          </body>
        </notes>
      </species>
      <species metaid="s334" id="UDP_XYL_c" name="UDP-D-xylose" compartment="cytosol" initialConcentration="0" hasOnlySubstanceUnits="false" boundaryCondition="false" constant="false">
        <notes>
          <body xmlns="http://www.w3.org/1999/xhtml">
            <p> FORMULA:C14H22N2O16P2 </p>
            <p> PubChem ID:3490 </p>
            <p> ChEBI ID:16082 </p>
            <p> KEGG ID:C00190 </p>
          </body>
        </notes>
      </species>
      <species metaid="s335" id="UDP_GAL_c" name="UDP-alpha-D-galactose" compartment="cytosol" initialConcentration="0" hasOnlySubstanceUnits="false" boundaryCondition="false" constant="false">
        <notes>
          <body xmlns="http://www.w3.org/1999/xhtml">
            <p> FORMULA:C15H24N2O17P2 </p>
            <p> PubChem ID:3354 </p>
            <p> ChEBI ID:18307 </p>
            <p> KEGG ID:C00052 </p>
          </body>
        </notes>
      </species>
      <species metaid="s336" id="UDP_c" name="UDP" compartment="cytosol" initialConcentration="0" hasOnlySubstanceUnits="false" boundaryCondition="false" constant="false">
        <notes>
          <body xmlns="http://www.w3.org/1999/xhtml">
            <p> FORMULA:C9H14N2O12P2 </p>
            <p> PubChem ID:3317 </p>
            <p> ChEBI ID:17659 </p>
            <p> KEGG ID:C00015 </p>
          </body>
        </notes>
      </species>
      <species metaid="s337" id="UTP_c" name="UTP" compartment="cytosol" initialConcentration="0" hasOnlySubstanceUnits="false" boundaryCondition="false" constant="false">
        <notes>
          <body xmlns="http://www.w3.org/1999/xhtml">
            <p> FORMULA:C9H15N2O15P3 </p>
            <p> PubChem ID:3375 </p>
            <p> ChEBI ID:15713 </p>
            <p> KEGG ID:C00075 </p>
          </body>
        </notes>
      </species>
      <species metaid="s338" id="UDP_KDGLU_c" name="UDP-4-dehydro-6-deoxy-D-glucose" compartment="cytosol" initialConcentration="0" hasOnlySubstanceUnits="false" boundaryCondition="false" constant="false">
        <notes>
          <body xmlns="http://www.w3.org/1999/xhtml">
            <p> FORMULA:C15H22N2O16P2 </p>
            <p> PubChem ID:6781 </p>
            <p> ChEBI ID:85804 </p>
            <p> KEGG ID:C04089 </p>
          </body>
        </notes>
      </species>
      <species metaid="s339" id="UDP_RHA_c" name="UDP-L-rhamnose" compartment="cytosol" initialConcentration="0" hasOnlySubstanceUnits="false" boundaryCondition="false" constant="false">
        <notes>
          <body xmlns="http://www.w3.org/1999/xhtml">
            <p> FORMULA:C15H24N2O16P2 </p>
            <p> PubChem ID:5267 </p>
            <p> ChEBI ID:84725 </p>
            <p> KEGG ID:C02199 </p>
          </body>
        </notes>
      </species>
      <species metaid="s340" id="UDP_KRHA_c" name="UDP-4-keto-rhamnose" compartment="cytosol" initialConcentration="0" hasOnlySubstanceUnits="false" boundaryCondition="false" constant="false">
        <notes>
          <body xmlns="http://www.w3.org/1999/xhtml">
            <p> FORMULA:C15H22N2O16P2 </p>
            <p> PubChem ID:9602369 </p>
            <p> ChEBI ID:81012 </p>
            <p> KEGG ID:C17328 </p>
          </body>
        </notes>
      </species>
      <species metaid="s341" id="UDP_ARA_c" name="UDP-L-arabinose" compartment="cytosol" initialConcentration="0" hasOnlySubstanceUnits="false" boundaryCondition="false" constant="false">
        <notes>
          <body xmlns="http://www.w3.org/1999/xhtml">
            <p> FORMULA:C14H22N2O16P2 </p>
            <p> PubChem ID:4187 </p>
            <p> ChEBI ID:17983 </p>
            <p> KEGG ID:C00935 </p>
          </body>
        </notes>
      </species>
      <species metaid="s342" id="M6P_c" name="D-Mannose6-phosphate" compartment="cytosol" initialConcentration="0" hasOnlySubstanceUnits="false" boundaryCondition="false" constant="false">
        <notes>
          <body xmlns="http://www.w3.org/1999/xhtml">
            <p> FORMULA:C6H13O9P </p>
            <p> PubChem ID:3572 </p>
            <p> ChEBI ID:17369 </p>
            <p> KEGG ID:C00275 </p>
          </body>
        </notes>
      </species>
      <species metaid="s343" id="M1P_c" name="D-Mannose1-phosphate" compartment="cytosol" initialConcentration="0" hasOnlySubstanceUnits="false" boundaryCondition="false" constant="false">
        <notes>
          <body xmlns="http://www.w3.org/1999/xhtml">
            <p> FORMULA:C6H13O9P </p>
            <p> PubChem ID:3909 </p>
            <p> ChEBI ID:18205 </p>
            <p> KEGG ID:C00636 </p>
          </body>
        </notes>
      </species>
      <species metaid="s344" id="GTP_c" name="GTP" compartment="cytosol" initialConcentration="0" hasOnlySubstanceUnits="false" boundaryCondition="false" constant="false">
        <notes>
          <body xmlns="http://www.w3.org/1999/xhtml">
            <p> FORMULA:C10H16N5O14P3 </p>
            <p> PubChem ID:3346 </p>
            <p> ChEBI ID:15996 </p>
            <p> KEGG ID:C00044 </p>
          </body>
        </notes>
      </species>
      <species metaid="s345" id="GDP_MAN_c" name="GDP-mannose" compartment="cytosol" initialConcentration="0" hasOnlySubstanceUnits="false" boundaryCondition="false" constant="false">
        <notes>
          <body xmlns="http://www.w3.org/1999/xhtml">
            <p> FORMULA:C16H25N5O16P2 </p>
            <p> PubChem ID:3396 </p>
            <p> ChEBI ID:15820 </p>
            <p> KEGG ID:C00096 </p>
          </body>
        </notes>
      </species>
      <species metaid="s346" id="GDP_FUC_c" name="GDP-L-fucose" compartment="cytosol" initialConcentration="0" hasOnlySubstanceUnits="false" boundaryCondition="false" constant="false">
        <notes>
          <body xmlns="http://www.w3.org/1999/xhtml">
            <p> FORMULA:C16H25N5O15P2 </p>
            <p> PubChem ID:3619 </p>
            <p> ChEBI ID:13332 </p>
            <p> KEGG ID:C00325 </p>
          </body>
        </notes>
      </species>
      <species metaid="s347" id="GDP_DDMAN_c" name="GDP-4-dehydro-6-deoxy-D-mannose" compartment="cytosol" initialConcentration="0" hasOnlySubstanceUnits="false" boundaryCondition="false" constant="false">
        <notes>
          <body xmlns="http://www.w3.org/1999/xhtml">
            <p> FORMULA:C16H23N5O15P2 </p>
            <p> PubChem ID:4444 </p>
            <p> ChEBI ID:16955 </p>
            <p> KEGG ID:C01222 </p>
          </body>
        </notes>
      </species>
      <species metaid="s348" id="GLUCAN_c" compartment="cytosol" initialConcentration="0" hasOnlySubstanceUnits="false" boundaryCondition="false" constant="false"/>
      <species metaid="s349" id="GXGG_c" compartment="cytosol" initialConcentration="0" hasOnlySubstanceUnits="false" boundaryCondition="false" constant="false"/>
      <species metaid="s350" id="XXXG_c" compartment="cytosol" initialConcentration="0" hasOnlySubstanceUnits="false" boundaryCondition="false" constant="false"/>
      <species metaid="s351" id="XXLG_c" compartment="cytosol" initialConcentration="0" hasOnlySubstanceUnits="false" boundaryCondition="false" constant="false"/>
      <species metaid="s352" id="XLLG_c" compartment="cytosol" initialConcentration="0" hasOnlySubstanceUnits="false" boundaryCondition="false" constant="false"/>
      <species metaid="s353" id="XLFG_c" compartment="cytosol" initialConcentration="0" hasOnlySubstanceUnits="false" boundaryCondition="false" constant="false"/>
      <species metaid="s354" id="GDP_c" name="GDP" compartment="cytosol" initialConcentration="0" hasOnlySubstanceUnits="false" boundaryCondition="false" constant="false">
        <notes>
          <body xmlns="http://www.w3.org/1999/xhtml">
            <p> FORMULA:C10H15N5O11P2 </p>
            <p> PubChem ID:3337 </p>
            <p> ChEBI ID:17552 </p>
            <p> KEGG ID:C00035 </p>
          </body>
        </notes>
      </species>
      <species metaid="s355" id="UDP_GALU_c" name="UDP-D-galacturonate" compartment="cytosol" initialConcentration="0" hasOnlySubstanceUnits="false" boundaryCondition="false" constant="false">
        <notes>
          <body xmlns="http://www.w3.org/1999/xhtml">
            <p> FORMULA:C15H22N2O18P2 </p>
            <p> PubChem ID:3891 </p>
            <p> ChEBI ID:16085 </p>
            <p> KEGG ID:C00617 </p>
          </body>
        </notes>
      </species>
      <species metaid="s356" id="PECTIN_c" name="Pectin" compartment="cytosol" initialConcentration="0" hasOnlySubstanceUnits="false" boundaryCondition="false" constant="false">
        <notes>
          <body xmlns="http://www.w3.org/1999/xhtml">
            <p> FORMULA:(C26H36O24)n </p>
            <p> PubChem ID:3980 </p>
            <p> ChEBI ID:17309 </p>
            <p> KEGG ID:C00714 </p>
          </body>
        </notes>
      </species>
      <species metaid="s357" id="XYLAN_c" compartment="cytosol" initialConcentration="0" hasOnlySubstanceUnits="false" boundaryCondition="false" constant="false"/>
      <species metaid="s358" id="GLUCX_c" compartment="cytosol" initialConcentration="0" hasOnlySubstanceUnits="false" boundaryCondition="false" constant="false"/>
      <species metaid="s359" id="ARAX_c" compartment="cytosol" initialConcentration="0" hasOnlySubstanceUnits="false" boundaryCondition="false" constant="false"/>
      <species metaid="s360" id="FRC_c" name="D-Fructose" compartment="cytosol" initialConcentration="0" hasOnlySubstanceUnits="false" boundaryCondition="false" constant="false">
        <notes>
          <body xmlns="http://www.w3.org/1999/xhtml">
            <p> FORMULA:C6H12O6 </p>
            <p> PubChem ID:3395 </p>
            <p> ChEBI ID:15824 </p>
            <p> KEGG ID:C00095 </p>
          </body>
        </notes>
      </species>
      <species metaid="s361" id="SUCR_c" name="Sucrose" compartment="cytosol" initialConcentration="0" hasOnlySubstanceUnits="false" boundaryCondition="false" constant="false">
        <notes>
          <body xmlns="http://www.w3.org/1999/xhtml">
            <p> FORMULA:C12H22O11 </p>
            <p> PubChem ID:3389 </p>
            <p> ChEBI ID:17992 </p>
            <p> KEGG ID:C00089 </p>
          </body>
        </notes>
      </species>
      <species metaid="s362" id="aG6P_c" name="alpha-D-Glucose6-phosphate" compartment="cytosol" initialConcentration="0" hasOnlySubstanceUnits="false" boundaryCondition="false" constant="false">
        <notes>
          <body xmlns="http://www.w3.org/1999/xhtml">
            <p> FORMULA:C6H13O9P </p>
            <p> PubChem ID:3937 </p>
            <p> ChEBI ID:17665 </p>
            <p> KEGG ID:C00668 </p>
          </body>
        </notes>
      </species>
      <species metaid="s363" id="bG6P_c" name="beta-D-Glucose6-phosphate" compartment="cytosol" initialConcentration="0" hasOnlySubstanceUnits="false" boundaryCondition="false" constant="false">
        <notes>
          <body xmlns="http://www.w3.org/1999/xhtml">
            <p> FORMULA:C6H13O9P </p>
            <p> PubChem ID:4399 </p>
            <p> ChEBI ID:17719 </p>
            <p> KEGG ID:C01172 </p>
          </body>
        </notes>
      </species>
      <species metaid="s364" id="bG6P_p" name="beta-D-Glucose6-phosphate" compartment="plastid" initialConcentration="0" hasOnlySubstanceUnits="false" boundaryCondition="false" constant="false">
        <notes>
          <body xmlns="http://www.w3.org/1999/xhtml">
            <p> FORMULA:C6H13O9P </p>
            <p> PubChem ID:4399 </p>
            <p> ChEBI ID:17719 </p>
            <p> KEGG ID:C01172 </p>
          </body>
        </notes>
      </species>
      <species metaid="s365" id="aGLC_c" name="alpha-D-Glucose" compartment="cytosol" initialConcentration="0" hasOnlySubstanceUnits="false" boundaryCondition="false" constant="false">
        <notes>
          <body xmlns="http://www.w3.org/1999/xhtml">
            <p> FORMULA:C6H12O6 </p>
            <p> PubChem ID:3565 </p>
            <p> ChEBI ID:17925 </p>
            <p> KEGG ID:C00267 </p>
          </body>
        </notes>
      </species>
      <species metaid="s366" id="bGLC_c" name="beta-D-Glucose" compartment="cytosol" initialConcentration="0" hasOnlySubstanceUnits="false" boundaryCondition="false" constant="false">
        <notes>
          <body xmlns="http://www.w3.org/1999/xhtml">
            <p> FORMULA:C6H12O6 </p>
            <p> PubChem ID:3521 </p>
            <p> ChEBI ID:15903 </p>
            <p> KEGG ID:C00221 </p>
          </body>
        </notes>
      </species>
      <species metaid="s367" id="S6P_c" name="Sucrose6&apos;-phosphate" compartment="cytosol" initialConcentration="0" hasOnlySubstanceUnits="false" boundaryCondition="false" constant="false">
        <notes>
          <body xmlns="http://www.w3.org/1999/xhtml">
            <p> FORMULA:C12H23O14P </p>
            <p> PubChem ID:5583 </p>
            <p> ChEBI ID:16308 </p>
            <p> KEGG ID:C02591 </p>
          </body>
        </notes>
      </species>
      <species metaid="s368" id="ACLA_p" name="(S)-2-Acetolactate" compartment="plastid" initialConcentration="0" hasOnlySubstanceUnits="false" boundaryCondition="false" constant="false">
        <notes>
          <body xmlns="http://www.w3.org/1999/xhtml">
            <p> FORMULA:C5H8O4 </p>
            <p> PubChem ID:8282 </p>
            <p> ChEBI ID:18409 </p>
            <p> KEGG ID:C06010 </p>
          </body>
        </notes>
      </species>
      <species metaid="s369" id="DHMBUT_p" name="(R)-2,3-Dihydroxy-3-methylbutanoate" compartment="plastid" initialConcentration="0" hasOnlySubstanceUnits="false" boundaryCondition="false" constant="false">
        <notes>
          <body xmlns="http://www.w3.org/1999/xhtml">
            <p> FORMULA:C5H10O4 </p>
            <p> PubChem ID:6935 </p>
            <p> ChEBI ID:15684 </p>
            <p> KEGG ID:C04272 </p>
          </body>
        </notes>
      </species>
      <species metaid="s370" id="AKG_p" name="2-Oxoglutarate" compartment="plastid" initialConcentration="0" hasOnlySubstanceUnits="false" boundaryCondition="false" constant="false">
        <notes>
          <body xmlns="http://www.w3.org/1999/xhtml">
            <p> FORMULA:C5H6O5 </p>
            <p> PubChem ID:3328 </p>
            <p> ChEBI ID:30915 </p>
            <p> KEGG ID:C00026 </p>
          </body>
        </notes>
      </species>
      <species metaid="s371" id="HMBUT_p" name="3-Hydroxy-3-methyl-2-oxobutanoicacid" compartment="plastid" initialConcentration="0" hasOnlySubstanceUnits="false" boundaryCondition="false" constant="false">
        <notes>
          <body xmlns="http://www.w3.org/1999/xhtml">
            <p> FORMULA:C5H8O4 </p>
            <p> PubChem ID:6858 </p>
            <p> ChEBI ID:11812 </p>
            <p> KEGG ID:C04181 </p>
          </body>
        </notes>
      </species>
      <species metaid="s372" id="MOBUT_p" name="3-Methyl-2-oxobutanoicacid" compartment="plastid" initialConcentration="0" hasOnlySubstanceUnits="false" boundaryCondition="false" constant="false">
        <notes>
          <body xmlns="http://www.w3.org/1999/xhtml">
            <p> FORMULA:C5H8O3 </p>
            <p> PubChem ID:3441 </p>
            <p> ChEBI ID:11851 </p>
            <p> KEGG ID:C00141 </p>
          </body>
        </notes>
      </species>
      <species metaid="s373" id="VAL_p" name="L-Valine" compartment="plastid" initialConcentration="0" hasOnlySubstanceUnits="false" boundaryCondition="false" constant="false">
        <notes>
          <body xmlns="http://www.w3.org/1999/xhtml">
            <p> FORMULA:C5H11NO2 </p>
            <p> PubChem ID:3483 </p>
            <p> ChEBI ID:16414 </p>
            <p> KEGG ID:C00183 </p>
          </body>
        </notes>
      </species>
      <species metaid="s374" id="LEU_p" name="L-Leucine" compartment="plastid" initialConcentration="0" hasOnlySubstanceUnits="false" boundaryCondition="false" constant="false">
        <notes>
          <body xmlns="http://www.w3.org/1999/xhtml">
            <p> FORMULA:C6H13NO2 </p>
            <p> PubChem ID:3423 </p>
            <p> ChEBI ID:15603 </p>
            <p> KEGG ID:C00123 </p>
          </body>
        </notes>
      </species>
      <species metaid="s375" id="ILE_p" name="L-Isoleucine" compartment="plastid" initialConcentration="0" hasOnlySubstanceUnits="false" boundaryCondition="false" constant="false">
        <notes>
          <body xmlns="http://www.w3.org/1999/xhtml">
            <p> FORMULA:C6H13NO2 </p>
            <p> PubChem ID:3697 </p>
            <p> ChEBI ID:17191 </p>
            <p> KEGG ID:C00407 </p>
          </body>
        </notes>
      </species>
      <species metaid="s376" id="MOPEN_p" name="(S)-3-Methyl-2-oxopentanoicacid" compartment="plastid" initialConcentration="0" hasOnlySubstanceUnits="false" boundaryCondition="false" constant="false">
        <notes>
          <body xmlns="http://www.w3.org/1999/xhtml">
            <p> FORMULA:C6H10O3 </p>
            <p> PubChem ID:3940 </p>
            <p> ChEBI ID:15614 </p>
            <p> KEGG ID:C00671 </p>
          </body>
        </notes>
      </species>
      <species metaid="s377" id="AHBUT_p" name="(S)-2-Aceto-2-hydroxybutanoate" compartment="plastid" initialConcentration="0" hasOnlySubstanceUnits="false" boundaryCondition="false" constant="false">
        <notes>
          <body xmlns="http://www.w3.org/1999/xhtml">
            <p> FORMULA:C6H10O4 </p>
            <p> PubChem ID:8279 </p>
            <p> ChEBI ID:27681 </p>
            <p> KEGG ID:C06006 </p>
          </body>
        </notes>
      </species>
      <species metaid="s378" id="DHMVAL_p" name="(R)-2,3-Dihydroxy-3-methylpentanoate" compartment="plastid" initialConcentration="0" hasOnlySubstanceUnits="false" boundaryCondition="false" constant="false">
        <notes>
          <body xmlns="http://www.w3.org/1999/xhtml">
            <p> FORMULA:C6H12O4 </p>
            <p> PubChem ID:8280 </p>
            <p> ChEBI ID:27512 </p>
            <p> KEGG ID:C06007 </p>
          </body>
        </notes>
      </species>
      <species metaid="s379" id="THR_p" name="L-Threonine" compartment="plastid" initialConcentration="0" hasOnlySubstanceUnits="false" boundaryCondition="false" constant="false">
        <notes>
          <body xmlns="http://www.w3.org/1999/xhtml">
            <p> FORMULA:C4H9NO3 </p>
            <p> PubChem ID:3488 </p>
            <p> ChEBI ID:16857 </p>
            <p> KEGG ID:C00188 </p>
          </body>
        </notes>
      </species>
      <species metaid="s380" id="OBUT_p" name="2-Oxobutanoate" compartment="plastid" initialConcentration="0" hasOnlySubstanceUnits="false" boundaryCondition="false" constant="false">
        <notes>
          <body xmlns="http://www.w3.org/1999/xhtml">
            <p> FORMULA:C4H6O3 </p>
            <p> PubChem ID:3409 </p>
            <p> ChEBI ID:30831 </p>
            <p> KEGG ID:C00109 </p>
          </body>
        </notes>
      </species>
      <species metaid="s381" id="IPM_p" name="alpha-Isopropylmalate" compartment="plastid" initialConcentration="0" hasOnlySubstanceUnits="false" boundaryCondition="false" constant="false">
        <notes>
          <body xmlns="http://www.w3.org/1999/xhtml">
            <p> FORMULA:C7H12O5 </p>
            <p> PubChem ID:5516 </p>
            <p> ChEBI ID:1178 </p>
            <p> KEGG ID:C02504 </p>
          </body>
        </notes>
      </species>
      <species metaid="s382" id="IPM_p_2" name="2-Isopropylmaleate" compartment="plastid" initialConcentration="0" hasOnlySubstanceUnits="false" boundaryCondition="false" constant="false">
        <notes>
          <body xmlns="http://www.w3.org/1999/xhtml">
            <p> FORMULA:C7H10O4 </p>
            <p> PubChem ID:5611 </p>
            <p> ChEBI ID:17275 </p>
            <p> KEGG ID:C02631 </p>
          </body>
        </notes>
      </species>
      <species metaid="s383" id="IPM_p_3" name="(2R,3S)-3-Isopropylmalate" compartment="plastid" initialConcentration="0" hasOnlySubstanceUnits="false" boundaryCondition="false" constant="false">
        <notes>
          <body xmlns="http://www.w3.org/1999/xhtml">
            <p> FORMULA:C7H12O5 </p>
            <p> PubChem ID:7045 </p>
            <p> ChEBI ID:35121 </p>
            <p> KEGG ID:C04411 </p>
          </body>
        </notes>
      </species>
      <species metaid="s384" id="IOS_p_2" name="(2S)-2-Isopropyl-3-oxosuccinate" compartment="plastid" initialConcentration="0" hasOnlySubstanceUnits="false" boundaryCondition="false" constant="false">
        <notes>
          <body xmlns="http://www.w3.org/1999/xhtml">
            <p> FORMULA:C7H10O5 </p>
            <p> PubChem ID:6905 </p>
            <p> ChEBI ID:1467 </p>
            <p> KEGG ID:C04236 </p>
          </body>
        </notes>
      </species>
      <species metaid="s385" id="MOP_p" name="4-Methyl-2-oxopentanoate" compartment="plastid" initialConcentration="0" hasOnlySubstanceUnits="false" boundaryCondition="false" constant="false">
        <notes>
          <body xmlns="http://www.w3.org/1999/xhtml">
            <p> FORMULA:C6H10O3 </p>
            <p> PubChem ID:3532 </p>
            <p> ChEBI ID:48430 </p>
            <p> KEGG ID:C00233 </p>
          </body>
        </notes>
      </species>
      <species metaid="s386" id="HMVAL_p" compartment="plastid" initialConcentration="0" hasOnlySubstanceUnits="false" boundaryCondition="false" constant="false">
        <notes>
          <body xmlns="http://www.w3.org/1999/xhtml">
            <p> FORMULA:C6H10O4 </p>
            <p> PubChem ID:1739546 </p>
            <p> ChEBI ID:34008 </p>
            <p> KEGG ID:C14463 </p>
          </body>
        </notes>
      </species>
      <species metaid="s387" id="GLUT_c" name="L-Glutamate" compartment="cytosol" initialConcentration="0" hasOnlySubstanceUnits="false" boundaryCondition="false" constant="false">
        <notes>
          <body xmlns="http://www.w3.org/1999/xhtml">
            <p> FORMULA:C5H9NO4 </p>
            <p> PubChem ID:3327 </p>
            <p> ChEBI ID:16015 </p>
            <p> KEGG ID:C00025 </p>
          </body>
        </notes>
      </species>
      <species metaid="s388" id="GLUT_m" name="L-Glutamate" compartment="mitochondrion" initialConcentration="0" hasOnlySubstanceUnits="false" boundaryCondition="false" constant="false">
        <notes>
          <body xmlns="http://www.w3.org/1999/xhtml">
            <p> FORMULA:C5H9NO4 </p>
            <p> PubChem ID:3327 </p>
            <p> ChEBI ID:16015 </p>
            <p> KEGG ID:C00025 </p>
          </body>
        </notes>
      </species>
      <species metaid="s389" id="AKG_c" name="2-Oxoglutarate" compartment="cytosol" initialConcentration="0" hasOnlySubstanceUnits="false" boundaryCondition="false" constant="false">
        <notes>
          <body xmlns="http://www.w3.org/1999/xhtml">
            <p> FORMULA:C5H6O5 </p>
            <p> PubChem ID:3328 </p>
            <p> ChEBI ID:30915 </p>
            <p> KEGG ID:C00026 </p>
          </body>
        </notes>
      </species>
      <species metaid="s390" id="ASP4P_p" name="4-Phospho-L-aspartate" compartment="plastid" initialConcentration="0" hasOnlySubstanceUnits="false" boundaryCondition="false" constant="false">
        <notes>
          <body xmlns="http://www.w3.org/1999/xhtml">
            <p> FORMULA:C4H8NO7P </p>
            <p> PubChem ID:5980 </p>
            <p> ChEBI ID:15836 </p>
            <p> KEGG ID:C03082 </p>
          </body>
        </notes>
      </species>
      <species metaid="s391" id="ASP_c" name="L-Aspartate" compartment="cytosol" initialConcentration="0" hasOnlySubstanceUnits="false" boundaryCondition="false" constant="false">
        <notes>
          <body xmlns="http://www.w3.org/1999/xhtml">
            <p> FORMULA:C4H7NO4 </p>
            <p> PubChem ID:3351 </p>
            <p> ChEBI ID:17053 </p>
            <p> KEGG ID:C00049 </p>
          </body>
        </notes>
      </species>
      <species metaid="s392" id="ASPSH_p" name="L-Aspartate4-semialdehyde" compartment="plastid" initialConcentration="0" hasOnlySubstanceUnits="false" boundaryCondition="false" constant="false">
        <notes>
          <body xmlns="http://www.w3.org/1999/xhtml">
            <p> FORMULA:C4H7NO3 </p>
            <p> PubChem ID:3730 </p>
            <p> ChEBI ID:13086 </p>
            <p> KEGG ID:C00441 </p>
          </body>
        </notes>
      </species>
      <species metaid="s393" id="HOSER_p" name="L-Homoserine" compartment="plastid" initialConcentration="0" hasOnlySubstanceUnits="false" boundaryCondition="false" constant="false">
        <notes>
          <body xmlns="http://www.w3.org/1999/xhtml">
            <p> FORMULA:C4H9NO3 </p>
            <p> PubChem ID:3561 </p>
            <p> ChEBI ID:15699 </p>
            <p> KEGG ID:C00263 </p>
          </body>
        </notes>
      </species>
      <species metaid="s394" id="PHOSER_p" name="O-Phospho-L-homoserine" compartment="plastid" initialConcentration="0" hasOnlySubstanceUnits="false" boundaryCondition="false" constant="false">
        <notes>
          <body xmlns="http://www.w3.org/1999/xhtml">
            <p> FORMULA:C4H10NO6P </p>
            <p> PubChem ID:4336 </p>
            <p> ChEBI ID:15961 </p>
            <p> KEGG ID:C01102 </p>
          </body>
        </notes>
      </species>
      <species metaid="s395" id="PHPYR_p" name="3-Phosphonooxypyruvate" compartment="plastid" initialConcentration="0" hasOnlySubstanceUnits="false" boundaryCondition="false" constant="false">
        <notes>
          <body xmlns="http://www.w3.org/1999/xhtml">
            <p> FORMULA:C3H5O7P </p>
            <p> PubChem ID:6103 </p>
            <p> ChEBI ID:30933 </p>
            <p> KEGG ID:C03232 </p>
          </body>
        </notes>
      </species>
      <species metaid="s396" id="PSER_p" name="O-Phospho-L-serine" compartment="plastid" initialConcentration="0" hasOnlySubstanceUnits="false" boundaryCondition="false" constant="false">
        <notes>
          <body xmlns="http://www.w3.org/1999/xhtml">
            <p> FORMULA:C3H8NO6P </p>
            <p> PubChem ID:4251 </p>
            <p> ChEBI ID:15811 </p>
            <p> KEGG ID:C01005 </p>
          </body>
        </notes>
      </species>
      <species metaid="s397" id="SER_p" name="L-Serine" compartment="plastid" initialConcentration="0" hasOnlySubstanceUnits="false" boundaryCondition="false" constant="false">
        <notes>
          <body xmlns="http://www.w3.org/1999/xhtml">
            <p> FORMULA:C3H7NO3 </p>
            <p> PubChem ID:3365 </p>
            <p> ChEBI ID:17115 </p>
            <p> KEGG ID:C00065 </p>
          </body>
        </notes>
      </species>
      <species metaid="s398" id="AKG_pe" name="2-Oxoglutarate" compartment="peroxisome" initialConcentration="0" hasOnlySubstanceUnits="false" boundaryCondition="false" constant="false">
        <notes>
          <body xmlns="http://www.w3.org/1999/xhtml">
            <p> FORMULA:C5H6O5 </p>
            <p> PubChem ID:3328 </p>
            <p> ChEBI ID:30915 </p>
            <p> KEGG ID:C00026 </p>
          </body>
        </notes>
      </species>
      <species metaid="s399" id="GLUT_pe" name="L-Glutamate" compartment="peroxisome" initialConcentration="0" hasOnlySubstanceUnits="false" boundaryCondition="false" constant="false">
        <notes>
          <body xmlns="http://www.w3.org/1999/xhtml">
            <p> FORMULA:C5H9NO4 </p>
            <p> PubChem ID:3327 </p>
            <p> ChEBI ID:16015 </p>
            <p> KEGG ID:C00025 </p>
          </body>
        </notes>
      </species>
      <species metaid="s400" id="ACET_p" name="Acetaldehyde" compartment="plastid" initialConcentration="0" hasOnlySubstanceUnits="false" boundaryCondition="false" constant="false">
        <notes>
          <body xmlns="http://www.w3.org/1999/xhtml">
            <p> FORMULA:C2H4O </p>
            <p> PubChem ID:3384 </p>
            <p> ChEBI ID:15343 </p>
            <p> KEGG ID:C00084 </p>
          </body>
        </notes>
      </species>
      <species metaid="s401" id="AC_p" name="Acetate" compartment="plastid" initialConcentration="0" hasOnlySubstanceUnits="false" boundaryCondition="false" constant="false">
        <notes>
          <body xmlns="http://www.w3.org/1999/xhtml">
            <p> FORMULA:C2H4O2 </p>
            <p> PubChem ID:3335 </p>
            <p> ChEBI ID:15366 </p>
            <p> KEGG ID:C00033 </p>
          </body>
        </notes>
      </species>
      <species metaid="s402" id="GLN_c" name="L-Glutamine" compartment="cytosol" initialConcentration="0" hasOnlySubstanceUnits="false" boundaryCondition="false" constant="false">
        <notes>
          <body xmlns="http://www.w3.org/1999/xhtml">
            <p> FORMULA:C5H10N2O3 </p>
            <p> PubChem ID:3364 </p>
            <p> ChEBI ID:18050 </p>
            <p> KEGG ID:C00064 </p>
          </body>
        </notes>
      </species>
      <species metaid="s403" id="ASN_c" name="L-Asparagine" compartment="cytosol" initialConcentration="0" hasOnlySubstanceUnits="false" boundaryCondition="false" constant="false">
        <notes>
          <body xmlns="http://www.w3.org/1999/xhtml">
            <p> FORMULA:C4H8N2O3 </p>
            <p> PubChem ID:3452 </p>
            <p> ChEBI ID:17196 </p>
            <p> KEGG ID:C00152 </p>
          </body>
        </notes>
      </species>
      <species metaid="s404" id="ALA_c" name="L-Alanine" compartment="cytosol" initialConcentration="0" hasOnlySubstanceUnits="false" boundaryCondition="false" constant="false">
        <notes>
          <body xmlns="http://www.w3.org/1999/xhtml">
            <p> FORMULA:C3H7NO2 </p>
            <p> PubChem ID:3343 </p>
            <p> ChEBI ID:16977 </p>
            <p> KEGG ID:C00041 </p>
          </body>
        </notes>
      </species>
      <species metaid="s405" id="GLN_m" name="L-Glutamine" compartment="mitochondrion" initialConcentration="0" hasOnlySubstanceUnits="false" boundaryCondition="false" constant="false">
        <notes>
          <body xmlns="http://www.w3.org/1999/xhtml">
            <p> FORMULA:C5H10N2O3 </p>
            <p> PubChem ID:3364 </p>
            <p> ChEBI ID:18050 </p>
            <p> KEGG ID:C00064 </p>
          </body>
        </notes>
      </species>
      <species metaid="s406" id="ACGLUT_p" name="N-Acetyl-L-glutamate" compartment="plastid" initialConcentration="0" hasOnlySubstanceUnits="false" boundaryCondition="false" constant="false">
        <notes>
          <body xmlns="http://www.w3.org/1999/xhtml">
            <p> FORMULA:C7H11NO5 </p>
            <p> PubChem ID:3897 </p>
            <p> ChEBI ID:17533 </p>
            <p> KEGG ID:C00624 </p>
          </body>
        </notes>
      </species>
      <species metaid="s407" id="ACGLUT5P_p" name="N-Acetyl-L-glutamate5-phosphate" compartment="plastid" initialConcentration="0" hasOnlySubstanceUnits="false" boundaryCondition="false" constant="false">
        <notes>
          <body xmlns="http://www.w3.org/1999/xhtml">
            <p> FORMULA:C7H12NO8P </p>
            <p> PubChem ID:6819 </p>
            <p> ChEBI ID:16878 </p>
            <p> KEGG ID:C04133 </p>
          </body>
        </notes>
      </species>
      <species metaid="s408" id="ACGLUT5SA_p" name="N-Acetyl-L-glutamate5-semialdehyde" compartment="plastid" initialConcentration="0" hasOnlySubstanceUnits="false" boundaryCondition="false" constant="false">
        <notes>
          <body xmlns="http://www.w3.org/1999/xhtml">
            <p> FORMULA:C7H11NO4 </p>
            <p> PubChem ID:4470 </p>
            <p> ChEBI ID:16319 </p>
            <p> KEGG ID:C01250 </p>
          </body>
        </notes>
      </species>
      <species metaid="s409" id="ACORN_p" name="N-Acetylornithine" compartment="plastid" initialConcentration="0" hasOnlySubstanceUnits="false" boundaryCondition="false" constant="false">
        <notes>
          <body xmlns="http://www.w3.org/1999/xhtml">
            <p> FORMULA:C7H14N2O3 </p>
            <p> PubChem ID:3726 </p>
            <p> ChEBI ID:16543 </p>
            <p> KEGG ID:C00437 </p>
          </body>
        </notes>
      </species>
      <species metaid="s410" id="ORN_p" name="L-Ornithine" compartment="plastid" initialConcentration="0" hasOnlySubstanceUnits="false" boundaryCondition="false" constant="false">
        <notes>
          <body xmlns="http://www.w3.org/1999/xhtml">
            <p> FORMULA:C5H12N2O2 </p>
            <p> PubChem ID:3377 </p>
            <p> ChEBI ID:15729 </p>
            <p> KEGG ID:C00077 </p>
          </body>
        </notes>
      </species>
      <species metaid="s411" id="CARBP_m" name="Carbamoylphosphate" compartment="mitochondrion" initialConcentration="0" hasOnlySubstanceUnits="false" boundaryCondition="false" constant="false">
        <notes>
          <body xmlns="http://www.w3.org/1999/xhtml">
            <p> FORMULA:CH4NO5P </p>
            <p> PubChem ID:3469 </p>
            <p> ChEBI ID:17672 </p>
            <p> KEGG ID:C00169 </p>
          </body>
        </notes>
      </species>
      <species metaid="s412" id="ARG_c" name="L-Arginine" compartment="cytosol" initialConcentration="0" hasOnlySubstanceUnits="false" boundaryCondition="false" constant="false">
        <notes>
          <body xmlns="http://www.w3.org/1999/xhtml">
            <p> FORMULA:C6H14N4O2 </p>
            <p> PubChem ID:3362 </p>
            <p> ChEBI ID:16467 </p>
            <p> KEGG ID:C00062 </p>
          </body>
        </notes>
      </species>
      <species metaid="s413" id="NARGSUC_c" name="N-(L-Arginino)succinate" compartment="cytosol" initialConcentration="0" hasOnlySubstanceUnits="false" boundaryCondition="false" constant="false">
        <notes>
          <body xmlns="http://www.w3.org/1999/xhtml">
            <p> FORMULA:C10H18N4O6 </p>
            <p> PubChem ID:6235 </p>
            <p> ChEBI ID:15682 </p>
            <p> KEGG ID:C03406 </p>
          </body>
        </notes>
      </species>
      <species metaid="s414" id="FUM_c" name="Fumarate" compartment="cytosol" initialConcentration="0" hasOnlySubstanceUnits="false" boundaryCondition="false" constant="false">
        <notes>
          <body xmlns="http://www.w3.org/1999/xhtml">
            <p> FORMULA:C4H4O4 </p>
            <p> PubChem ID:3422 </p>
            <p> ChEBI ID:18012 </p>
            <p> KEGG ID:C00122 </p>
          </body>
        </notes>
      </species>
      <species metaid="s415" id="ORN_c" name="L-Ornithine" compartment="cytosol" initialConcentration="0" hasOnlySubstanceUnits="false" boundaryCondition="false" constant="false">
        <notes>
          <body xmlns="http://www.w3.org/1999/xhtml">
            <p> FORMULA:C5H12N2O2 </p>
            <p> PubChem ID:3377 </p>
            <p> ChEBI ID:15729 </p>
            <p> KEGG ID:C00077 </p>
          </body>
        </notes>
      </species>
      <species metaid="s416" id="ORN_c" name="L-Ornithine" compartment="cytosol" initialConcentration="0" hasOnlySubstanceUnits="false" boundaryCondition="false" constant="false">
        <notes>
          <body xmlns="http://www.w3.org/1999/xhtml">
            <p> FORMULA:C5H12N2O2 </p>
            <p> PubChem ID:3377 </p>
            <p> ChEBI ID:15729 </p>
            <p> KEGG ID:C00077 </p>
          </body>
        </notes>
      </species>
      <species metaid="s417" id="CITR_c" name="L-Citrulline" compartment="cytosol" initialConcentration="0" hasOnlySubstanceUnits="false" boundaryCondition="false" constant="false">
        <notes>
          <body xmlns="http://www.w3.org/1999/xhtml">
            <p> FORMULA:C6H13N3O3 </p>
            <p> PubChem ID:3621 </p>
            <p> ChEBI ID:16349 </p>
            <p> KEGG ID:C00327 </p>
          </body>
        </notes>
      </species>
      <species metaid="s418" id="CITR_m" name="L-Citrulline" compartment="mitochondrion" initialConcentration="0" hasOnlySubstanceUnits="false" boundaryCondition="false" constant="false">
        <notes>
          <body xmlns="http://www.w3.org/1999/xhtml">
            <p> FORMULA:C6H13N3O3 </p>
            <p> PubChem ID:3621 </p>
            <p> ChEBI ID:16349 </p>
            <p> KEGG ID:C00327 </p>
          </body>
        </notes>
      </species>
      <species metaid="s419" id="HCO3_m" name="HCO3-" compartment="mitochondrion" initialConcentration="0" hasOnlySubstanceUnits="false" boundaryCondition="false" constant="false">
        <notes>
          <body xmlns="http://www.w3.org/1999/xhtml">
            <p> FORMULA:HCO3 </p>
            <p> PubChem ID:3583 </p>
            <p> ChEBI ID:17544 </p>
            <p> KEGG ID:C00288 </p>
          </body>
        </notes>
      </species>
      <species metaid="s420" id="HCO3_c" name="HCO3-" compartment="cytosol" initialConcentration="0" hasOnlySubstanceUnits="false" boundaryCondition="false" constant="false">
        <notes>
          <body xmlns="http://www.w3.org/1999/xhtml">
            <p> FORMULA:HCO3 </p>
            <p> PubChem ID:3583 </p>
            <p> ChEBI ID:17544 </p>
            <p> KEGG ID:C00288 </p>
          </body>
        </notes>
      </species>
      <species metaid="s421" id="ACSER_p" name="O-Acetyl-L-serine" compartment="plastid" initialConcentration="0" hasOnlySubstanceUnits="false" boundaryCondition="false" constant="false">
        <notes>
          <body xmlns="http://www.w3.org/1999/xhtml">
            <p> FORMULA:C5H9NO4 </p>
            <p> PubChem ID:4228 </p>
            <p> ChEBI ID:17981 </p>
            <p> KEGG ID:C00979 </p>
          </body>
        </notes>
      </species>
      <species metaid="s422" id="CYS_p" name="L-Cysteine" compartment="plastid" initialConcentration="0" hasOnlySubstanceUnits="false" boundaryCondition="false" constant="false">
        <notes>
          <body xmlns="http://www.w3.org/1999/xhtml">
            <p> FORMULA:C3H7NO2S </p>
            <p> PubChem ID:3397 </p>
            <p> ChEBI ID:17561 </p>
            <p> KEGG ID:C00097 </p>
          </body>
        </notes>
      </species>
      <species metaid="s423" id="CYSTAT_p" name="L-Cystathionine" compartment="plastid" initialConcentration="0" hasOnlySubstanceUnits="false" boundaryCondition="false" constant="false">
        <notes>
          <body xmlns="http://www.w3.org/1999/xhtml">
            <p> FORMULA:C7H14N2O4S </p>
            <p> PubChem ID:5347 </p>
            <p> ChEBI ID:17482 </p>
            <p> KEGG ID:C02291 </p>
          </body>
        </notes>
      </species>
      <species metaid="s424" id="HCYS_p" name="L-Homocysteine" compartment="plastid" initialConcentration="0" hasOnlySubstanceUnits="false" boundaryCondition="false" constant="false">
        <notes>
          <body xmlns="http://www.w3.org/1999/xhtml">
            <p> FORMULA:C4H9NO2S </p>
            <p> PubChem ID:3455 </p>
            <p> ChEBI ID:17588 </p>
            <p> KEGG ID:C00155 </p>
          </body>
        </notes>
      </species>
      <species metaid="s425" id="ACHOSER_p" name="O-Acetyl-L-homoserine" compartment="plastid" initialConcentration="0" hasOnlySubstanceUnits="false" boundaryCondition="false" constant="false">
        <notes>
          <body xmlns="http://www.w3.org/1999/xhtml">
            <p> FORMULA:C6H11NO4 </p>
            <p> PubChem ID:4315 </p>
            <p> ChEBI ID:16288 </p>
            <p> KEGG ID:C01077 </p>
          </body>
        </notes>
      </species>
      <species metaid="s426" id="PRATP_p" name="1-(5-Phospho-D-ribosyl)-ATP" compartment="plastid" initialConcentration="0" hasOnlySubstanceUnits="false" boundaryCondition="false" constant="false">
        <notes>
          <body xmlns="http://www.w3.org/1999/xhtml">
            <p> FORMULA:C15H25N5O20P4 </p>
            <p> PubChem ID:5699 </p>
            <p> ChEBI ID:73200 </p>
            <p> KEGG ID:C02739 </p>
          </body>
        </notes>
      </species>
      <species metaid="s427" id="PRAMP_p" name="Phosphoribosyl-AMP" compartment="plastid" initialConcentration="0" hasOnlySubstanceUnits="false" boundaryCondition="false" constant="false">
        <notes>
          <body xmlns="http://www.w3.org/1999/xhtml">
            <p> FORMULA:C15H23N5O14P2 </p>
            <p> PubChem ID:5701 </p>
            <p> ChEBI ID:18374 </p>
            <p> KEGG ID:C02741 </p>
          </body>
        </notes>
      </species>
      <species metaid="s428" id="MIAIC_p" compartment="plastid" initialConcentration="0" hasOnlySubstanceUnits="false" boundaryCondition="false" constant="false">
        <notes>
          <body xmlns="http://www.w3.org/1999/xhtml">
            <p> FORMULA:C15H25N5O15P2 </p>
            <p> PubChem ID:7447 </p>
            <p> ChEBI ID:18302 </p>
            <p> KEGG ID:C04896 </p>
          </body>
        </notes>
      </species>
      <species metaid="s429" id="PRAICAR_p" compartment="plastid" initialConcentration="0" hasOnlySubstanceUnits="false" boundaryCondition="false" constant="false">
        <notes>
          <body xmlns="http://www.w3.org/1999/xhtml">
            <p> FORMULA:C15H25N5O15P2 </p>
            <p> PubChem ID:7464 </p>
            <p> ChEBI ID:27735 </p>
            <p> KEGG ID:C04916 </p>
          </body>
        </notes>
      </species>
      <species metaid="s430" id="EIGP_p" compartment="plastid" initialConcentration="0" hasOnlySubstanceUnits="false" boundaryCondition="false" constant="false">
        <notes>
          <body xmlns="http://www.w3.org/1999/xhtml">
            <p> FORMULA:C6H11N2O6P </p>
            <p> PubChem ID:7249 </p>
            <p> ChEBI ID:17805 </p>
            <p> KEGG ID:C04666 </p>
          </body>
        </notes>
      </species>
      <species metaid="s431" id="IMACP_p" compartment="plastid" initialConcentration="0" hasOnlySubstanceUnits="false" boundaryCondition="false" constant="false">
        <notes>
          <body xmlns="http://www.w3.org/1999/xhtml">
            <p> FORMULA:C6H9N2O5P </p>
            <p> PubChem ID:4486 </p>
            <p> ChEBI ID:16426 </p>
            <p> KEGG ID:C01267 </p>
          </body>
        </notes>
      </species>
      <species metaid="s432" id="HISP_p" name="L-Histidinolphosphate" compartment="plastid" initialConcentration="0" hasOnlySubstanceUnits="false" boundaryCondition="false" constant="false">
        <notes>
          <body xmlns="http://www.w3.org/1999/xhtml">
            <p> FORMULA:C6H12N3O4P </p>
            <p> PubChem ID:4334 </p>
            <p> ChEBI ID:16996 </p>
            <p> KEGG ID:C01100 </p>
          </body>
        </notes>
      </species>
      <species metaid="s433" id="HISOL_p" name="L-Histidinol" compartment="plastid" initialConcentration="0" hasOnlySubstanceUnits="false" boundaryCondition="false" constant="false">
        <notes>
          <body xmlns="http://www.w3.org/1999/xhtml">
            <p> FORMULA:C6H11N3O </p>
            <p> PubChem ID:4117 </p>
            <p> ChEBI ID:16255 </p>
            <p> KEGG ID:C00860 </p>
          </body>
        </notes>
      </species>
      <species metaid="s434" id="HISAL_p" name="L-Histidinal" compartment="plastid" initialConcentration="0" hasOnlySubstanceUnits="false" boundaryCondition="false" constant="false">
        <notes>
          <body xmlns="http://www.w3.org/1999/xhtml">
            <p> FORMULA:C6H9N3O </p>
            <p> PubChem ID:5035 </p>
            <p> KEGG ID:C01929 </p>
          </body>
        </notes>
      </species>
      <species metaid="s435" id="HIS_p" name="L-Histidine" compartment="plastid" initialConcentration="0" hasOnlySubstanceUnits="false" boundaryCondition="false" constant="false">
        <notes>
          <body xmlns="http://www.w3.org/1999/xhtml">
            <p> FORMULA:C6H9N3O2 </p>
            <p> PubChem ID:3435 </p>
            <p> KEGG ID:C00135 </p>
          </body>
        </notes>
      </species>
      <species metaid="s436" id="HTHPIC_p" compartment="plastid" initialConcentration="0" hasOnlySubstanceUnits="false" boundaryCondition="false" constant="false">
        <notes>
          <body xmlns="http://www.w3.org/1999/xhtml">
            <p> FORMULA:C7H9NO5 </p>
            <p> PubChem ID:1633119 </p>
            <p> KEGG ID:C20258 </p>
          </body>
        </notes>
      </species>
      <species metaid="s437" id="THPIC_p" name="2,3,4,5-Tetrahydrodipicolinate" compartment="plastid" initialConcentration="0" hasOnlySubstanceUnits="false" boundaryCondition="false" constant="false">
        <notes>
          <body xmlns="http://www.w3.org/1999/xhtml">
            <p> FORMULA:C7H9NO4 </p>
            <p> PubChem ID:6692 </p>
            <p> ChEBI ID:864 </p>
            <p> KEGG ID:C03972 </p>
          </body>
        </notes>
      </species>
      <species metaid="s438" id="DPIM_p" name="LL-2,6-Diaminoheptanedioate" compartment="plastid" initialConcentration="0" hasOnlySubstanceUnits="false" boundaryCondition="false" constant="false">
        <notes>
          <body xmlns="http://www.w3.org/1999/xhtml">
            <p> FORMULA:C7H14N2O4 </p>
            <p> PubChem ID:3935 </p>
            <p> ChEBI ID:16026 </p>
            <p> KEGG ID:C00666 </p>
          </body>
        </notes>
      </species>
      <species metaid="s439" id="MDPIM_p" name="meso-2,6-Diaminoheptanedioate" compartment="plastid" initialConcentration="0" hasOnlySubstanceUnits="false" boundaryCondition="false" constant="false">
        <notes>
          <body xmlns="http://www.w3.org/1999/xhtml">
            <p> FORMULA:C7H14N2O4 </p>
            <p> PubChem ID:3949 </p>
            <p> ChEBI ID:16488 </p>
            <p> KEGG ID:C00680 </p>
          </body>
        </notes>
      </species>
      <species metaid="s440" id="LYS_p" name="L-Lysine" compartment="plastid" initialConcentration="0" hasOnlySubstanceUnits="false" boundaryCondition="false" constant="false">
        <notes>
          <body xmlns="http://www.w3.org/1999/xhtml">
            <p> FORMULA:C6H14N2O2 </p>
            <p> PubChem ID:3349 </p>
            <p> ChEBI ID:18019 </p>
            <p> KEGG ID:C00047 </p>
          </body>
        </notes>
      </species>
      <species metaid="s441" id="GLUT5SA_c" name="L-Glutamate5-semialdehyde" compartment="cytosol" initialConcentration="0" hasOnlySubstanceUnits="false" boundaryCondition="false" constant="false">
        <notes>
          <body xmlns="http://www.w3.org/1999/xhtml">
            <p> FORMULA:C5H9NO3 </p>
            <p> PubChem ID:4392 </p>
            <p> ChEBI ID:17232 </p>
            <p> KEGG ID:C01165 </p>
          </body>
        </notes>
      </species>
      <species metaid="s442" id="GLUT5P_c" name="L-Glutamyl5-phosphate" compartment="cytosol" initialConcentration="0" hasOnlySubstanceUnits="false" boundaryCondition="false" constant="false">
        <notes>
          <body xmlns="http://www.w3.org/1999/xhtml">
            <p> FORMULA:C5H10NO7P </p>
            <p> PubChem ID:6144 </p>
            <p> ChEBI ID:17798 </p>
            <p> KEGG ID:C03287 </p>
          </body>
        </notes>
      </species>
      <species metaid="s443" id="PYR5C_c" name="(S)-1-Pyrroline-5-carboxylate" compartment="cytosol" initialConcentration="0" hasOnlySubstanceUnits="false" boundaryCondition="false" constant="false">
        <notes>
          <body xmlns="http://www.w3.org/1999/xhtml">
            <p> FORMULA:C5H7NO2 </p>
            <p> PubChem ID:6642 </p>
            <p> ChEBI ID:371 </p>
            <p> KEGG ID:C03912 </p>
          </body>
        </notes>
      </species>
      <species metaid="s444" id="PRO_c" name="L-Proline" compartment="cytosol" initialConcentration="0" hasOnlySubstanceUnits="false" boundaryCondition="false" constant="false">
        <notes>
          <body xmlns="http://www.w3.org/1999/xhtml">
            <p> FORMULA:C5H9NO2 </p>
            <p> PubChem ID:3448 </p>
            <p> ChEBI ID:17203 </p>
            <p> KEGG ID:C00148 </p>
          </body>
        </notes>
      </species>
      <species metaid="s445" id="DAH7P_p" compartment="plastid" initialConcentration="0" hasOnlySubstanceUnits="false" boundaryCondition="false" constant="false">
        <notes>
          <body xmlns="http://www.w3.org/1999/xhtml">
            <p> FORMULA:C7H13O10P </p>
            <p> PubChem ID:7271 </p>
            <p> ChEBI ID:18150 </p>
            <p> KEGG ID:C04691 </p>
          </body>
        </notes>
      </species>
      <species metaid="s446" id="DHQ_p" name="3-Dehydroquinate" compartment="plastid" initialConcentration="0" hasOnlySubstanceUnits="false" boundaryCondition="false" constant="false">
        <notes>
          <body xmlns="http://www.w3.org/1999/xhtml">
            <p> FORMULA:C7H10O6 </p>
            <p> PubChem ID:4196 </p>
            <p> ChEBI ID:17947 </p>
            <p> KEGG ID:C00944 </p>
          </body>
        </notes>
      </species>
      <species metaid="s447" id="DHSHIK_p" name="3-Dehydroshikimate" compartment="plastid" initialConcentration="0" hasOnlySubstanceUnits="false" boundaryCondition="false" constant="false">
        <notes>
          <body xmlns="http://www.w3.org/1999/xhtml">
            <p> FORMULA:C7H8O5 </p>
            <p> PubChem ID:5617 </p>
            <p> ChEBI ID:30918 </p>
            <p> KEGG ID:C02637 </p>
          </body>
        </notes>
      </species>
      <species metaid="s448" id="SHIK3P_p" name="Shikimate3-phosphate" compartment="plastid" initialConcentration="0" hasOnlySubstanceUnits="false" boundaryCondition="false" constant="false">
        <notes>
          <body xmlns="http://www.w3.org/1999/xhtml">
            <p> FORMULA:C7H11O8P </p>
            <p> PubChem ID:6057 </p>
            <p> ChEBI ID:17052 </p>
            <p> KEGG ID:C03175 </p>
          </body>
        </notes>
      </species>
      <species metaid="s449" id="EPSHIK3P_p" compartment="plastid" initialConcentration="0" hasOnlySubstanceUnits="false" boundaryCondition="false" constant="false">
        <notes>
          <body xmlns="http://www.w3.org/1999/xhtml">
            <p> FORMULA:C10H13O10P </p>
            <p> PubChem ID:4488 </p>
            <p> ChEBI ID:16257 </p>
            <p> KEGG ID:C01269 </p>
          </body>
        </notes>
      </species>
      <species metaid="s450" id="CHOR_p" name="Chorismate" compartment="plastid" initialConcentration="0" hasOnlySubstanceUnits="false" boundaryCondition="false" constant="false">
        <notes>
          <body xmlns="http://www.w3.org/1999/xhtml">
            <p> FORMULA:C10H10O6 </p>
            <p> PubChem ID:3550 </p>
            <p> ChEBI ID:17333 </p>
            <p> KEGG ID:C00251 </p>
          </body>
        </notes>
      </species>
      <species metaid="s451" id="PREP_p" name="Prephenate" compartment="plastid" initialConcentration="0" hasOnlySubstanceUnits="false" boundaryCondition="false" constant="false">
        <notes>
          <body xmlns="http://www.w3.org/1999/xhtml">
            <p> FORMULA:C10H10O6 </p>
            <p> PubChem ID:3553 </p>
            <p> ChEBI ID:84387 </p>
            <p> KEGG ID:C00254 </p>
          </body>
        </notes>
      </species>
      <species metaid="s452" id="ARO_p" name="L-Arogenate" compartment="plastid" initialConcentration="0" hasOnlySubstanceUnits="false" boundaryCondition="false" constant="false">
        <notes>
          <body xmlns="http://www.w3.org/1999/xhtml">
            <p> FORMULA:C10H13NO5 </p>
            <p> PubChem ID:4084 </p>
            <p> ChEBI ID:17530 </p>
            <p> KEGG ID:C00826 </p>
          </body>
        </notes>
      </species>
      <species metaid="s453" id="TYR_p" name="L-Tyrosine" compartment="plastid" initialConcentration="0" hasOnlySubstanceUnits="false" boundaryCondition="false" constant="false">
        <notes>
          <body xmlns="http://www.w3.org/1999/xhtml">
            <p> FORMULA:C9H11NO3 </p>
            <p> PubChem ID:3382 </p>
            <p> ChEBI ID:17895 </p>
            <p> KEGG ID:C00082 </p>
          </body>
        </notes>
      </species>
      <species metaid="s454" id="ANTH_p" name="Anthranilate" compartment="plastid" initialConcentration="0" hasOnlySubstanceUnits="false" boundaryCondition="false" constant="false">
        <notes>
          <body xmlns="http://www.w3.org/1999/xhtml">
            <p> FORMULA:C7H7NO2 </p>
            <p> PubChem ID:3408 </p>
            <p> ChEBI ID:30754 </p>
            <p> KEGG ID:C00108 </p>
          </body>
        </notes>
      </species>
      <species metaid="s455" id="PANTH_p" name="N-(5-Phospho-D-ribosyl)anthranilate" compartment="plastid" initialConcentration="0" hasOnlySubstanceUnits="false" boundaryCondition="false" constant="false">
        <notes>
          <body xmlns="http://www.w3.org/1999/xhtml">
            <p> FORMULA:C12H16NO9P </p>
            <p> PubChem ID:6961 </p>
            <p> ChEBI ID:7091 </p>
            <p> KEGG ID:C04302 </p>
          </body>
        </notes>
      </species>
      <species metaid="s456" id="CPD5P_p" compartment="plastid" initialConcentration="0" hasOnlySubstanceUnits="false" boundaryCondition="false" constant="false">
        <notes>
          <body xmlns="http://www.w3.org/1999/xhtml">
            <p> FORMULA:C12H16NO9P </p>
            <p> PubChem ID:4520 </p>
            <p> ChEBI ID:29112 </p>
            <p> KEGG ID:C01302 </p>
          </body>
        </notes>
      </species>
      <species metaid="s457" id="IG3P_p" name="Indoleglycerolphosphate" compartment="plastid" initialConcentration="0" hasOnlySubstanceUnits="false" boundaryCondition="false" constant="false">
        <notes>
          <body xmlns="http://www.w3.org/1999/xhtml">
            <p> FORMULA:C11H14NO6P </p>
            <p> PubChem ID:6317 </p>
            <p> ChEBI ID:18299 </p>
            <p> KEGG ID:C03506 </p>
          </body>
        </notes>
      </species>
      <species metaid="s458" id="INDOL_p" name="Indole" compartment="plastid" initialConcentration="0" hasOnlySubstanceUnits="false" boundaryCondition="false" constant="false">
        <notes>
          <body xmlns="http://www.w3.org/1999/xhtml">
            <p> FORMULA:C8H7N </p>
            <p> PubChem ID:3747 </p>
            <p> ChEBI ID:16881 </p>
            <p> KEGG ID:C00463 </p>
          </body>
        </notes>
      </species>
      <species metaid="s459" id="TRP_p" name="L-Tryptophan" compartment="plastid" initialConcentration="0" hasOnlySubstanceUnits="false" boundaryCondition="false" constant="false">
        <notes>
          <body xmlns="http://www.w3.org/1999/xhtml">
            <p> FORMULA:C11H12N2O2 </p>
            <p> PubChem ID:3378 </p>
            <p> ChEBI ID:16828 </p>
            <p> KEGG ID:C00078 </p>
          </body>
        </notes>
      </species>
      <species metaid="s460" id="INO_c" name="myo-Inositol" compartment="cytosol" initialConcentration="0" hasOnlySubstanceUnits="false" boundaryCondition="false" constant="false">
        <notes>
          <body xmlns="http://www.w3.org/1999/xhtml">
            <p> FORMULA:C6H12O6 </p>
            <p> PubChem ID:3437 </p>
            <p> ChEBI ID:17268 </p>
            <p> KEGG ID:C00137 </p>
          </body>
        </notes>
      </species>
      <species metaid="s461" id="INO3P_c" name="1D-myo-Inositol3-phosphate" compartment="cytosol" initialConcentration="0" hasOnlySubstanceUnits="false" boundaryCondition="false" constant="false">
        <notes>
          <body xmlns="http://www.w3.org/1999/xhtml">
            <p> FORMULA:C6H13O9P </p>
            <p> PubChem ID:6716 </p>
            <p> ChEBI ID:18169 </p>
            <p> KEGG ID:C04006 </p>
          </body>
        </notes>
      </species>
      <species metaid="s462" id="PROTEIN_cel" compartment="cell" initialConcentration="0" hasOnlySubstanceUnits="false" boundaryCondition="false" constant="false"/>
      <species metaid="s463" id="CELLWALL_cel" compartment="cell" initialConcentration="0" hasOnlySubstanceUnits="false" boundaryCondition="false" constant="false"/>
      <species metaid="s464" id="LIGNIN_cel" compartment="cell" initialConcentration="0" hasOnlySubstanceUnits="false" boundaryCondition="false" constant="false"/>
      <species metaid="s465" id="PIGMENTS_cel" compartment="cell" initialConcentration="0" hasOnlySubstanceUnits="false" boundaryCondition="false" constant="false"/>
      <species metaid="s466" id="LIPIDS_cel" compartment="cell" initialConcentration="0" hasOnlySubstanceUnits="false" boundaryCondition="false" constant="false"/>
      <species metaid="s467" id="RNA_cel" compartment="cell" initialConcentration="0" hasOnlySubstanceUnits="false" boundaryCondition="false" constant="false"/>
      <species metaid="s468" id="DNA_cel" compartment="cell" initialConcentration="0" hasOnlySubstanceUnits="false" boundaryCondition="false" constant="false"/>
      <species metaid="s469" id="STEROLS_cel" compartment="cell" initialConcentration="0" hasOnlySubstanceUnits="false" boundaryCondition="false" constant="false"/>
      <species metaid="s470" id="SUGARS_cel" compartment="cell" initialConcentration="0" hasOnlySubstanceUnits="false" boundaryCondition="false" constant="false"/>
      <species metaid="s471" id="STA_cel" compartment="cell" initialConcentration="0" hasOnlySubstanceUnits="false" boundaryCondition="false" constant="false"/>
      <species metaid="s472" id="ORGAC_cel" compartment="cell" initialConcentration="0" hasOnlySubstanceUnits="false" boundaryCondition="false" constant="false"/>
    </listOfSpecies>
    <listOfReactions>
      <reaction id="r1" reversible="false" fast="false" compartment="cytosol">
        <listOfReactants>
          <speciesReference species="BM_c" stoichiometry="1" constant="false"/>
        </listOfReactants>
      </reaction>
      <reaction id="r2" reversible="false" fast="false">
        <listOfProducts>
          <speciesReference species="CO2EX_p" stoichiometry="1" constant="false"/>
        </listOfProducts>
      </reaction>
      <reaction id="r3" reversible="false" fast="false">
        <listOfProducts>
          <speciesReference species="STA_p" stoichiometry="1" constant="false"/>
        </listOfProducts>
      </reaction>
      <reaction id="r4" reversible="false" fast="false" compartment="cell">
        <listOfReactants>
          <speciesReference species="CO2_cel" stoichiometry="1" constant="false"/>
        </listOfReactants>
      </reaction>
      <reaction id="r5" reversible="true" fast="false">
        <listOfProducts>
          <speciesReference species="Pi_v" stoichiometry="1" constant="false"/>
        </listOfProducts>
      </reaction>
      <reaction id="r6" name="alpha-D-Glucose6-phosphateketol-isomerase" reversible="true" fast="false" compartment="plastid">
        <notes>
          <body xmlns="http://www.w3.org/1999/xhtml">
            <p>KEGG ID:R02740</p>
            <p>ENZYME:5.3.1.9</p>
            <p>GENE:AT4G24620(PGI1)</p>
            <p>GENE:AT5G42740</p>
          </body>
        </notes>
        <listOfReactants>
          <speciesReference species="aG6P_p" stoichiometry="1" constant="false"/>
        </listOfReactants>
        <listOfProducts>
          <speciesReference species="F6P_p" stoichiometry="1" constant="false"/>
        </listOfProducts>
      </reaction>
      <reaction id="r7" name="beta-D-Glucose6-phosphateketol-isomerase" reversible="true" fast="false" compartment="plastid">
        <notes>
          <body xmlns="http://www.w3.org/1999/xhtml">
            <p>KEGG ID:R03321</p>
            <p>ENZYME:5.3.1.9</p>
            <p>GENE:AT4G24620(PGI1)</p>
            <p>GENE:AT5G42740</p>
          </body>
        </notes>
        <listOfReactants>
          <speciesReference species="bG6P_p" stoichiometry="1" constant="false"/>
        </listOfReactants>
        <listOfProducts>
          <speciesReference species="F6P_p" stoichiometry="1" constant="false"/>
        </listOfProducts>
      </reaction>
      <reaction id="r8" name="alpha-D-Glucose6-phosphateketol-isomerase" reversible="true" fast="false" compartment="plastid">
        <notes>
          <body xmlns="http://www.w3.org/1999/xhtml">
            <p>KEGG ID:R02739</p>
            <p>ENZYME:5.1.3.15</p>
            <p>ENZYME:5.3.1.9</p>
            <p>GENE:AT3G01590</p>
            <p>GENE:AT3G61610</p>
            <p>GENE:AT4G23730</p>
            <p>GENE:AT4G25900</p>
            <p>GENE:AT5G14500</p>
            <p>GENE:AT5G57330</p>
            <p>GENE:AT5G66530</p>
            <p>GENE:AT4G24620(PGI1)</p>
            <p>GENE:AT5G42740</p>
          </body>
        </notes>
        <listOfReactants>
          <speciesReference species="bG6P_p" stoichiometry="1" constant="false"/>
        </listOfReactants>
        <listOfProducts>
          <speciesReference species="aG6P_p" stoichiometry="1" constant="false"/>
        </listOfProducts>
      </reaction>
      <reaction id="r9" name="ATP:D-fructose-6-phosphate1-phosphotransferase" reversible="false" fast="false" compartment="plastid">
        <notes>
          <body xmlns="http://www.w3.org/1999/xhtml">
            <p>KEGG ID:R04779</p>
            <p>ENZYME:2.7.1.11</p>
            <p>GENE:AT2G22480(PFK5)</p>
            <p>GENE:AT4G26270(PFK3)</p>
            <p>GENE:AT4G29220(PFK1)</p>
            <p>GENE:AT4G32840(PFK6)</p>
            <p>GENE:AT5G47810(PFK2)</p>
            <p>GENE:AT5G56630(PFK7)</p>
            <p>GENE:AT5G61580(PFK4)</p>
          </body>
        </notes>
        <listOfReactants>
          <speciesReference species="F6P_p" stoichiometry="1" constant="false"/>
          <speciesReference species="ATP_p" stoichiometry="1" constant="false"/>
        </listOfReactants>
        <listOfProducts>
          <speciesReference species="FBP_p" stoichiometry="1" constant="false"/>
          <speciesReference species="ADP_p" stoichiometry="1" constant="false"/>
        </listOfProducts>
      </reaction>
      <reaction id="r10" name="beta-D-Fructose1,6-bisphosphate1-phosphohydrolase" reversible="false" fast="false" compartment="plastid">
        <notes>
          <body xmlns="http://www.w3.org/1999/xhtml">
            <p>KEGG ID:R04780</p>
            <p>ENZYME:3.1.3.11</p>
            <p>GENE:AT1G43670</p>
            <p>GENE:AT3G54050(HCEF1)</p>
            <p>GENE:AT5G64380</p>
          </body>
        </notes>
        <listOfReactants>
          <speciesReference species="FBP_p" stoichiometry="1" constant="false"/>
        </listOfReactants>
        <listOfProducts>
          <speciesReference species="F6P_p" stoichiometry="1" constant="false"/>
          <speciesReference species="Pi_p" stoichiometry="1" constant="false"/>
        </listOfProducts>
      </reaction>
      <reaction id="r11" name="beta-D-fructose-1,6-bisphosphateD-glyceraldehyde-3-phosphate-lyase(glycerone-phosphate-forming)" reversible="true" fast="false" compartment="plastid">
        <notes>
          <body xmlns="http://www.w3.org/1999/xhtml">
            <p>KEGG ID:R01070</p>
            <p>ENZYME:4.1.2.13</p>
            <p>GENE:AT2G01140</p>
            <p>GENE:AT2G21330(FBA1)</p>
            <p>GENE:AT2G36460</p>
            <p>GENE:AT3G52930</p>
            <p>GENE:AT4G26520</p>
            <p>GENE:AT4G26530</p>
            <p>GENE:AT4G38970(FBA2)</p>
            <p>GENE:AT5G03690</p>
          </body>
        </notes>
        <listOfReactants>
          <speciesReference species="FBP_p" stoichiometry="1" constant="false"/>
        </listOfReactants>
        <listOfProducts>
          <speciesReference species="DHAP_p" stoichiometry="1" constant="false"/>
          <speciesReference species="GAP_p" stoichiometry="1" constant="false"/>
        </listOfProducts>
      </reaction>
      <reaction id="r12" name="D-glyceraldehyde-3-phosphatealdose-ketose-isomerase" reversible="true" fast="false" compartment="plastid">
        <notes>
          <body xmlns="http://www.w3.org/1999/xhtml">
            <p>KEGG ID:R01015</p>
            <p>ENZYME:5.3.1.1</p>
            <p>GENE:AT2G21170(TIM)</p>
            <p>GENE:AT3G55440(TPI)</p>
          </body>
        </notes>
        <listOfReactants>
          <speciesReference species="DHAP_p" stoichiometry="1" constant="false"/>
        </listOfReactants>
        <listOfProducts>
          <speciesReference species="GAP_p" stoichiometry="1" constant="false"/>
        </listOfProducts>
      </reaction>
      <reaction id="r13" name="D-glyceraldehyde-3-phosphate:NADP+oxidoreductase(phosphorylating)" reversible="true" fast="false" compartment="plastid">
        <notes>
          <body xmlns="http://www.w3.org/1999/xhtml">
            <p>KEGG ID:R01063</p>
            <p>ENZYME:1.2.1.13</p>
            <p>ENZYME:1.2.1.59</p>
            <p>GENE:AT1G12900(GAPA-2)</p>
            <p>GENE:AT1G42970(GAPB)</p>
            <p>GENE:AT3G26650(GAPA)</p>
          </body>
        </notes>
        <listOfReactants>
          <speciesReference species="GAP_p" stoichiometry="1" constant="false"/>
          <speciesReference species="NADP_p" stoichiometry="1" constant="false"/>
          <speciesReference species="Pi_p" stoichiometry="1" constant="false"/>
        </listOfReactants>
        <listOfProducts>
          <speciesReference species="NADPH_p" stoichiometry="1" constant="false"/>
          <speciesReference species="bPG_p_13" stoichiometry="1" constant="false"/>
        </listOfProducts>
      </reaction>
      <reaction id="r14" name="ATP:3-phospho-D-glycerate1-phosphotransferase" reversible="true" fast="false" compartment="plastid">
        <notes>
          <body xmlns="http://www.w3.org/1999/xhtml">
            <p>KEGG ID:R01512</p>
            <p>ENZYME:2.7.2.3</p>
            <p>GENE:AT1G56190</p>
            <p>GENE:AT1G79550(PGK)</p>
            <p>GENE:AT3G12780(PGK1)</p>
          </body>
        </notes>
        <listOfReactants>
          <speciesReference species="bPG_p_13" stoichiometry="1" constant="false"/>
          <speciesReference species="ADP_p" stoichiometry="1" constant="false"/>
        </listOfReactants>
        <listOfProducts>
          <speciesReference species="ATP_p" stoichiometry="1" constant="false"/>
          <speciesReference species="PG_p_3" stoichiometry="1" constant="false"/>
        </listOfProducts>
      </reaction>
      <reaction id="r15" name="D-phosphoglycerate2,3-phosphomutase" reversible="true" fast="false" compartment="plastid">
        <notes>
          <body xmlns="http://www.w3.org/1999/xhtml">
            <p>KEGG ID:R01518</p>
            <p>ENZYME:5.4.2.11</p>
            <p>ENZYME:5.4.2.12</p>
            <p>GENE:AT1G22170</p>
            <p>GENE:AT1G78050(PGM)</p>
            <p>GENE:AT1G09780</p>
            <p>GENE:AT3G08590</p>
            <p>GENE:AT3G50520</p>
            <p>GENE:AT5G04120</p>
            <p>GENE:AT5G22620</p>
          </body>
        </notes>
        <listOfReactants>
          <speciesReference species="PG_p_3" stoichiometry="1" constant="false"/>
        </listOfReactants>
        <listOfProducts>
          <speciesReference species="PG_p_2" stoichiometry="1" constant="false"/>
        </listOfProducts>
      </reaction>
      <reaction id="r16" name="2-phospho-D-glyceratehydro-lyase(phosphoenolpyruvate-forming)" reversible="true" fast="false" compartment="plastid">
        <notes>
          <body xmlns="http://www.w3.org/1999/xhtml">
            <p>KEGG ID:R00658</p>
            <p>ENZYME:4.2.1.11</p>
            <p>GENE:AT1G74030(ENO1)</p>
            <p>GENE:AT2G29560(ENOC)</p>
            <p>GENE:AT2G36530(LOS2)</p>
          </body>
        </notes>
        <listOfReactants>
          <speciesReference species="PG_p_2" stoichiometry="1" constant="false"/>
        </listOfReactants>
        <listOfProducts>
          <speciesReference species="PEP_p" stoichiometry="1" constant="false"/>
        </listOfProducts>
      </reaction>
      <reaction id="r17" name="ATP:pyruvate2-O-phosphotransferase" reversible="false" fast="false" compartment="plastid">
        <notes>
          <body xmlns="http://www.w3.org/1999/xhtml">
            <p>KEGG ID:R00200</p>
            <p>ENZYME:2.7.1.40</p>
            <p>GENE:AT1G32440(PKp3)</p>
            <p>GENE:AT2G36580</p>
            <p>GENE:AT3G04050</p>
            <p>GENE:AT3G22960(PKP-ALPHA)</p>
            <p>GENE:AT3G25960</p>
            <p>GENE:AT3G49160</p>
            <p>GENE:AT3G52990</p>
            <p>GENE:AT3G55650</p>
            <p>GENE:AT3G55810</p>
            <p>GENE:AT4G26390</p>
            <p>GENE:AT5G08570</p>
            <p>GENE:AT5G52920(PKP-BETA1)</p>
            <p>GENE:AT5G56350</p>
            <p>GENE:AT5G63680</p>
          </body>
        </notes>
        <listOfReactants>
          <speciesReference species="PEP_p" stoichiometry="1" constant="false"/>
          <speciesReference species="ADP_p" stoichiometry="1" constant="false"/>
        </listOfReactants>
        <listOfProducts>
          <speciesReference species="PYR_p" stoichiometry="1" constant="false"/>
          <speciesReference species="ATP_p" stoichiometry="1" constant="false"/>
        </listOfProducts>
      </reaction>
      <reaction id="r18" name="ATP:pyruvate,phosphatephosphotransferase" reversible="false" fast="false" compartment="plastid">
        <notes>
          <body xmlns="http://www.w3.org/1999/xhtml">
            <p>KEGG ID:R00199</p>
            <p>ENZYME:2.7.9.2</p>
            <p>KEGG ID:R00206</p>
            <p>ENZYME:2.7.9.1</p>
            <p>GENE:AT4G15530(PPDK)</p>
          </body>
        </notes>
        <listOfReactants>
          <speciesReference species="PYR_p" stoichiometry="1" constant="false"/>
          <speciesReference species="ATP_p" stoichiometry="1" constant="false"/>
        </listOfReactants>
        <listOfProducts>
          <speciesReference species="PEP_p" stoichiometry="1" constant="false"/>
          <speciesReference species="AMP_p" stoichiometry="1" constant="false"/>
          <speciesReference species="Pi_p" stoichiometry="1" constant="false"/>
        </listOfProducts>
      </reaction>
      <reaction id="r19" name="ATP:AMPphosphotransferase" reversible="true" fast="false" compartment="plastid">
        <notes>
          <body xmlns="http://www.w3.org/1999/xhtml">
            <p>KEGG ID:R00127</p>
            <p>ENZYME:2.7.4.3</p>
            <p>GENE:AT2G37250(ADK)</p>
            <p>GENE:AT2G39270</p>
            <p>GENE:AT3G01820</p>
            <p>GENE:AT5G35170</p>
            <p>GENE:AT5G47840(AMK2)</p>
            <p>GENE:AT5G50370</p>
            <p>GENE:AT5G60340</p>
            <p>GENE:AT5G63400(ADK1)</p>
          </body>
        </notes>
        <listOfReactants>
          <speciesReference species="AMP_p" stoichiometry="1" constant="false"/>
          <speciesReference species="ATP_p" stoichiometry="1" constant="false"/>
        </listOfReactants>
        <listOfProducts>
          <speciesReference species="ADP_p" stoichiometry="2" constant="false"/>
        </listOfProducts>
      </reaction>
      <reaction id="r20" name="pyruvate:[dihydrolipoyllysine-residueacetyltransferase]-lipoyllysine2-oxidoreductase(decarboxylating,acceptor-acetylating)" reversible="false" fast="false" compartment="plastid">
        <notes>
          <body xmlns="http://www.w3.org/1999/xhtml">
            <p>KEGG ID:R01699</p>
            <p>ENZYME:1.2.4.1</p>
            <p>ENZYME:ORTHOLOGY</p>
            <p>ENZYME:K00161</p>
            <p>ENZYME:pyruvate</p>
            <p>ENZYME:dehydrogenase</p>
            <p>ENZYME:E1</p>
            <p>ENZYME:component</p>
            <p>ENZYME:alpha</p>
            <p>ENZYME:subunit</p>
            <p>ENZYME:[EC:1.2.4.1]</p>
            <p>ENZYME:K00162</p>
            <p>ENZYME:pyruvate</p>
            <p>ENZYME:dehydrogenase</p>
            <p>ENZYME:E1</p>
            <p>ENZYME:component</p>
            <p>ENZYME:beta</p>
            <p>ENZYME:subunit</p>
            <p>ENZYME:[EC:1.2.4.1]</p>
            <p>ENZYME:K00163</p>
            <p>ENZYME:pyruvate</p>
            <p>ENZYME:dehydrogenase</p>
            <p>ENZYME:E1</p>
            <p>ENZYME:component</p>
            <p>ENZYME:[EC:1.2.4.1]</p>
            <p>GENE:AT1G01090(PDH-E1_ALPHA)</p>
            <p>GENE:AT1G24180(IAR4)</p>
            <p>GENE:AT1G30120(PDH-E1_BETA)</p>
            <p>GENE:AT1G59900(E1_ALPHA)</p>
            <p>GENE:AT2G34590</p>
            <p>GENE:AT5G50850(MAB1)</p>
          </body>
        </notes>
        <listOfReactants>
          <speciesReference species="PYR_p" stoichiometry="1" constant="false"/>
          <speciesReference species="E2Pr_lip_p" stoichiometry="1" constant="false"/>
        </listOfReactants>
        <listOfProducts>
          <speciesReference species="E2Pr_acet_lip_p" stoichiometry="1" constant="false"/>
          <speciesReference species="CO2_cel" stoichiometry="1" constant="false"/>
        </listOfProducts>
      </reaction>
      <reaction id="r21" name="acetyl-CoA:enzymeN6-(dihydrolipoyl)lysineS-acetyltransferase" reversible="false" fast="false" compartment="plastid">
        <notes>
          <body xmlns="http://www.w3.org/1999/xhtml">
            <p>KEGG ID:R02569</p>
            <p>ENZYME:2.3.1.12</p>
            <p>GENE:AT1G34430(EMB3003)</p>
            <p>GENE:AT1G54220</p>
            <p>GENE:AT3G13930</p>
            <p>GENE:AT3G25860(LTA2)</p>
            <p>GENE:AT3G52200(LTA3)</p>
          </body>
        </notes>
        <listOfReactants>
          <speciesReference species="E2Pr_acet_lip_p" stoichiometry="1" constant="false"/>
        </listOfReactants>
        <listOfProducts>
          <speciesReference species="ACCOA_p" stoichiometry="1" constant="false"/>
          <speciesReference species="E2Pr_2hyd_lip_p" stoichiometry="1" constant="false"/>
        </listOfProducts>
      </reaction>
      <reaction id="r22" name="enzymeN6-(dihydrolipoyl)lysine:NAD+oxidoreductase" reversible="false" fast="false" compartment="plastid">
        <notes>
          <body xmlns="http://www.w3.org/1999/xhtml">
            <p>KEGG ID:R07618</p>
            <p>ENZYME:1.8.1.4</p>
            <p>GENE:AT1G48030(mtLPD1)</p>
            <p>GENE:AT3G16950(LPD1)</p>
            <p>GENE:AT3G17240(mtLPD2)</p>
            <p>GENE:AT4G16155</p>
          </body>
        </notes>
        <listOfReactants>
          <speciesReference species="E2Pr_2hyd_lip_p" stoichiometry="1" constant="false"/>
          <speciesReference species="NAD_p" stoichiometry="1" constant="false"/>
        </listOfReactants>
        <listOfProducts>
          <speciesReference species="E2Pr_lip_p" stoichiometry="1" constant="false"/>
          <speciesReference species="NADH_p" stoichiometry="1" constant="false"/>
        </listOfProducts>
      </reaction>
      <reaction id="r23" name="(S)-Malate:NADP+oxidoreductase(oxaloacetate-decarboxylating)" reversible="false" fast="false" compartment="plastid">
        <notes>
          <body xmlns="http://www.w3.org/1999/xhtml">
            <p>KEGG ID:R00216</p>
            <p>ENZYME:1.1.1.40</p>
            <p>GENE:AT1G79750(NADP-ME4)</p>
            <p>GENE:AT2G19900(NADP-ME1)</p>
            <p>GENE:AT5G11670(NADP-ME2)</p>
            <p>GENE:AT5G25880(NADP-ME3)</p>
          </body>
        </notes>
        <listOfReactants>
          <speciesReference species="MAL_p" stoichiometry="1" constant="false"/>
          <speciesReference species="NADP_p" stoichiometry="1" constant="false"/>
        </listOfReactants>
        <listOfProducts>
          <speciesReference species="NADPH_p" stoichiometry="1" constant="false"/>
          <speciesReference species="CO2_cel" stoichiometry="1" constant="false"/>
          <speciesReference species="PYR_p" stoichiometry="1" constant="false"/>
        </listOfProducts>
      </reaction>
      <reaction id="r24" name="beta-D-glucose-6-phosphate:NADP+1-oxoreductase" reversible="false" fast="false" compartment="plastid">
        <notes>
          <body xmlns="http://www.w3.org/1999/xhtml">
            <p>KEGG ID:R02736</p>
            <p>ENZYME:1.1.1.49</p>
            <p>ENZYME:1.1.1.363</p>
            <p>GENE:AT1G09420(G6PD4)</p>
            <p>GENE:AT1G24280(G6PD3)</p>
            <p>GENE:AT3G27300(G6PD5)</p>
            <p>GENE:AT5G13110(G6PD2)</p>
            <p>GENE:AT5G35790(G6PD1)</p>
            <p>GENE:AT5G40760(G6PD6)</p>
            <p>GENE:AT1G09420(G6PD4)</p>
            <p>GENE:AT1G24280(G6PD3)</p>
            <p>GENE:AT3G27300(G6PD5)</p>
            <p>GENE:AT5G13110(G6PD2)</p>
            <p>GENE:AT5G35790(G6PD1)</p>
            <p>GENE:AT5G40760(G6PD6)</p>
          </body>
        </notes>
        <listOfReactants>
          <speciesReference species="aG6P_p" stoichiometry="1" constant="false"/>
          <speciesReference species="NADP_p" stoichiometry="1" constant="false"/>
        </listOfReactants>
        <listOfProducts>
          <speciesReference species="NADPH_p" stoichiometry="1" constant="false"/>
          <speciesReference species="PGL_p_6" stoichiometry="1" constant="false"/>
        </listOfProducts>
      </reaction>
      <reaction id="r25" name="6-Phospho-D-glucono-1,5-lactonelactonohydrolase" reversible="false" fast="false" compartment="plastid">
        <notes>
          <body xmlns="http://www.w3.org/1999/xhtml">
            <p>KEGG ID:R02035</p>
            <p>ENZYME:3.1.1.31</p>
            <p>GENE:AT1G13700(PGL1)</p>
            <p>GENE:AT3G49360(PGL2)</p>
            <p>GENE:AT5G24400(EMB2024)</p>
            <p>GENE:AT5G24410(PGL4)</p>
            <p>GENE:AT5G24420(PGL5)</p>
          </body>
        </notes>
        <listOfReactants>
          <speciesReference species="PGL_p_6" stoichiometry="1" constant="false"/>
        </listOfReactants>
        <listOfProducts>
          <speciesReference species="PG_p_6" stoichiometry="1" constant="false"/>
        </listOfProducts>
      </reaction>
      <reaction id="r26" name="6-phospho-D-gluconate:NAD+2-oxidoreductase(decarboxylating)" reversible="false" fast="false" compartment="plastid">
        <notes>
          <body xmlns="http://www.w3.org/1999/xhtml">
            <p>KEGG ID:R01528</p>
            <p>ENZYME:1.1.1.44</p>
            <p>ENZYME:1.1.1.351</p>
            <p>GENE:AT1G64190</p>
            <p>GENE:AT3G02360</p>
            <p>GENE:AT5G41670</p>
            <p>KEGG ID:R10221</p>
            <p>ENZYME:1.1.1.343</p>
            <p>ENZYME:1.1.1.351</p>
            <p>GENE:AT1G64190</p>
            <p>GENE:AT3G02360</p>
            <p>GENE:AT5G41670</p>
          </body>
        </notes>
        <listOfReactants>
          <speciesReference species="PG_p_6" stoichiometry="1" constant="false"/>
          <speciesReference species="NADP_p" stoichiometry="1" constant="false"/>
        </listOfReactants>
        <listOfProducts>
          <speciesReference species="NADPH_p" stoichiometry="1" constant="false"/>
          <speciesReference species="RU5P_p" stoichiometry="1" constant="false"/>
          <speciesReference species="CO2_cel" stoichiometry="1" constant="false"/>
        </listOfProducts>
      </reaction>
      <reaction id="r27" name="D-ribose-5-phosphatealdose-ketose-isomerase" reversible="true" fast="false" compartment="plastid">
        <notes>
          <body xmlns="http://www.w3.org/1999/xhtml">
            <p>KEGG ID:R01056</p>
            <p>ENZYME:5.3.1.6</p>
            <p>GENE:AT1G71100(RSW10)</p>
            <p>GENE:AT2G01290(RPI2)</p>
            <p>GENE:AT3G04790</p>
            <p>GENE:AT5G44520</p>
          </body>
        </notes>
        <listOfReactants>
          <speciesReference species="R5P_p" stoichiometry="1" constant="false"/>
        </listOfReactants>
        <listOfProducts>
          <speciesReference species="RU5P_p" stoichiometry="1" constant="false"/>
        </listOfProducts>
      </reaction>
      <reaction id="r28" name="D-Ribulose-5-phosphate3-epimerase" reversible="true" fast="false" compartment="plastid">
        <notes>
          <body xmlns="http://www.w3.org/1999/xhtml">
            <p>KEGG ID:R01529</p>
            <p>ENZYME:5.1.3.1</p>
            <p>GENE:AT1G63290</p>
            <p>GENE:AT3G01850</p>
            <p>GENE:AT5G61410(RPE)</p>
          </body>
        </notes>
        <listOfReactants>
          <speciesReference species="RU5P_p" stoichiometry="1" constant="false"/>
        </listOfReactants>
        <listOfProducts>
          <speciesReference species="XU5P_p" stoichiometry="1" constant="false"/>
        </listOfProducts>
      </reaction>
      <reaction id="r29" name="sedoheptulose-7-phosphate:D-glyceraldehyde-3-phosphateglyceronetransferase" reversible="true" fast="false" compartment="plastid">
        <notes>
          <body xmlns="http://www.w3.org/1999/xhtml">
            <p>KEGG ID:R01827</p>
            <p>ENZYME:2.2.1.2</p>
            <p>GENE:AT1G12230</p>
            <p>GENE:AT5G13420</p>
          </body>
        </notes>
        <listOfReactants>
          <speciesReference species="GAP_p" stoichiometry="1" constant="false"/>
          <speciesReference species="S7P_p" stoichiometry="1" constant="false"/>
        </listOfReactants>
        <listOfProducts>
          <speciesReference species="E4P_p" stoichiometry="1" constant="false"/>
          <speciesReference species="F6P_p" stoichiometry="1" constant="false"/>
        </listOfProducts>
      </reaction>
      <reaction id="r30" name="beta-D-Fructose6-phosphate:D-glyceraldehyde-3-phosphateglycolaldehydetransferase" reversible="true" fast="false" compartment="plastid">
        <notes>
          <body xmlns="http://www.w3.org/1999/xhtml">
            <p>KEGG ID:R01830</p>
            <p>ENZYME:2.2.1.1</p>
            <p>GENE:AT2G45290</p>
            <p>GENE:AT3G60750</p>
          </body>
        </notes>
        <listOfReactants>
          <speciesReference species="E4P_p" stoichiometry="1" constant="false"/>
          <speciesReference species="XU5P_p" stoichiometry="1" constant="false"/>
        </listOfReactants>
        <listOfProducts>
          <speciesReference species="F6P_p" stoichiometry="1" constant="false"/>
          <speciesReference species="GAP_p" stoichiometry="1" constant="false"/>
        </listOfProducts>
      </reaction>
      <reaction id="r31" name="sedoheptulose-7-phosphate:D-glyceraldehyde-3-phosphateglycolaldehydetransferase" reversible="true" fast="false" compartment="plastid">
        <notes>
          <body xmlns="http://www.w3.org/1999/xhtml">
            <p>KEGG ID:R01641</p>
            <p>ENZYME:2.2.1.1</p>
            <p>GENE:AT2G45290</p>
            <p>GENE:AT3G60750</p>
          </body>
        </notes>
        <listOfReactants>
          <speciesReference species="S7P_p" stoichiometry="1" constant="false"/>
          <speciesReference species="GAP_p" stoichiometry="1" constant="false"/>
        </listOfReactants>
        <listOfProducts>
          <speciesReference species="R5P_p" stoichiometry="1" constant="false"/>
          <speciesReference species="XU5P_p" stoichiometry="1" constant="false"/>
        </listOfProducts>
      </reaction>
      <reaction id="r32" name="ATP:D-ribulose-5-phosphate1-phosphotransferase" reversible="false" fast="false" compartment="plastid">
        <notes>
          <body xmlns="http://www.w3.org/1999/xhtml">
            <p>KEGG ID:R01523</p>
            <p>ENZYME:2.7.1.19</p>
            <p>GENE:AT1G32060(PRK)</p>
          </body>
        </notes>
        <listOfReactants>
          <speciesReference species="RU5P_p" stoichiometry="1" constant="false"/>
          <speciesReference species="ATP_p" stoichiometry="1" constant="false"/>
        </listOfReactants>
        <listOfProducts>
          <speciesReference species="RBP_p" stoichiometry="1" constant="false"/>
          <speciesReference species="ADP_p" stoichiometry="1" constant="false"/>
        </listOfProducts>
      </reaction>
      <reaction id="r33" name="3-phospho-D-glyceratecarboxy-lyase(dimerizing;D-ribulose-1,5-bisphosphate-forming)" reversible="false" fast="false" compartment="plastid">
        <notes>
          <body xmlns="http://www.w3.org/1999/xhtml">
            <p>KEGG ID:R00024</p>
            <p>ENZYME:4.1.1.39</p>
            <p>GENE:AT1G67090(RBCS1A)</p>
            <p>GENE:AT5G38410</p>
            <p>GENE:AT5G38420</p>
            <p>GENE:AT5G38430</p>
            <p>GENE:ArthCp030(rbcL)</p>
          </body>
        </notes>
        <listOfReactants>
          <speciesReference species="CO2EX_p" stoichiometry="1" constant="false"/>
          <speciesReference species="RBP_p" stoichiometry="1" constant="false"/>
        </listOfReactants>
        <listOfProducts>
          <speciesReference species="PG_p_3" stoichiometry="2" constant="false"/>
        </listOfProducts>
      </reaction>
      <reaction id="r34" name="D-Ribulose1,5-bisphosphateoxygenase" reversible="false" fast="false" compartment="plastid">
        <notes>
          <body xmlns="http://www.w3.org/1999/xhtml">
            <p>KEGG ID:R03140</p>
            <p>ENZYME:4.1.1.39</p>
            <p>GENE:AT1G67090(RBCS1A)</p>
            <p>GENE:AT5G38410</p>
            <p>GENE:AT5G38420</p>
            <p>GENE:AT5G38430</p>
            <p>GENE:ArthCp030(rbcL)</p>
          </body>
        </notes>
        <listOfReactants>
          <speciesReference species="RBP_p" stoichiometry="1" constant="false"/>
        </listOfReactants>
        <listOfProducts>
          <speciesReference species="PGO_p_2" stoichiometry="1" constant="false"/>
          <speciesReference species="PG_p_3" stoichiometry="1" constant="false"/>
        </listOfProducts>
      </reaction>
      <reaction id="r35" name="2-Phosphoglycolatephosphohydrolase" reversible="false" fast="false" compartment="plastid">
        <notes>
          <body xmlns="http://www.w3.org/1999/xhtml">
            <p>KEGG ID:R01334</p>
            <p>ENZYME:3.1.3.18</p>
            <p>GENE:AT5G36700(PGLP1)</p>
            <p>GENE:AT5G36790</p>
            <p>GENE:AT5G47760(PGLP2)</p>
          </body>
        </notes>
        <listOfReactants>
          <speciesReference species="PGO_p_2" stoichiometry="1" constant="false"/>
        </listOfReactants>
        <listOfProducts>
          <speciesReference species="GLYCO_p" stoichiometry="1" constant="false"/>
          <speciesReference species="Pi_p" stoichiometry="1" constant="false"/>
        </listOfProducts>
      </reaction>
      <reaction id="r36" name="sedoheptulose1,7-bisphosphateD-glyceraldehyde-3-phosphate-lyase" reversible="false" fast="false" compartment="plastid">
        <notes>
          <body xmlns="http://www.w3.org/1999/xhtml">
            <p>KEGG ID:R01829</p>
            <p>ENZYME:4.1.2.13</p>
            <p>GENE:AT2G01140</p>
            <p>GENE:AT2G21330(FBA1)</p>
            <p>GENE:AT2G36460</p>
            <p>GENE:AT3G52930</p>
            <p>GENE:AT4G26520</p>
            <p>GENE:AT4G26530</p>
            <p>GENE:AT4G38970(FBA2)</p>
            <p>GENE:AT5G03690</p>
          </body>
        </notes>
        <listOfReactants>
          <speciesReference species="DHAP_p" stoichiometry="1" constant="false"/>
          <speciesReference species="E4P_p" stoichiometry="1" constant="false"/>
        </listOfReactants>
        <listOfProducts>
          <speciesReference species="SBP_p" stoichiometry="1" constant="false"/>
        </listOfProducts>
      </reaction>
      <reaction id="r37" name="Sedoheptulose1,7-bisphosphate1-phosphohydrolase" reversible="false" fast="false" compartment="plastid">
        <notes>
          <body xmlns="http://www.w3.org/1999/xhtml">
            <p>KEGG ID:R01845</p>
            <p>ENZYME:3.1.3.11</p>
            <p>ENZYME:3.1.3.37</p>
            <p>GENE:AT1G43670</p>
            <p>GENE:AT3G54050(HCEF1)</p>
            <p>GENE:AT5G64380</p>
            <p>GENE:AT3G55800(SBPASE)</p>
          </body>
        </notes>
        <listOfReactants>
          <speciesReference species="SBP_p" stoichiometry="1" constant="false"/>
        </listOfReactants>
        <listOfProducts>
          <speciesReference species="S7P_p" stoichiometry="1" constant="false"/>
          <speciesReference species="Pi_p" stoichiometry="1" constant="false"/>
        </listOfProducts>
      </reaction>
      <reaction id="r38" name="ATP:(R)-glycerate3-phosphotransferase" reversible="false" fast="false" compartment="plastid">
        <notes>
          <body xmlns="http://www.w3.org/1999/xhtml">
            <p>KEGG ID:R01514</p>
            <p>ENZYME:2.7.1.31</p>
            <p>GENE:AT1G80380</p>
          </body>
        </notes>
        <listOfReactants>
          <speciesReference species="GLYCER_p" stoichiometry="1" constant="false"/>
          <speciesReference species="ATP_p" stoichiometry="1" constant="false"/>
        </listOfReactants>
        <listOfProducts>
          <speciesReference species="PG_p_3" stoichiometry="1" constant="false"/>
          <speciesReference species="ADP_p" stoichiometry="1" constant="false"/>
        </listOfProducts>
      </reaction>
      <reaction id="r39" name="(S)-malate:NAD+oxidoreductase" reversible="true" fast="false" compartment="plastid">
        <notes>
          <body xmlns="http://www.w3.org/1999/xhtml">
            <p>KEGG ID:R00342</p>
            <p>ENZYME:1.1.1.37</p>
            <p>ENZYME:1.1.1.299</p>
            <p>GENE:AT1G04410</p>
            <p>GENE:AT1G53240(mMDH1)</p>
            <p>GENE:AT2G22780(PMDH1)</p>
            <p>GENE:AT3G15020(mMDH2)</p>
            <p>GENE:AT3G47520(MDH)</p>
            <p>GENE:AT5G09660(PMDH2)</p>
            <p>GENE:AT5G43330</p>
            <p>GENE:AT5G56720</p>
          </body>
        </notes>
        <listOfReactants>
          <speciesReference species="MAL_p" stoichiometry="1" constant="false"/>
          <speciesReference species="NAD_p" stoichiometry="1" constant="false"/>
        </listOfReactants>
        <listOfProducts>
          <speciesReference species="OAA_p" stoichiometry="1" constant="false"/>
          <speciesReference species="NADH_p" stoichiometry="1" constant="false"/>
        </listOfProducts>
      </reaction>
      <reaction id="r40" name="(S)-malate:NADP+oxidoreductase" reversible="true" fast="false" compartment="plastid">
        <notes>
          <body xmlns="http://www.w3.org/1999/xhtml">
            <p>KEGG ID:R00343</p>
            <p>ENZYME:1.1.1.82</p>
            <p>ENZYME:1.1.1.299</p>
            <p>GENE:AT5G58330</p>
          </body>
        </notes>
        <listOfReactants>
          <speciesReference species="MAL_p" stoichiometry="1" constant="false"/>
          <speciesReference species="NADP_p" stoichiometry="1" constant="false"/>
        </listOfReactants>
        <listOfProducts>
          <speciesReference species="OAA_p" stoichiometry="1" constant="false"/>
          <speciesReference species="NADPH_p" stoichiometry="1" constant="false"/>
        </listOfProducts>
      </reaction>
      <reaction id="r41" name="1,4-alpha-D-Glucanmaltohydrolase" reversible="false" fast="false" compartment="plastid">
        <notes>
          <body xmlns="http://www.w3.org/1999/xhtml">
            <p>KEGG ID:R06159</p>
            <p>ENZYME:3.2.1.2</p>
            <p>GENE:AT3G23920(BAM1)</p>
            <p>GENE:AT4G00490(BAM2)</p>
            <p>GENE:AT4G17090(CT-BMY)</p>
            <p>KEGG ID:R02112</p>
            <p>ENZYME:3.2.1.2</p>
            <p>GENE:AT3G23920(BAM1)</p>
            <p>GENE:AT4G00490(BAM2)</p>
            <p>GENE:AT4G17090(CT-BMY)</p>
          </body>
        </notes>
        <listOfReactants>
          <speciesReference species="STA_p" stoichiometry="1" constant="false"/>
        </listOfReactants>
        <listOfProducts>
          <speciesReference species="MALT_p" stoichiometry="1" constant="false"/>
        </listOfProducts>
      </reaction>
      <reaction id="r42" name="alpha-D-Glucose1-phosphate1,6-phosphomutase" reversible="true" fast="false" compartment="plastid">
        <notes>
          <body xmlns="http://www.w3.org/1999/xhtml">
            <p>KEGG ID:R00959</p>
            <p>ENZYME:5.4.2.2</p>
            <p>ENZYME:5.4.2.5</p>
            <p>GENE:AT1G23190</p>
            <p>GENE:AT1G70730</p>
            <p>GENE:AT5G51820(PGM)</p>
          </body>
        </notes>
        <listOfReactants>
          <speciesReference species="aG6P_p" stoichiometry="1" constant="false"/>
        </listOfReactants>
        <listOfProducts>
          <speciesReference species="G1P_p" stoichiometry="1" constant="false"/>
        </listOfProducts>
      </reaction>
      <reaction id="r43" name="ATP:alpha-D-glucose-1-phosphateadenylyltransferase" reversible="false" fast="false" compartment="plastid">
        <notes>
          <body xmlns="http://www.w3.org/1999/xhtml">
            <p>KEGG ID:R00948</p>
            <p>ENZYME:2.7.7.27</p>
            <p>GENE:AT1G05610(APS2)</p>
            <p>GENE:AT1G27680(APL2)</p>
            <p>GENE:AT2G21590(APL4)</p>
            <p>GENE:AT4G39210(APL3)</p>
            <p>GENE:AT5G19220(APL1)</p>
            <p>GENE:AT5G48300(ADG1)</p>
          </body>
        </notes>
        <listOfReactants>
          <speciesReference species="G1P_p" stoichiometry="1" constant="false"/>
          <speciesReference species="ATP_p" stoichiometry="1" constant="false"/>
        </listOfReactants>
        <listOfProducts>
          <speciesReference species="ADP_GLC_p" stoichiometry="1" constant="false"/>
          <speciesReference species="Pi_p" stoichiometry="2" constant="false"/>
        </listOfProducts>
      </reaction>
      <reaction id="r44" name="ADP-glucose:1,4-alpha-D-glucan4-alpha-D-glucosyltransferase" reversible="false" fast="false" compartment="plastid">
        <notes>
          <body xmlns="http://www.w3.org/1999/xhtml">
            <p>KEGG ID:R02421</p>
            <p>ENZYME:2.4.1.21</p>
            <p>GENE:AT3G01180(SS2)</p>
            <p>GENE:AT5G24300(SSI1)</p>
          </body>
        </notes>
        <listOfReactants>
          <speciesReference species="ADP_GLC_p" stoichiometry="2" constant="false"/>
        </listOfReactants>
        <listOfProducts>
          <speciesReference species="ADP_p" stoichiometry="2" constant="false"/>
          <speciesReference species="STA_p" stoichiometry="1" constant="false"/>
        </listOfProducts>
      </reaction>
      <reaction id="r45" name="alpha-D-Glucose6-phosphateketol-isomerase" reversible="true" fast="false" compartment="cytosol">
        <notes>
          <body xmlns="http://www.w3.org/1999/xhtml">
            <p>KEGG ID:R02740</p>
            <p>ENZYME:5.3.1.9</p>
            <p>GENE:AT4G24620(PGI1)</p>
            <p>GENE:AT5G42740</p>
          </body>
        </notes>
        <listOfReactants>
          <speciesReference species="aG6P_c" stoichiometry="1" constant="false"/>
        </listOfReactants>
        <listOfProducts>
          <speciesReference species="F6P_c" stoichiometry="1" constant="false"/>
        </listOfProducts>
      </reaction>
      <reaction id="r46" name="beta-D-Glucose6-phosphateketol-isomerase" reversible="true" fast="false" compartment="cytosol">
        <notes>
          <body xmlns="http://www.w3.org/1999/xhtml">
            <p>KEGG ID:R03321</p>
            <p>ENZYME:5.3.1.9</p>
            <p>GENE:AT4G24620(PGI1)</p>
            <p>GENE:AT5G42740</p>
          </body>
        </notes>
        <listOfReactants>
          <speciesReference species="bG6P_c" stoichiometry="1" constant="false"/>
        </listOfReactants>
        <listOfProducts>
          <speciesReference species="F6P_c" stoichiometry="1" constant="false"/>
        </listOfProducts>
      </reaction>
      <reaction id="r47" name="alpha-D-Glucose6-phosphateketol-isomerase" reversible="true" fast="false" compartment="cytosol">
        <notes>
          <body xmlns="http://www.w3.org/1999/xhtml">
            <p>KEGG ID:R02739</p>
            <p>ENZYME:5.1.3.15</p>
            <p>ENZYME:5.3.1.9</p>
            <p>GENE:AT3G01590</p>
            <p>GENE:AT3G61610</p>
            <p>GENE:AT4G23730</p>
            <p>GENE:AT4G25900</p>
            <p>GENE:AT5G14500</p>
            <p>GENE:AT5G57330</p>
            <p>GENE:AT5G66530</p>
            <p>GENE:AT4G24620(PGI1)</p>
            <p>GENE:AT5G42740</p>
          </body>
        </notes>
        <listOfReactants>
          <speciesReference species="aG6P_c" stoichiometry="1" constant="false"/>
        </listOfReactants>
        <listOfProducts>
          <speciesReference species="bG6P_c" stoichiometry="1" constant="false"/>
        </listOfProducts>
      </reaction>
      <reaction id="r48" name="diphosphate:beta-D-fructose-6-phosphate1-phosphotransferase" reversible="true" fast="false" compartment="cytosol">
        <notes>
          <body xmlns="http://www.w3.org/1999/xhtml">
            <p>KEGG ID:R04779</p>
            <p>ENZYME:2.7.1.11</p>
            <p>GENE:AT2G22480(PFK5)</p>
            <p>GENE:AT4G26270(PFK3)</p>
            <p>GENE:AT4G29220(PFK1)</p>
            <p>GENE:AT4G32840(PFK6)</p>
            <p>GENE:AT5G47810(PFK2)</p>
            <p>GENE:AT5G56630(PFK7)</p>
            <p>GENE:AT5G61580(PFK4)</p>
            <p>KEGG ID:R04780</p>
            <p>ENZYME:3.1.3.11</p>
            <p>GENE:AT1G43670</p>
            <p>GENE:AT3G54050(HCEF1)</p>
            <p>GENE:AT5G64380</p>
            <p>KEGG ID:R00764</p>
            <p>ENZYME:2.7.1.90</p>
            <p>GENE:AT1G12000</p>
            <p>GENE:AT1G20950</p>
            <p>GENE:AT1G76550</p>
            <p>GENE:AT4G04040(MEE51)</p>
            <p>KEGG ID:R02073</p>
            <p>ENZYME:2.7.1.90</p>
            <p>GENE:AT1G12000</p>
            <p>GENE:AT1G20950</p>
            <p>GENE:AT1G76550</p>
            <p>GENE:AT4G04040(MEE51)</p>
          </body>
        </notes>
        <listOfReactants>
          <speciesReference species="F6P_c" stoichiometry="1" constant="false"/>
          <speciesReference species="ATP_c" stoichiometry="1" constant="false"/>
        </listOfReactants>
        <listOfProducts>
          <speciesReference species="FBP_c" stoichiometry="1" constant="false"/>
          <speciesReference species="ADP_c" stoichiometry="1" constant="false"/>
        </listOfProducts>
      </reaction>
      <reaction id="r49" name="beta-D-fructose-1,6-bisphosphateD-glyceraldehyde-3-phosphate-lyase(glycerone-phosphate-forming)" reversible="true" fast="false" compartment="cytosol">
        <notes>
          <body xmlns="http://www.w3.org/1999/xhtml">
            <p>KEGG ID:R01070</p>
            <p>ENZYME:4.1.2.13</p>
            <p>GENE:AT2G01140</p>
            <p>GENE:AT2G21330(FBA1)</p>
            <p>GENE:AT2G36460</p>
            <p>GENE:AT3G52930</p>
            <p>GENE:AT4G26520</p>
            <p>GENE:AT4G26530</p>
            <p>GENE:AT4G38970(FBA2)</p>
            <p>GENE:AT5G03690</p>
          </body>
        </notes>
        <listOfReactants>
          <speciesReference species="FBP_c" stoichiometry="1" constant="false"/>
        </listOfReactants>
        <listOfProducts>
          <speciesReference species="DHAP_c" stoichiometry="1" constant="false"/>
          <speciesReference species="GAP_c" stoichiometry="1" constant="false"/>
        </listOfProducts>
      </reaction>
      <reaction id="r50" name="D-glyceraldehyde-3-phosphatealdose-ketose-isomerase" reversible="true" fast="false" compartment="cytosol">
        <notes>
          <body xmlns="http://www.w3.org/1999/xhtml">
            <p>KEGG ID:R01015</p>
            <p>ENZYME:5.3.1.1</p>
            <p>GENE:AT2G21170(TIM)</p>
            <p>GENE:AT3G55440(TPI)</p>
          </body>
        </notes>
        <listOfReactants>
          <speciesReference species="GAP_c" stoichiometry="1" constant="false"/>
        </listOfReactants>
        <listOfProducts>
          <speciesReference species="DHAP_c" stoichiometry="1" constant="false"/>
        </listOfProducts>
      </reaction>
      <reaction id="r51" name="D-glyceraldehyde3-phosphate:NADP+oxidoreductase" reversible="false" fast="false" compartment="cytosol">
        <notes>
          <body xmlns="http://www.w3.org/1999/xhtml">
            <p>KEGG ID:R01058</p>
            <p>ENZYME:1.2.1.9</p>
            <p>ENZYME:1.2.1.90</p>
            <p>GENE:AT2G24270(ALDH11A3)</p>
          </body>
        </notes>
        <listOfReactants>
          <speciesReference species="GAP_c" stoichiometry="1" constant="false"/>
          <speciesReference species="NADP_c" stoichiometry="1" constant="false"/>
        </listOfReactants>
        <listOfProducts>
          <speciesReference species="PG_c_3" stoichiometry="1" constant="false"/>
          <speciesReference species="NADPH_c" stoichiometry="1" constant="false"/>
        </listOfProducts>
      </reaction>
      <reaction id="r52" name="D-glyceraldehyde-3-phosphate:NAD+oxidoreductase(phosphorylating)" reversible="true" fast="false" compartment="cytosol">
        <notes>
          <body xmlns="http://www.w3.org/1999/xhtml">
            <p>KEGG ID:R01061</p>
            <p>ENZYME:1.2.1.12</p>
            <p>ENZYME:1.2.1.59</p>
            <p>GENE:AT1G13440(GAPC2)</p>
            <p>GENE:AT1G16300(GAPCP-2)</p>
            <p>GENE:AT1G79530(GAPCP-1)</p>
            <p>GENE:AT3G04120(GAPC1)</p>
          </body>
        </notes>
        <listOfReactants>
          <speciesReference species="GAP_c" stoichiometry="1" constant="false"/>
          <speciesReference species="NAD_c" stoichiometry="1" constant="false"/>
          <speciesReference species="Pi_c" stoichiometry="1" constant="false"/>
        </listOfReactants>
        <listOfProducts>
          <speciesReference species="dPG_c_13" stoichiometry="1" constant="false"/>
          <speciesReference species="NADH_c" stoichiometry="1" constant="false"/>
        </listOfProducts>
      </reaction>
      <reaction id="r53" name="ATP:3-phospho-D-glycerate1-phosphotransferase" reversible="true" fast="false" compartment="cytosol">
        <notes>
          <body xmlns="http://www.w3.org/1999/xhtml">
            <p>KEGG ID:R01512</p>
            <p>ENZYME:2.7.2.3</p>
            <p>GENE:AT1G56190</p>
            <p>GENE:AT1G79550(PGK)</p>
            <p>GENE:AT3G12780(PGK1)</p>
          </body>
        </notes>
        <listOfReactants>
          <speciesReference species="dPG_c_13" stoichiometry="1" constant="false"/>
          <speciesReference species="ADP_c" stoichiometry="1" constant="false"/>
        </listOfReactants>
        <listOfProducts>
          <speciesReference species="ATP_c" stoichiometry="1" constant="false"/>
          <speciesReference species="PG_c_3" stoichiometry="1" constant="false"/>
        </listOfProducts>
      </reaction>
      <reaction id="r54" name="D-phosphoglycerate2,3-phosphomutase" reversible="true" fast="false" compartment="cytosol">
        <notes>
          <body xmlns="http://www.w3.org/1999/xhtml">
            <p>KEGG ID:R01518</p>
            <p>ENZYME:5.4.2.11</p>
            <p>ENZYME:5.4.2.12</p>
            <p>GENE:AT1G22170</p>
            <p>GENE:AT1G78050(PGM)</p>
            <p>GENE:AT1G09780</p>
            <p>GENE:AT3G08590</p>
            <p>GENE:AT3G50520</p>
            <p>GENE:AT5G04120</p>
            <p>GENE:AT5G22620</p>
          </body>
        </notes>
        <listOfReactants>
          <speciesReference species="PG_c_3" stoichiometry="1" constant="false"/>
        </listOfReactants>
        <listOfProducts>
          <speciesReference species="PG_c_2" stoichiometry="1" constant="false"/>
        </listOfProducts>
      </reaction>
      <reaction id="r55" name="2-phospho-D-glyceratehydro-lyase(phosphoenolpyruvate-forming)" reversible="true" fast="false" compartment="cytosol">
        <notes>
          <body xmlns="http://www.w3.org/1999/xhtml">
            <p>KEGG ID:R00658</p>
            <p>ENZYME:4.2.1.11</p>
            <p>GENE:AT1G74030(ENO1)</p>
            <p>GENE:AT2G29560(ENOC)</p>
            <p>GENE:AT2G36530(LOS2)</p>
          </body>
        </notes>
        <listOfReactants>
          <speciesReference species="PG_c_2" stoichiometry="1" constant="false"/>
        </listOfReactants>
        <listOfProducts>
          <speciesReference species="PEP_c" stoichiometry="1" constant="false"/>
        </listOfProducts>
      </reaction>
      <reaction id="r56" name="ATP:pyruvate,phosphatephosphotransferase" reversible="false" fast="false" compartment="cytosol">
        <notes>
          <body xmlns="http://www.w3.org/1999/xhtml">
            <p>KEGG ID:R00199</p>
            <p>ENZYME:2.7.9.2</p>
            <p>KEGG ID:R00206</p>
            <p>ENZYME:2.7.9.1</p>
            <p>GENE:AT4G15530(PPDK)</p>
          </body>
        </notes>
        <listOfReactants>
          <speciesReference species="PYR_c" stoichiometry="1" constant="false"/>
          <speciesReference species="ATP_c" stoichiometry="1" constant="false"/>
        </listOfReactants>
        <listOfProducts>
          <speciesReference species="PEP_c" stoichiometry="1" constant="false"/>
          <speciesReference species="AMP_c" stoichiometry="1" constant="false"/>
          <speciesReference species="Pi_c" stoichiometry="1" constant="false"/>
        </listOfProducts>
      </reaction>
      <reaction id="r57" name="ATP:AMPphosphotransferase" reversible="true" fast="false" compartment="cytosol">
        <notes>
          <body xmlns="http://www.w3.org/1999/xhtml">
            <p>KEGG ID:R00127</p>
            <p>ENZYME:2.7.4.3</p>
            <p>GENE:AT2G37250(ADK)</p>
            <p>GENE:AT2G39270</p>
            <p>GENE:AT3G01820</p>
            <p>GENE:AT5G35170</p>
            <p>GENE:AT5G47840(AMK2)</p>
            <p>GENE:AT5G50370</p>
            <p>GENE:AT5G60340</p>
            <p>GENE:AT5G63400(ADK1)</p>
          </body>
        </notes>
        <listOfReactants>
          <speciesReference species="AMP_c" stoichiometry="1" constant="false"/>
          <speciesReference species="ATP_c" stoichiometry="1" constant="false"/>
        </listOfReactants>
        <listOfProducts>
          <speciesReference species="ADP_c" stoichiometry="2" constant="false"/>
        </listOfProducts>
      </reaction>
      <reaction id="r58" name="ATP:pyruvate2-O-phosphotransferase" reversible="false" fast="false" compartment="cytosol">
        <notes>
          <body xmlns="http://www.w3.org/1999/xhtml">
            <p>KEGG ID:R00200</p>
            <p>ENZYME:2.7.1.40</p>
            <p>GENE:AT1G32440(PKp3)</p>
            <p>GENE:AT2G36580</p>
            <p>GENE:AT3G04050</p>
            <p>GENE:AT3G22960(PKP-ALPHA)</p>
            <p>GENE:AT3G25960</p>
            <p>GENE:AT3G49160</p>
            <p>GENE:AT3G52990</p>
            <p>GENE:AT3G55650</p>
            <p>GENE:AT3G55810</p>
            <p>GENE:AT4G26390</p>
            <p>GENE:AT5G08570</p>
            <p>GENE:AT5G52920(PKP-BETA1)</p>
            <p>GENE:AT5G56350</p>
            <p>GENE:AT5G63680</p>
          </body>
        </notes>
        <listOfReactants>
          <speciesReference species="PEP_c" stoichiometry="1" constant="false"/>
          <speciesReference species="ADP_c" stoichiometry="1" constant="false"/>
        </listOfReactants>
        <listOfProducts>
          <speciesReference species="PYR_c" stoichiometry="1" constant="false"/>
          <speciesReference species="ATP_c" stoichiometry="1" constant="false"/>
        </listOfProducts>
      </reaction>
      <reaction id="r59" name="beta-D-glucose-6-phosphate:NADP+1-oxoreductase" reversible="false" fast="false" compartment="cytosol">
        <notes>
          <body xmlns="http://www.w3.org/1999/xhtml">
            <p>KEGG ID:R02736</p>
            <p>ENZYME:1.1.1.49</p>
            <p>ENZYME:1.1.1.363</p>
            <p>GENE:AT1G09420(G6PD4)</p>
            <p>GENE:AT1G24280(G6PD3)</p>
            <p>GENE:AT3G27300(G6PD5)</p>
            <p>GENE:AT5G13110(G6PD2)</p>
            <p>GENE:AT5G35790(G6PD1)</p>
            <p>GENE:AT5G40760(G6PD6)</p>
            <p>GENE:AT1G09420(G6PD4)</p>
            <p>GENE:AT1G24280(G6PD3)</p>
            <p>GENE:AT3G27300(G6PD5)</p>
            <p>GENE:AT5G13110(G6PD2)</p>
            <p>GENE:AT5G35790(G6PD1)</p>
            <p>GENE:AT5G40760(G6PD6)</p>
          </body>
        </notes>
        <listOfReactants>
          <speciesReference species="aG6P_c" stoichiometry="1" constant="false"/>
          <speciesReference species="NADP_c" stoichiometry="1" constant="false"/>
        </listOfReactants>
        <listOfProducts>
          <speciesReference species="NADPH_c" stoichiometry="1" constant="false"/>
          <speciesReference species="PGL_c_6" stoichiometry="1" constant="false"/>
        </listOfProducts>
      </reaction>
      <reaction id="r60" name="6-Phospho-D-glucono-1,5-lactonelactonohydrolase" reversible="false" fast="false" compartment="cytosol">
        <notes>
          <body xmlns="http://www.w3.org/1999/xhtml">
            <p>KEGG ID:R02035</p>
            <p>ENZYME:3.1.1.31</p>
            <p>GENE:AT1G13700(PGL1)</p>
            <p>GENE:AT3G49360(PGL2)</p>
            <p>GENE:AT5G24400(EMB2024)</p>
            <p>GENE:AT5G24410(PGL4)</p>
            <p>GENE:AT5G24420(PGL5)</p>
          </body>
        </notes>
        <listOfReactants>
          <speciesReference species="PGL_c_6" stoichiometry="1" constant="false"/>
        </listOfReactants>
        <listOfProducts>
          <speciesReference species="PG_c_6" stoichiometry="1" constant="false"/>
        </listOfProducts>
      </reaction>
      <reaction id="r61" name="6-phospho-D-gluconate:NAD+2-oxidoreductase(decarboxylating)" reversible="false" fast="false" compartment="cytosol">
        <notes>
          <body xmlns="http://www.w3.org/1999/xhtml">
            <p>KEGG ID:R01528</p>
            <p>ENZYME:1.1.1.44</p>
            <p>ENZYME:1.1.1.351</p>
            <p>GENE:AT1G64190</p>
            <p>GENE:AT3G02360</p>
            <p>GENE:AT5G41670</p>
            <p>KEGG ID:R10221</p>
            <p>ENZYME:1.1.1.343</p>
            <p>ENZYME:1.1.1.351</p>
            <p>GENE:AT1G64190</p>
            <p>GENE:AT3G02360</p>
            <p>GENE:AT5G41670</p>
          </body>
        </notes>
        <listOfReactants>
          <speciesReference species="PG_c_6" stoichiometry="1" constant="false"/>
          <speciesReference species="NADP_c" stoichiometry="1" constant="false"/>
        </listOfReactants>
        <listOfProducts>
          <speciesReference species="NADPH_c" stoichiometry="1" constant="false"/>
          <speciesReference species="RU5P_c" stoichiometry="1" constant="false"/>
          <speciesReference species="CO2_cel" stoichiometry="1" constant="false"/>
        </listOfProducts>
      </reaction>
      <reaction id="r62" name="D-Ribulose-5-phosphate3-epimerase" reversible="true" fast="false" compartment="cytosol">
        <notes>
          <body xmlns="http://www.w3.org/1999/xhtml">
            <p>KEGG ID:R01529</p>
            <p>ENZYME:5.1.3.1</p>
            <p>GENE:AT1G63290</p>
            <p>GENE:AT3G01850</p>
            <p>GENE:AT5G61410(RPE)</p>
          </body>
        </notes>
        <listOfReactants>
          <speciesReference species="RU5P_c" stoichiometry="1" constant="false"/>
        </listOfReactants>
        <listOfProducts>
          <speciesReference species="XU5P_c" stoichiometry="1" constant="false"/>
        </listOfProducts>
      </reaction>
      <reaction id="r63" name="D-ribose-5-phosphatealdose-ketose-isomerase" reversible="true" fast="false" compartment="cytosol">
        <notes>
          <body xmlns="http://www.w3.org/1999/xhtml">
            <p>KEGG ID:R01056</p>
            <p>ENZYME:5.3.1.6</p>
            <p>GENE:AT1G71100(RSW10)</p>
            <p>GENE:AT2G01290(RPI2)</p>
            <p>GENE:AT3G04790</p>
            <p>GENE:AT5G44520</p>
          </body>
        </notes>
        <listOfReactants>
          <speciesReference species="RU5P_c" stoichiometry="1" constant="false"/>
        </listOfReactants>
        <listOfProducts>
          <speciesReference species="R5P_c" stoichiometry="1" constant="false"/>
        </listOfProducts>
      </reaction>
      <reaction id="r64" name="ATP:oxaloacetatecarboxy-lyase(transphosphorylating;phosphoenolpyruvate-forming)" reversible="false" fast="false" compartment="cytosol">
        <notes>
          <body xmlns="http://www.w3.org/1999/xhtml">
            <p>KEGG ID:R00341</p>
            <p>ENZYME:4.1.1.49</p>
            <p>GENE:AT4G37870(PCK1)</p>
            <p>GENE:AT5G65690(PCK2)</p>
          </body>
        </notes>
        <listOfReactants>
          <speciesReference species="OAA_c" stoichiometry="1" constant="false"/>
          <speciesReference species="ATP_c" stoichiometry="1" constant="false"/>
        </listOfReactants>
        <listOfProducts>
          <speciesReference species="CO2_cel" stoichiometry="1" constant="false"/>
          <speciesReference species="PEP_c" stoichiometry="1" constant="false"/>
          <speciesReference species="ADP_c" stoichiometry="1" constant="false"/>
        </listOfProducts>
      </reaction>
      <reaction id="r65" name="phosphate:oxaloacetatecarboxy-lyase(addingphosphate;phosphoenolpyruvate-forming);Orthophosphate:oxaloacetatecarboxyl-lyase(phosphorylating)" reversible="false" fast="false" compartment="cytosol">
        <notes>
          <body xmlns="http://www.w3.org/1999/xhtml">
            <p>KEGG ID:R00345</p>
            <p>ENZYME:4.1.1.31</p>
            <p>GENE:AT1G53310(PPC1)</p>
            <p>GENE:AT1G68750(PPC4)</p>
            <p>GENE:AT2G42600(PPC2)</p>
            <p>GENE:AT3G14940(PPC3)</p>
          </body>
        </notes>
        <listOfReactants>
          <speciesReference species="PEP_c" stoichiometry="1" constant="false"/>
          <speciesReference species="CO2_cel" stoichiometry="1" constant="false"/>
        </listOfReactants>
        <listOfProducts>
          <speciesReference species="OAA_c" stoichiometry="1" constant="false"/>
          <speciesReference species="Pi_c" stoichiometry="1" constant="false"/>
        </listOfProducts>
      </reaction>
      <reaction id="r66" name="acetyl-CoA:oxaloacetateC-acetyltransferase[(pro-S)-carboxymethyl-forming,ADP-phosphorylating]" reversible="false" fast="false" compartment="cytosol">
        <notes>
          <body xmlns="http://www.w3.org/1999/xhtml">
            <p>KEGG ID:R00352</p>
            <p>ENZYME:2.3.3.8</p>
            <p>GENE:AT1G09430(ACLA-3)</p>
            <p>GENE:AT1G10670(ACLA-1)</p>
            <p>GENE:AT1G60810(ACLA-2)</p>
            <p>GENE:AT3G06650(ACLB-1)</p>
            <p>GENE:AT5G49460(ACLB-2)</p>
          </body>
        </notes>
        <listOfReactants>
          <speciesReference species="CIT_c" stoichiometry="1" constant="false"/>
          <speciesReference species="ATP_c" stoichiometry="1" constant="false"/>
        </listOfReactants>
        <listOfProducts>
          <speciesReference species="ACCOA_c" stoichiometry="1" constant="false"/>
          <speciesReference species="OAA_c" stoichiometry="1" constant="false"/>
          <speciesReference species="ADP_c" stoichiometry="1" constant="false"/>
          <speciesReference species="Pi_c" stoichiometry="1" constant="false"/>
        </listOfProducts>
      </reaction>
      <reaction id="r67" name="(S)-malate:NAD+oxidoreductase" reversible="true" fast="false" compartment="cytosol">
        <notes>
          <body xmlns="http://www.w3.org/1999/xhtml">
            <p>KEGG ID:R00342</p>
            <p>ENZYME:1.1.1.37</p>
            <p>ENZYME:1.1.1.299</p>
            <p>GENE:AT1G04410</p>
            <p>GENE:AT1G53240(mMDH1)</p>
            <p>GENE:AT2G22780(PMDH1)</p>
            <p>GENE:AT3G15020(mMDH2)</p>
            <p>GENE:AT3G47520(MDH)</p>
            <p>GENE:AT5G09660(PMDH2)</p>
            <p>GENE:AT5G43330</p>
            <p>GENE:AT5G56720</p>
          </body>
        </notes>
        <listOfReactants>
          <speciesReference species="MAL_c" stoichiometry="1" constant="false"/>
          <speciesReference species="NAD_c" stoichiometry="1" constant="false"/>
        </listOfReactants>
        <listOfProducts>
          <speciesReference species="OAA_c" stoichiometry="1" constant="false"/>
          <speciesReference species="NADH_c" stoichiometry="1" constant="false"/>
        </listOfProducts>
      </reaction>
      <reaction id="r68" name="maltoseglucohydrolase" reversible="false" fast="false" compartment="cytosol">
        <notes>
          <body xmlns="http://www.w3.org/1999/xhtml">
            <p>KEGG ID:R00028</p>
            <p>ENZYME:3.2.1.20</p>
            <p>GENE:AT3G45940</p>
            <p>GENE:AT5G11720</p>
          </body>
        </notes>
        <listOfReactants>
          <speciesReference species="MALT_c" stoichiometry="1" constant="false"/>
        </listOfReactants>
        <listOfProducts>
          <speciesReference species="aGLC_c" stoichiometry="2" constant="false"/>
        </listOfProducts>
      </reaction>
      <reaction id="r69" name="ATP:alpha-D-glucose6-phosphotransferase" reversible="false" fast="false" compartment="cytosol">
        <notes>
          <body xmlns="http://www.w3.org/1999/xhtml">
            <p>KEGG ID:R01786</p>
            <p>ENZYME:2.7.1.1</p>
            <p>ENZYME:2.7.1.2</p>
            <p>GENE:AT1G47840(HXK3)</p>
            <p>GENE:AT1G50460(HKL1)</p>
            <p>GENE:AT2G19860(HXK2)</p>
            <p>GENE:AT3G20040(ATHXK4)</p>
            <p>GENE:AT4G29130(HXK1)</p>
            <p>GENE:AT4G37840(HKL3)</p>
          </body>
        </notes>
        <listOfReactants>
          <speciesReference species="aGLC_c" stoichiometry="1" constant="false"/>
          <speciesReference species="ATP_c" stoichiometry="1" constant="false"/>
        </listOfReactants>
        <listOfProducts>
          <speciesReference species="ADP_c" stoichiometry="1" constant="false"/>
          <speciesReference species="aG6P_c" stoichiometry="1" constant="false"/>
        </listOfProducts>
      </reaction>
      <reaction id="r70" name="ATP:beta-D-glucose6-phosphotransferase" reversible="false" fast="false" compartment="cytosol">
        <notes>
          <body xmlns="http://www.w3.org/1999/xhtml">
            <p>KEGG ID:R01600</p>
            <p>ENZYME:2.7.1.1</p>
            <p>ENZYME:2.7.1.2</p>
            <p>GENE:AT1G47840(HXK3)</p>
            <p>GENE:AT1G50460(HKL1)</p>
            <p>GENE:AT2G19860(HXK2)</p>
            <p>GENE:AT3G20040(ATHXK4)</p>
            <p>GENE:AT4G29130(HXK1)</p>
            <p>GENE:AT4G37840(HKL3)</p>
          </body>
        </notes>
        <listOfReactants>
          <speciesReference species="bGLC_c" stoichiometry="1" constant="false"/>
          <speciesReference species="ATP_c" stoichiometry="1" constant="false"/>
        </listOfReactants>
        <listOfProducts>
          <speciesReference species="ADP_c" stoichiometry="1" constant="false"/>
          <speciesReference species="bG6P_c" stoichiometry="1" constant="false"/>
        </listOfProducts>
      </reaction>
      <reaction id="r71" name="acetyl-phosphate:L-lysineN6-acetyltransferase" reversible="true" fast="false" compartment="cytosol">
        <notes>
          <body xmlns="http://www.w3.org/1999/xhtml">
            <p>KEGG ID:R01620</p>
            <p>ENZYME:2.3.1.32</p>
          </body>
        </notes>
        <listOfReactants>
          <speciesReference species="aGLC_c" stoichiometry="1" constant="false"/>
        </listOfReactants>
        <listOfProducts>
          <speciesReference species="bGLC_c" stoichiometry="1" constant="false"/>
        </listOfProducts>
      </reaction>
      <reaction id="r72" name="hydrogen-peroxide:hydrogen-peroxideoxidoreductase" reversible="false" fast="false" compartment="peroxisome">
        <notes>
          <body xmlns="http://www.w3.org/1999/xhtml">
            <p>KEGG ID:R00475</p>
            <p>ENZYME:1.1.3.15</p>
            <p>GENE:AT3G14130</p>
            <p>GENE:AT3G14150</p>
            <p>GENE:AT3G14415</p>
            <p>GENE:AT3G14420</p>
            <p>GENE:AT4G18360</p>
            <p>KEGG ID:R00009</p>
            <p>ENZYME:1.11.1.6</p>
            <p>ENZYME:1.11.1.21</p>
            <p>GENE:AT1G20620(CAT3)</p>
            <p>GENE:AT1G20630(CAT1)</p>
            <p>GENE:AT4G35090(CAT2)</p>
          </body>
        </notes>
        <listOfReactants>
          <speciesReference species="GLYCO_pe" stoichiometry="1" constant="false"/>
        </listOfReactants>
        <listOfProducts>
          <speciesReference species="GLYOX_pe" stoichiometry="1" constant="false"/>
        </listOfProducts>
      </reaction>
      <reaction id="r73" name="Glycine:2-oxoglutarateaminotransferase" reversible="false" fast="false" compartment="peroxisome">
        <notes>
          <body xmlns="http://www.w3.org/1999/xhtml">
            <p>KEGG ID:R00372</p>
            <p>ENZYME:2.6.1.4</p>
            <p>ENZYME:2.6.1.44</p>
            <p>GENE:AT1G23310(GGT1)</p>
            <p>GENE:AT1G70580(AOAT2)</p>
            <p>GENE:AT1G23310(GGT1)</p>
            <p>GENE:AT1G70580(AOAT2)</p>
            <p>GENE:AT2G13360(AGT)</p>
            <p>GENE:AT2G38400(AGT3)</p>
            <p>GENE:AT3G08860(PYD4)</p>
            <p>GENE:AT4G39660(AGT2)</p>
          </body>
        </notes>
        <listOfReactants>
          <speciesReference species="GLYOX_pe" stoichiometry="1" constant="false"/>
          <speciesReference species="GLUT_pe" stoichiometry="1" constant="false"/>
        </listOfReactants>
        <listOfProducts>
          <speciesReference species="GLY_pe" stoichiometry="1" constant="false"/>
          <speciesReference species="AKG_pe" stoichiometry="1" constant="false"/>
        </listOfProducts>
      </reaction>
      <reaction id="r74" name="L-Serine:glyoxylateaminotransferase" reversible="false" fast="false" compartment="peroxisome">
        <notes>
          <body xmlns="http://www.w3.org/1999/xhtml">
            <p>KEGG ID:R00588</p>
            <p>ENZYME:2.6.1.45</p>
            <p>GENE:AT2G13360(AGT)</p>
          </body>
        </notes>
        <listOfReactants>
          <speciesReference species="SER_pe" stoichiometry="1" constant="false"/>
          <speciesReference species="GLYOX_pe" stoichiometry="1" constant="false"/>
        </listOfReactants>
        <listOfProducts>
          <speciesReference species="GLY_pe" stoichiometry="1" constant="false"/>
          <speciesReference species="HPYR_pe" stoichiometry="1" constant="false"/>
        </listOfProducts>
      </reaction>
      <reaction id="r75" name="D-Glycerate:NAD+2-oxidoreductase" reversible="false" fast="false" compartment="peroxisome">
        <notes>
          <body xmlns="http://www.w3.org/1999/xhtml">
            <p>KEGG ID:R01388</p>
            <p>ENZYME:1.1.1.26</p>
            <p>ENZYME:1.1.1.29</p>
            <p>ENZYME:1.1.1.81</p>
          </body>
        </notes>
        <listOfReactants>
          <speciesReference species="HPYR_pe" stoichiometry="1" constant="false"/>
          <speciesReference species="NADH_pe" stoichiometry="1" constant="false"/>
        </listOfReactants>
        <listOfProducts>
          <speciesReference species="NAD_pe" stoichiometry="1" constant="false"/>
          <speciesReference species="GLYCER_pe" stoichiometry="1" constant="false"/>
        </listOfProducts>
      </reaction>
      <reaction id="r76" name="(S)-malate:NAD+oxidoreductase" reversible="true" fast="false" compartment="peroxisome">
        <notes>
          <body xmlns="http://www.w3.org/1999/xhtml">
            <p>KEGG ID:R00342</p>
            <p>ENZYME:1.1.1.37</p>
            <p>ENZYME:1.1.1.299</p>
            <p>GENE:AT1G04410</p>
            <p>GENE:AT1G53240(mMDH1)</p>
            <p>GENE:AT2G22780(PMDH1)</p>
            <p>GENE:AT3G15020(mMDH2)</p>
            <p>GENE:AT3G47520(MDH)</p>
            <p>GENE:AT5G09660(PMDH2)</p>
            <p>GENE:AT5G43330</p>
            <p>GENE:AT5G56720</p>
          </body>
        </notes>
        <listOfReactants>
          <speciesReference species="MAL_pe" stoichiometry="1" constant="false"/>
          <speciesReference species="NAD_pe" stoichiometry="1" constant="false"/>
        </listOfReactants>
        <listOfProducts>
          <speciesReference species="OAA_pe" stoichiometry="1" constant="false"/>
          <speciesReference species="NADH_pe" stoichiometry="1" constant="false"/>
        </listOfProducts>
      </reaction>
      <reaction id="r77" name="pyruvate:[dihydrolipoyllysine-residueacetyltransferase]-lipoyllysine2-oxidoreductase(decarboxylating,acceptor-acetylating)" reversible="false" fast="false" compartment="mitochondrion">
        <notes>
          <body xmlns="http://www.w3.org/1999/xhtml">
            <p>KEGG ID:R01699</p>
            <p>ENZYME:1.2.4.1</p>
            <p>ENZYME:ORTHOLOGY</p>
            <p>ENZYME:K00161</p>
            <p>ENZYME:pyruvate</p>
            <p>ENZYME:dehydrogenase</p>
            <p>ENZYME:E1</p>
            <p>ENZYME:component</p>
            <p>ENZYME:alpha</p>
            <p>ENZYME:subunit</p>
            <p>ENZYME:[EC:1.2.4.1]</p>
            <p>ENZYME:K00162</p>
            <p>ENZYME:pyruvate</p>
            <p>ENZYME:dehydrogenase</p>
            <p>ENZYME:E1</p>
            <p>ENZYME:component</p>
            <p>ENZYME:beta</p>
            <p>ENZYME:subunit</p>
            <p>ENZYME:[EC:1.2.4.1]</p>
            <p>ENZYME:K00163</p>
            <p>ENZYME:pyruvate</p>
            <p>ENZYME:dehydrogenase</p>
            <p>ENZYME:E1</p>
            <p>ENZYME:component</p>
            <p>ENZYME:[EC:1.2.4.1]</p>
            <p>GENE:AT1G01090(PDH-E1_ALPHA)</p>
            <p>GENE:AT1G24180(IAR4)</p>
            <p>GENE:AT1G30120(PDH-E1_BETA)</p>
            <p>GENE:AT1G59900(E1_ALPHA)</p>
            <p>GENE:AT2G34590</p>
            <p>GENE:AT5G50850(MAB1)</p>
          </body>
        </notes>
        <listOfReactants>
          <speciesReference species="PYR_m" stoichiometry="1" constant="false"/>
          <speciesReference species="E2Pr_lip_m" stoichiometry="1" constant="false"/>
        </listOfReactants>
        <listOfProducts>
          <speciesReference species="E2Pr_acet_lip_m" stoichiometry="1" constant="false"/>
          <speciesReference species="CO2_cel" stoichiometry="1" constant="false"/>
        </listOfProducts>
      </reaction>
      <reaction id="r78" name="acetyl-CoA:enzymeN6-(dihydrolipoyl)lysineS-acetyltransferase" reversible="false" fast="false" compartment="mitochondrion">
        <notes>
          <body xmlns="http://www.w3.org/1999/xhtml">
            <p>KEGG ID:R02569</p>
            <p>ENZYME:2.3.1.12</p>
            <p>GENE:AT1G34430(EMB3003)</p>
            <p>GENE:AT1G54220</p>
            <p>GENE:AT3G13930</p>
            <p>GENE:AT3G25860(LTA2)</p>
            <p>GENE:AT3G52200(LTA3)</p>
          </body>
        </notes>
        <listOfReactants>
          <speciesReference species="E2Pr_acet_lip_m" stoichiometry="1" constant="false"/>
        </listOfReactants>
        <listOfProducts>
          <speciesReference species="ACCOA_m" stoichiometry="1" constant="false"/>
          <speciesReference species="E2Pr_2hyd_lip_m" stoichiometry="1" constant="false"/>
        </listOfProducts>
      </reaction>
      <reaction id="r79" name="enzymeN6-(dihydrolipoyl)lysine:NAD+oxidoreductase" reversible="false" fast="false" compartment="mitochondrion">
        <notes>
          <body xmlns="http://www.w3.org/1999/xhtml">
            <p>KEGG ID:R07618</p>
            <p>ENZYME:1.8.1.4</p>
            <p>GENE:AT1G48030(mtLPD1)</p>
            <p>GENE:AT3G16950(LPD1)</p>
            <p>GENE:AT3G17240(mtLPD2)</p>
            <p>GENE:AT4G16155</p>
          </body>
        </notes>
        <listOfReactants>
          <speciesReference species="E2Pr_2hyd_lip_m" stoichiometry="1" constant="false"/>
          <speciesReference species="NAD_m" stoichiometry="1" constant="false"/>
        </listOfReactants>
        <listOfProducts>
          <speciesReference species="E2Pr_lip_m" stoichiometry="1" constant="false"/>
          <speciesReference species="NADH_m" stoichiometry="1" constant="false"/>
        </listOfProducts>
      </reaction>
      <reaction id="r80" name="acetyl-CoA:oxaloacetateC-acetyltransferase(thioester-hydrolysing)" reversible="false" fast="false" compartment="mitochondrion">
        <notes>
          <body xmlns="http://www.w3.org/1999/xhtml">
            <p>KEGG ID:R00351</p>
            <p>ENZYME:2.3.3.1</p>
            <p>ENZYME:2.3.3.3</p>
            <p>ENZYME:2.3.3.16</p>
            <p>GENE:AT2G42790(CSY3)</p>
            <p>GENE:AT2G44350(ATCS)</p>
            <p>GENE:AT3G58740(CSY1)</p>
            <p>GENE:AT3G58750(CSY2)</p>
            <p>GENE:AT3G60100(CSY5)</p>
          </body>
        </notes>
        <listOfReactants>
          <speciesReference species="ACCOA_m" stoichiometry="1" constant="false"/>
          <speciesReference species="OAA_m" stoichiometry="1" constant="false"/>
        </listOfReactants>
        <listOfProducts>
          <speciesReference species="CIT_m" stoichiometry="1" constant="false"/>
        </listOfProducts>
      </reaction>
      <reaction id="r81" name="citratehydro-lyase(cis-aconitate-forming)" reversible="true" fast="false" compartment="mitochondrion">
        <notes>
          <body xmlns="http://www.w3.org/1999/xhtml">
            <p>KEGG ID:R01325</p>
            <p>ENZYME:4.2.1.3</p>
            <p>GENE:AT2G05710(ACO3)</p>
            <p>GENE:AT4G26970(ACO2)</p>
            <p>GENE:AT4G35830(ACO1)</p>
          </body>
        </notes>
        <listOfReactants>
          <speciesReference species="CIT_m" stoichiometry="1" constant="false"/>
        </listOfReactants>
        <listOfProducts>
          <speciesReference species="ACO_m" stoichiometry="1" constant="false"/>
        </listOfProducts>
      </reaction>
      <reaction id="r82" name="isocitratehydro-lyase(cis-aconitate-forming)" reversible="true" fast="false" compartment="mitochondrion">
        <notes>
          <body xmlns="http://www.w3.org/1999/xhtml">
            <p>KEGG ID:R01900</p>
            <p>ENZYME:4.2.1.3</p>
            <p>GENE:AT2G05710(ACO3)</p>
            <p>GENE:AT4G26970(ACO2)</p>
            <p>GENE:AT4G35830(ACO1)</p>
          </body>
        </notes>
        <listOfReactants>
          <speciesReference species="ACO_m" stoichiometry="1" constant="false"/>
        </listOfReactants>
        <listOfProducts>
          <speciesReference species="ICIT_m" stoichiometry="1" constant="false"/>
        </listOfProducts>
      </reaction>
      <reaction id="r83" name="isocitrate:NAD+oxidoreductase(decarboxylating)" reversible="true" fast="false" compartment="mitochondrion">
        <notes>
          <body xmlns="http://www.w3.org/1999/xhtml">
            <p>KEGG ID:R00709</p>
            <p>ENZYME:1.1.1.41</p>
            <p>ENZYME:1.1.1.286</p>
            <p>GENE:AT1G32480(IDH-IV)</p>
            <p>GENE:AT2G17130(IDH2)</p>
            <p>GENE:AT3G09810(IDH-VI)</p>
            <p>GENE:AT4G35260(IDH1)</p>
            <p>GENE:AT4G35650(IDH-III)</p>
            <p>GENE:AT5G03290(IDH-V)</p>
          </body>
        </notes>
        <listOfReactants>
          <speciesReference species="ICIT_m" stoichiometry="1" constant="false"/>
          <speciesReference species="NAD_m" stoichiometry="1" constant="false"/>
        </listOfReactants>
        <listOfProducts>
          <speciesReference species="AKG_m" stoichiometry="1" constant="false"/>
          <speciesReference species="CO2_cel" stoichiometry="1" constant="false"/>
          <speciesReference species="NADH_m" stoichiometry="1" constant="false"/>
        </listOfProducts>
      </reaction>
      <reaction id="r84" name="Isocitrate:NADP+oxidoreductase(decarboxylating)" reversible="true" fast="false" compartment="mitochondrion">
        <notes>
          <body xmlns="http://www.w3.org/1999/xhtml">
            <p>KEGG ID:R00267</p>
            <p>ENZYME:1.1.1.42</p>
            <p>GENE:AT1G54340(ICDH)</p>
            <p>GENE:AT1G65930(cICDH)</p>
            <p>GENE:AT5G14590</p>
          </body>
        </notes>
        <listOfReactants>
          <speciesReference species="ICIT_m" stoichiometry="1" constant="false"/>
          <speciesReference species="NADP_m" stoichiometry="1" constant="false"/>
        </listOfReactants>
        <listOfProducts>
          <speciesReference species="AKG_m" stoichiometry="1" constant="false"/>
          <speciesReference species="CO2_cel" stoichiometry="1" constant="false"/>
          <speciesReference species="NADPH_m" stoichiometry="1" constant="false"/>
        </listOfProducts>
      </reaction>
      <reaction id="r85" name="enzymeN6-(dihydrolipoyl)lysine:NAD+oxidoreductase" reversible="false" fast="false" compartment="mitochondrion">
        <notes>
          <body xmlns="http://www.w3.org/1999/xhtml">
            <p>KEGG ID:R00621</p>
            <p>ENZYME:1.2.4.2</p>
            <p>GENE:AT3G55410</p>
            <p>GENE:AT5G65750</p>
            <p>KEGG ID:R03316</p>
            <p>ENZYME:1.2.4.2</p>
            <p>GENE:AT3G55410</p>
            <p>GENE:AT5G65750</p>
            <p>KEGG ID:R02570</p>
            <p>ENZYME:2.3.1.61</p>
            <p>GENE:AT4G26910</p>
            <p>GENE:AT5G55070</p>
            <p>KEGG ID:R07618</p>
            <p>ENZYME:1.8.1.4</p>
            <p>GENE:AT1G48030(mtLPD1)</p>
            <p>GENE:AT3G16950(LPD1)</p>
            <p>GENE:AT3G17240(mtLPD2)</p>
            <p>GENE:AT4G16155</p>
          </body>
        </notes>
        <listOfReactants>
          <speciesReference species="AKG_m" stoichiometry="1" constant="false"/>
          <speciesReference species="NAD_m" stoichiometry="1" constant="false"/>
        </listOfReactants>
        <listOfProducts>
          <speciesReference species="SUCCCOA_m" stoichiometry="1" constant="false"/>
          <speciesReference species="CO2_cel" stoichiometry="1" constant="false"/>
          <speciesReference species="NADH_m" stoichiometry="1" constant="false"/>
        </listOfProducts>
      </reaction>
      <reaction id="r86" name="Succinate:CoAligase(ADP-forming)" reversible="true" fast="false" compartment="mitochondrion">
        <notes>
          <body xmlns="http://www.w3.org/1999/xhtml">
            <p>KEGG ID:R00727</p>
            <p>ENZYME:6.2.1.4</p>
            <p>GENE:AT2G20420</p>
            <p>GENE:AT5G08300</p>
            <p>GENE:AT5G23250</p>
            <p>KEGG ID:R00432</p>
            <p>ENZYME:6.2.1.4</p>
            <p>GENE:AT2G20420</p>
            <p>GENE:AT5G08300</p>
            <p>GENE:AT5G23250</p>
            <p>KEGG ID:R00405</p>
            <p>ENZYME:6.2.1.5</p>
            <p>GENE:AT2G20420</p>
            <p>GENE:AT5G08300</p>
            <p>GENE:AT5G23250</p>
          </body>
        </notes>
        <listOfReactants>
          <speciesReference species="SUCCCOA_m" stoichiometry="1" constant="false"/>
          <speciesReference species="ADP_m" stoichiometry="1" constant="false"/>
          <speciesReference species="Pi_m" stoichiometry="1" constant="false"/>
        </listOfReactants>
        <listOfProducts>
          <speciesReference species="SUCC_m" stoichiometry="1" constant="false"/>
          <speciesReference species="ATP_m" stoichiometry="1" constant="false"/>
        </listOfProducts>
      </reaction>
      <reaction id="r87" name="succinate:quinoneoxidoreductase" reversible="true" fast="false" compartment="mitochondrion">
        <notes>
          <body xmlns="http://www.w3.org/1999/xhtml">
            <p>KEGG ID:R02164</p>
            <p>ENZYME:1.3.5.1</p>
            <p>ENZYME:1.3.5.4</p>
            <p>GENE:AT2G18450(SDH1-2)</p>
            <p>GENE:AT3G27380(SDH2-1)</p>
            <p>GENE:AT5G40650(SDH2-2)</p>
            <p>GENE:AT5G65165(SDH2-3)</p>
            <p>GENE:AT5G66760(SDH1-1)</p>
          </body>
        </notes>
        <listOfReactants>
          <speciesReference species="SUCC_m" stoichiometry="1" constant="false"/>
          <speciesReference species="UQN_m" stoichiometry="1" constant="false"/>
        </listOfReactants>
        <listOfProducts>
          <speciesReference species="FUM_m" stoichiometry="1" constant="false"/>
          <speciesReference species="UQL_m" stoichiometry="1" constant="false"/>
        </listOfProducts>
      </reaction>
      <reaction id="r88" name="NADH:ubiquinoneoxidoreductase" reversible="true" fast="false" compartment="mitochondrion">
        <notes>
          <body xmlns="http://www.w3.org/1999/xhtml">
            <p>KEGG ID:R02163</p>
            <p>ENZYME:1.6.5.3</p>
            <p>ENZYME:1.6.5.8</p>
            <p>ENZYME:1.6.5.9</p>
            <p>ENZYME:MODULE</p>
            <p>ENZYME:M00142</p>
            <p>ENZYME:NADH:ubiquinone</p>
            <p>ENZYME:oxidoreductase,</p>
            <p>ENZYME:mitochondria</p>
            <p>ENZYME:M00144</p>
            <p>ENZYME:NADH:quinone</p>
            <p>ENZYME:oxidoreductase,</p>
            <p>ENZYME:prokaryotes</p>
            <p>ENZYME:M00145</p>
            <p>ENZYME:NAD(P)H:quinone</p>
            <p>ENZYME:oxidoreductase,</p>
            <p>ENZYME:chloroplasts</p>
            <p>ENZYME:and</p>
            <p>ENZYME:cyanobacteria</p>
            <p>GENE:AT1G16700</p>
            <p>GENE:AT1G79010</p>
            <p>GENE:AT2G07689</p>
            <p>GENE:AT2G07751</p>
            <p>GENE:AT2G07785</p>
            <p>GENE:AT4G02580</p>
            <p>GENE:AT5G08530(CI51)</p>
            <p>GENE:AT5G11770</p>
            <p>GENE:AT5G37510(EMB1467)</p>
            <p>GENE:ArthCp025(ndhJ)</p>
            <p>GENE:ArthCp026(ndhK)</p>
            <p>GENE:ArthCp027(ndhC)</p>
            <p>GENE:ArthCp068(ndhB)</p>
            <p>GENE:ArthCp071(ndhF)</p>
            <p>GENE:ArthCp074(ndhD)</p>
            <p>GENE:ArthCp076(ndhE)</p>
            <p>GENE:ArthCp077(ndhG)</p>
            <p>GENE:ArthCp078(ndhI)</p>
            <p>GENE:ArthCp079(ndhA)</p>
            <p>GENE:ArthCp080(ndhH)</p>
            <p>GENE:ArthCp086(ndhB)</p>
            <p>GENE:ArthMp006(nad5)</p>
            <p>GENE:ArthMp007(nad9)</p>
            <p>GENE:ArthMp024(nad6)</p>
            <p>GENE:ArthMp026(nad2)</p>
            <p>GENE:ArthMp043(nad7)</p>
            <p>GENE:ArthMp044(nad1)</p>
            <p>GENE:ArthMp051(nad4)</p>
            <p>GENE:ArthMp058(nad4L)</p>
            <p>GENE:ArthMp086</p>
            <p>GENE:AT1G07180(NDA1)</p>
            <p>GENE:AT2G20800(NDB4)</p>
            <p>GENE:AT2G29990(NDA2)</p>
            <p>GENE:AT4G05020(NDB2)</p>
            <p>GENE:AT4G21490(NDB3)</p>
            <p>GENE:AT4G28220(NDB1)</p>
            <p>GENE:AT5G08740(NDC1)</p>
          </body>
        </notes>
        <listOfReactants>
          <speciesReference species="UQL_m" stoichiometry="1" constant="false"/>
          <speciesReference species="NAD_m" stoichiometry="1" constant="false"/>
        </listOfReactants>
        <listOfProducts>
          <speciesReference species="UQN_m" stoichiometry="1" constant="false"/>
          <speciesReference species="NADH_m" stoichiometry="1" constant="false"/>
        </listOfProducts>
      </reaction>
      <reaction id="r89" name="(S)-malatehydro-lyase(fumarate-forming)" reversible="true" fast="false" compartment="mitochondrion">
        <notes>
          <body xmlns="http://www.w3.org/1999/xhtml">
            <p>KEGG ID:R01082</p>
            <p>ENZYME:4.2.1.2</p>
            <p>GENE:AT2G47510(FUM1)</p>
            <p>GENE:AT5G50950(FUM2)</p>
          </body>
        </notes>
        <listOfReactants>
          <speciesReference species="FUM_m" stoichiometry="1" constant="false"/>
        </listOfReactants>
        <listOfProducts>
          <speciesReference species="MAL_m" stoichiometry="1" constant="false"/>
        </listOfProducts>
      </reaction>
      <reaction id="r90" name="(S)-malate:NAD+oxidoreductase" reversible="false" fast="false" compartment="mitochondrion">
        <notes>
          <body xmlns="http://www.w3.org/1999/xhtml">
            <p>KEGG ID:R00342</p>
            <p>ENZYME:1.1.1.37</p>
            <p>ENZYME:1.1.1.299</p>
            <p>GENE:AT1G04410</p>
            <p>GENE:AT1G53240(mMDH1)</p>
            <p>GENE:AT2G22780(PMDH1)</p>
            <p>GENE:AT3G15020(mMDH2)</p>
            <p>GENE:AT3G47520(MDH)</p>
            <p>GENE:AT5G09660(PMDH2)</p>
            <p>GENE:AT5G43330</p>
            <p>GENE:AT5G56720</p>
          </body>
        </notes>
        <listOfReactants>
          <speciesReference species="MAL_m" stoichiometry="1" constant="false"/>
          <speciesReference species="NAD_m" stoichiometry="1" constant="false"/>
        </listOfReactants>
        <listOfProducts>
          <speciesReference species="OAA_m" stoichiometry="1" constant="false"/>
          <speciesReference species="NADH_m" stoichiometry="1" constant="false"/>
        </listOfProducts>
      </reaction>
      <reaction id="r91" name="(S)-malate:NAD+oxidoreductase(decarboxylating)" reversible="false" fast="false" compartment="mitochondrion">
        <notes>
          <body xmlns="http://www.w3.org/1999/xhtml">
            <p>KEGG ID:R00214</p>
            <p>ENZYME:1.1.1.38</p>
            <p>ENZYME:1.1.1.39</p>
            <p>GENE:AT2G13560(NAD-ME1)</p>
            <p>GENE:AT4G00570(NAD-ME2)</p>
          </body>
        </notes>
        <listOfReactants>
          <speciesReference species="MAL_m" stoichiometry="1" constant="false"/>
          <speciesReference species="NAD_m" stoichiometry="1" constant="false"/>
        </listOfReactants>
        <listOfProducts>
          <speciesReference species="CO2_cel" stoichiometry="1" constant="false"/>
          <speciesReference species="NADH_m" stoichiometry="1" constant="false"/>
          <speciesReference species="PYR_m" stoichiometry="1" constant="false"/>
        </listOfProducts>
      </reaction>
      <reaction id="r92" name="5,10-Methylenetetrahydrofolate:glycinehydroxymethyltransferase" reversible="true" fast="false" compartment="mitochondrion">
        <notes>
          <body xmlns="http://www.w3.org/1999/xhtml">
            <p>KEGG ID:R09099</p>
            <p>ENZYME:2.1.2.1</p>
            <p>GENE:AT1G22020(SHM6)</p>
            <p>GENE:AT1G36370(SHM7)</p>
            <p>GENE:AT4G13890(EDA36)</p>
            <p>GENE:AT4G13930(SHM4)</p>
            <p>GENE:AT4G32520(SHM3)</p>
            <p>GENE:AT4G37930(SHM1)</p>
            <p>GENE:AT5G26780(SHM2)</p>
            <p>KEGG ID:R00945</p>
            <p>ENZYME:2.1.2.1</p>
            <p>GENE:AT1G22020(SHM6)</p>
            <p>GENE:AT1G36370(SHM7)</p>
            <p>GENE:AT4G13890(EDA36)</p>
            <p>GENE:AT4G13930(SHM4)</p>
            <p>GENE:AT4G32520(SHM3)</p>
            <p>GENE:AT4G37930(SHM1)</p>
            <p>GENE:AT5G26780(SHM2)</p>
          </body>
        </notes>
        <listOfReactants>
          <speciesReference species="GLY_m" stoichiometry="1" constant="false"/>
          <speciesReference species="MTHF_m" stoichiometry="1" constant="false"/>
        </listOfReactants>
        <listOfProducts>
          <speciesReference species="THF_m" stoichiometry="1" constant="false"/>
          <speciesReference species="SER_m" stoichiometry="1" constant="false"/>
        </listOfProducts>
      </reaction>
      <reaction id="r93" name="glycine:lipoylproteinoxidoreductase(decarboxylatingandacceptor-aminomethylating)" reversible="true" fast="false" compartment="mitochondrion">
        <notes>
          <body xmlns="http://www.w3.org/1999/xhtml">
            <p>KEGG ID:R03425</p>
            <p>ENZYME:1.4.4.2</p>
            <p>GENE:AT2G26080(GLDP2)</p>
            <p>GENE:AT4G33010(GLDP1)</p>
          </body>
        </notes>
        <listOfReactants>
          <speciesReference species="GLY_m" stoichiometry="1" constant="false"/>
          <speciesReference species="LP_m" stoichiometry="1" constant="false"/>
        </listOfReactants>
        <listOfProducts>
          <speciesReference species="CO2_cel" stoichiometry="1" constant="false"/>
          <speciesReference species="SADHLP_m" stoichiometry="1" constant="false"/>
        </listOfProducts>
      </reaction>
      <reaction id="r94" name="S-aminomethyldihydrolipoylprotein:(6S)-tetrahydrofolateaminomethyltransferase(ammonia-forming)" reversible="true" fast="false" compartment="mitochondrion">
        <notes>
          <body xmlns="http://www.w3.org/1999/xhtml">
            <p>KEGG ID:R04125</p>
            <p>ENZYME:2.1.2.10</p>
            <p>GENE:AT1G11860</p>
          </body>
        </notes>
        <listOfReactants>
          <speciesReference species="SADHLP_m" stoichiometry="1" constant="false"/>
          <speciesReference species="THF_m" stoichiometry="1" constant="false"/>
        </listOfReactants>
        <listOfProducts>
          <speciesReference species="MTHF_m" stoichiometry="1" constant="false"/>
          <speciesReference species="DLP_m" stoichiometry="1" constant="false"/>
        </listOfProducts>
      </reaction>
      <reaction id="r95" name="dihydrolipoylprotein:NAD+oxidoreductase" reversible="true" fast="false" compartment="mitochondrion">
        <notes>
          <body xmlns="http://www.w3.org/1999/xhtml">
            <p>KEGG ID:R03815</p>
            <p>ENZYME:1.8.1.4</p>
            <p>GENE:AT1G48030(mtLPD1)</p>
            <p>GENE:AT3G16950(LPD1)</p>
            <p>GENE:AT3G17240(mtLPD2)</p>
            <p>GENE:AT4G16155</p>
          </body>
        </notes>
        <listOfReactants>
          <speciesReference species="DLP_m" stoichiometry="1" constant="false"/>
          <speciesReference species="NAD_m" stoichiometry="1" constant="false"/>
        </listOfReactants>
        <listOfProducts>
          <speciesReference species="NADH_m" stoichiometry="1" constant="false"/>
          <speciesReference species="LP_m" stoichiometry="1" constant="false"/>
        </listOfProducts>
      </reaction>
      <reaction id="r96" reversible="true" fast="false" compartment="multicompartment">
        <listOfReactants>
          <speciesReference species="GLYCO_p" stoichiometry="1" constant="false"/>
        </listOfReactants>
        <listOfProducts>
          <speciesReference species="GLYCO_c" stoichiometry="1" constant="false"/>
        </listOfProducts>
      </reaction>
      <reaction id="r97" reversible="true" fast="false" compartment="multicompartment">
        <listOfReactants>
          <speciesReference species="GLYCO_c" stoichiometry="1" constant="false"/>
        </listOfReactants>
        <listOfProducts>
          <speciesReference species="GLYCO_pe" stoichiometry="1" constant="false"/>
        </listOfProducts>
      </reaction>
      <reaction id="r98" reversible="true" fast="false" compartment="multicompartment">
        <listOfReactants>
          <speciesReference species="GLY_pe" stoichiometry="1" constant="false"/>
        </listOfReactants>
        <listOfProducts>
          <speciesReference species="GLY_c" stoichiometry="1" constant="false"/>
        </listOfProducts>
      </reaction>
      <reaction id="r99" reversible="true" fast="false" compartment="multicompartment">
        <listOfReactants>
          <speciesReference species="GLY_c" stoichiometry="1" constant="false"/>
        </listOfReactants>
        <listOfProducts>
          <speciesReference species="GLY_m" stoichiometry="1" constant="false"/>
        </listOfProducts>
      </reaction>
      <reaction id="r100" reversible="true" fast="false" compartment="multicompartment">
        <listOfReactants>
          <speciesReference species="SER_m" stoichiometry="1" constant="false"/>
        </listOfReactants>
        <listOfProducts>
          <speciesReference species="SER_c" stoichiometry="1" constant="false"/>
        </listOfProducts>
      </reaction>
      <reaction id="r101" reversible="true" fast="false" compartment="multicompartment">
        <listOfReactants>
          <speciesReference species="SER_c" stoichiometry="1" constant="false"/>
        </listOfReactants>
        <listOfProducts>
          <speciesReference species="SER_pe" stoichiometry="1" constant="false"/>
        </listOfProducts>
      </reaction>
      <reaction id="r102" reversible="true" fast="false" compartment="multicompartment">
        <listOfReactants>
          <speciesReference species="GLYCER_pe" stoichiometry="1" constant="false"/>
        </listOfReactants>
        <listOfProducts>
          <speciesReference species="GLYCER_c" stoichiometry="1" constant="false"/>
        </listOfProducts>
      </reaction>
      <reaction id="r103" reversible="true" fast="false" compartment="multicompartment">
        <listOfReactants>
          <speciesReference species="GLYCER_c" stoichiometry="1" constant="false"/>
        </listOfReactants>
        <listOfProducts>
          <speciesReference species="GLYCER_p" stoichiometry="1" constant="false"/>
        </listOfProducts>
      </reaction>
      <reaction id="r104" reversible="false" fast="false" compartment="multicompartment">
        <listOfReactants>
          <speciesReference species="MALT_p" stoichiometry="1" constant="false"/>
        </listOfReactants>
        <listOfProducts>
          <speciesReference species="MALT_c" stoichiometry="1" constant="false"/>
        </listOfProducts>
      </reaction>
      <reaction id="r105" reversible="true" fast="false" compartment="multicompartment">
        <listOfReactants>
          <speciesReference species="aG6P_p" stoichiometry="1" constant="false"/>
          <speciesReference species="Pi_c" stoichiometry="1" constant="false"/>
        </listOfReactants>
        <listOfProducts>
          <speciesReference species="aG6P_c" stoichiometry="1" constant="false"/>
          <speciesReference species="Pi_p" stoichiometry="1" constant="false"/>
        </listOfProducts>
      </reaction>
      <reaction id="r106" reversible="true" fast="false" compartment="multicompartment">
        <listOfReactants>
          <speciesReference species="XU5P_p" stoichiometry="1" constant="false"/>
          <speciesReference species="Pi_c" stoichiometry="1" constant="false"/>
        </listOfReactants>
        <listOfProducts>
          <speciesReference species="XU5P_c" stoichiometry="1" constant="false"/>
          <speciesReference species="Pi_p" stoichiometry="1" constant="false"/>
        </listOfProducts>
      </reaction>
      <reaction id="r107" reversible="true" fast="false" compartment="multicompartment">
        <listOfReactants>
          <speciesReference species="PG_p_3" stoichiometry="1" constant="false"/>
          <speciesReference species="Pi_c" stoichiometry="1" constant="false"/>
        </listOfReactants>
        <listOfProducts>
          <speciesReference species="PG_c_3" stoichiometry="1" constant="false"/>
          <speciesReference species="Pi_p" stoichiometry="1" constant="false"/>
        </listOfProducts>
      </reaction>
      <reaction id="r108" reversible="true" fast="false" compartment="multicompartment">
        <listOfReactants>
          <speciesReference species="DHAP_c" stoichiometry="1" constant="false"/>
          <speciesReference species="Pi_p" stoichiometry="1" constant="false"/>
        </listOfReactants>
        <listOfProducts>
          <speciesReference species="DHAP_p" stoichiometry="1" constant="false"/>
          <speciesReference species="Pi_c" stoichiometry="1" constant="false"/>
        </listOfProducts>
      </reaction>
      <reaction id="r109" reversible="true" fast="false" compartment="multicompartment">
        <listOfReactants>
          <speciesReference species="PEP_c" stoichiometry="1" constant="false"/>
          <speciesReference species="Pi_p" stoichiometry="1" constant="false"/>
        </listOfReactants>
        <listOfProducts>
          <speciesReference species="PEP_p" stoichiometry="1" constant="false"/>
          <speciesReference species="Pi_c" stoichiometry="1" constant="false"/>
        </listOfProducts>
      </reaction>
      <reaction id="r110" reversible="true" fast="false" compartment="multicompartment">
        <listOfReactants>
          <speciesReference species="PYR_p" stoichiometry="1" constant="false"/>
        </listOfReactants>
        <listOfProducts>
          <speciesReference species="PYR_c" stoichiometry="1" constant="false"/>
        </listOfProducts>
      </reaction>
      <reaction id="r111" reversible="true" fast="false" compartment="multicompartment">
        <listOfReactants>
          <speciesReference species="PYR_c" stoichiometry="1" constant="false"/>
        </listOfReactants>
        <listOfProducts>
          <speciesReference species="PYR_m" stoichiometry="1" constant="false"/>
        </listOfProducts>
      </reaction>
      <reaction id="r112" reversible="false" fast="false" compartment="multicompartment">
        <listOfReactants>
          <speciesReference species="MAL_c" stoichiometry="1" constant="false"/>
        </listOfReactants>
        <listOfProducts>
          <speciesReference species="MAL_pe" stoichiometry="1" constant="false"/>
        </listOfProducts>
      </reaction>
      <reaction id="r113" reversible="false" fast="false" compartment="multicompartment">
        <listOfReactants>
          <speciesReference species="OAA_pe" stoichiometry="1" constant="false"/>
        </listOfReactants>
        <listOfProducts>
          <speciesReference species="OAA_c" stoichiometry="1" constant="false"/>
        </listOfProducts>
      </reaction>
      <reaction id="r114" reversible="true" fast="false" compartment="multicompartment">
        <listOfReactants>
          <speciesReference species="MAL_c" stoichiometry="1" constant="false"/>
          <speciesReference species="Pi_m" stoichiometry="1" constant="false"/>
        </listOfReactants>
        <listOfProducts>
          <speciesReference species="MAL_m" stoichiometry="1" constant="false"/>
          <speciesReference species="Pi_c" stoichiometry="1" constant="false"/>
        </listOfProducts>
      </reaction>
      <reaction id="r115" reversible="true" fast="false" compartment="multicompartment">
        <listOfReactants>
          <speciesReference species="OAA_c" stoichiometry="1" constant="false"/>
          <speciesReference species="MAL_m" stoichiometry="1" constant="false"/>
        </listOfReactants>
        <listOfProducts>
          <speciesReference species="MAL_c" stoichiometry="1" constant="false"/>
          <speciesReference species="OAA_m" stoichiometry="1" constant="false"/>
        </listOfProducts>
      </reaction>
      <reaction id="r116" reversible="true" fast="false" compartment="multicompartment">
        <listOfReactants>
          <speciesReference species="OAA_c" stoichiometry="1" constant="false"/>
          <speciesReference species="MAL_p" stoichiometry="1" constant="false"/>
        </listOfReactants>
        <listOfProducts>
          <speciesReference species="MAL_c" stoichiometry="1" constant="false"/>
          <speciesReference species="OAA_p" stoichiometry="1" constant="false"/>
        </listOfProducts>
      </reaction>
      <reaction id="r117" reversible="true" fast="false" compartment="multicompartment">
        <listOfReactants>
          <speciesReference species="OAA_c" stoichiometry="1" constant="false"/>
          <speciesReference species="CIT_m" stoichiometry="1" constant="false"/>
        </listOfReactants>
        <listOfProducts>
          <speciesReference species="CIT_c" stoichiometry="1" constant="false"/>
          <speciesReference species="OAA_m" stoichiometry="1" constant="false"/>
        </listOfProducts>
      </reaction>
      <reaction id="r118" reversible="false" fast="false" compartment="multicompartment">
        <listOfReactants>
          <speciesReference species="Pi_c" stoichiometry="1" constant="false"/>
        </listOfReactants>
        <listOfProducts>
          <speciesReference species="Pi_m" stoichiometry="1" constant="false"/>
        </listOfProducts>
      </reaction>
      <reaction id="r119" reversible="true" fast="false" compartment="multicompartment">
        <listOfReactants>
          <speciesReference species="Pi_c" stoichiometry="1" constant="false"/>
        </listOfReactants>
        <listOfProducts>
          <speciesReference species="Pi_p" stoichiometry="1" constant="false"/>
        </listOfProducts>
      </reaction>
      <reaction id="r120" reversible="true" fast="false" compartment="multicompartment">
        <listOfReactants>
          <speciesReference species="Pi_v" stoichiometry="1" constant="false"/>
        </listOfReactants>
        <listOfProducts>
          <speciesReference species="Pi_c" stoichiometry="1" constant="false"/>
        </listOfProducts>
      </reaction>
      <reaction id="r121" reversible="false" fast="false" compartment="multicompartment">
        <listOfReactants>
          <speciesReference species="ATP_m" stoichiometry="1" constant="false"/>
          <speciesReference species="ADP_c" stoichiometry="1" constant="false"/>
        </listOfReactants>
        <listOfProducts>
          <speciesReference species="ADP_m" stoichiometry="1" constant="false"/>
          <speciesReference species="ATP_c" stoichiometry="1" constant="false"/>
        </listOfProducts>
      </reaction>
      <reaction id="r122" reversible="true" fast="false" compartment="multicompartment">
        <listOfReactants>
          <speciesReference species="ATP_p" stoichiometry="1" constant="false"/>
          <speciesReference species="ADP_c" stoichiometry="1" constant="false"/>
        </listOfReactants>
        <listOfProducts>
          <speciesReference species="ADP_p" stoichiometry="1" constant="false"/>
          <speciesReference species="ATP_c" stoichiometry="1" constant="false"/>
        </listOfProducts>
      </reaction>
      <reaction id="r123" name="H2O:plastoquinonereductase(light-dependent)" reversible="false" fast="false" compartment="plastid">
        <notes>
          <body xmlns="http://www.w3.org/1999/xhtml">
            <p>KEGG ID:R09503</p>
            <p>ENZYME:1.10.3.9</p>
            <p>GENE:ArthCp002(psbA)</p>
            <p>GENE:ArthCp017(psbD)</p>
          </body>
        </notes>
        <listOfReactants>
          <speciesReference species="Hv_p" stoichiometry="2" constant="false"/>
          <speciesReference species="PQN_p" stoichiometry="1" constant="false"/>
        </listOfReactants>
        <listOfProducts>
          <speciesReference species="PQL_p" stoichiometry="1" constant="false"/>
          <speciesReference species="H_nc_p" stoichiometry="2" constant="false"/>
        </listOfProducts>
      </reaction>
      <reaction id="r124" name="plastoquinol:oxidized-plastocyaninoxidoreductase" reversible="true" fast="false" compartment="plastid">
        <notes>
          <body xmlns="http://www.w3.org/1999/xhtml">
            <p>KEGG ID:R08409</p>
            <p>ENZYME:1.10.9.1</p>
            <p>ENZYME:ORTHOLOGY</p>
            <p>ENZYME:K02636</p>
            <p>ENZYME:cytochrome</p>
            <p>ENZYME:b6-f</p>
            <p>ENZYME:complex</p>
            <p>ENZYME:iron-sulfur</p>
            <p>ENZYME:subunit</p>
            <p>ENZYME:[EC:1.10.9.1]</p>
            <p>GENE:AT4G03280(PETC)</p>
            <p>KEGG ID:R03817</p>
            <p>ENZYME:1.10.9.1</p>
            <p>ENZYME:ORTHOLOGY</p>
            <p>ENZYME:K02636</p>
            <p>ENZYME:cytochrome</p>
            <p>ENZYME:b6-f</p>
            <p>ENZYME:complex</p>
            <p>ENZYME:iron-sulfur</p>
            <p>ENZYME:subunit</p>
            <p>ENZYME:[EC:1.10.9.1]</p>
            <p>GENE:AT4G03280(PETC)</p>
          </body>
        </notes>
        <listOfReactants>
          <speciesReference species="PQL_p" stoichiometry="1" constant="false"/>
          <speciesReference species="PC_o_p" stoichiometry="2" constant="false"/>
        </listOfReactants>
        <listOfProducts>
          <speciesReference species="PQN_p" stoichiometry="1" constant="false"/>
          <speciesReference species="PC_r_p" stoichiometry="2" constant="false"/>
          <speciesReference species="H_nc_p" stoichiometry="2" constant="false"/>
        </listOfProducts>
      </reaction>
      <reaction id="r125" name="plastocyanin:ferredoxinoxidoreductase(light-dependent)" reversible="false" fast="false" compartment="plastid">
        <notes>
          <body xmlns="http://www.w3.org/1999/xhtml">
            <p>KEGG ID:R09542</p>
            <p>ENZYME:1.97.1.12</p>
          </body>
        </notes>
        <listOfReactants>
          <speciesReference species="Hv_p" stoichiometry="1" constant="false"/>
          <speciesReference species="PC_r_p" stoichiometry="1" constant="false"/>
          <speciesReference species="FE_o_p" stoichiometry="1" constant="false"/>
        </listOfReactants>
        <listOfProducts>
          <speciesReference species="PC_o_p" stoichiometry="1" constant="false"/>
          <speciesReference species="FE_r_p" stoichiometry="1" constant="false"/>
        </listOfProducts>
      </reaction>
      <reaction id="r126" name="Ferredoxin:NADP+oxidoreductase" reversible="false" fast="false" compartment="plastid">
        <notes>
          <body xmlns="http://www.w3.org/1999/xhtml">
            <p>KEGG ID:R01195</p>
            <p>ENZYME:1.18.1.2</p>
            <p>GENE:AT1G20020(FNR2)</p>
            <p>GENE:AT1G30510(RFNR2)</p>
            <p>GENE:AT4G05390(RFNR1)</p>
            <p>GENE:AT5G66190(FNR1)</p>
          </body>
        </notes>
        <listOfReactants>
          <speciesReference species="FE_r_p" stoichiometry="2" constant="false"/>
          <speciesReference species="NADP_p" stoichiometry="1" constant="false"/>
        </listOfReactants>
        <listOfProducts>
          <speciesReference species="FE_o_p" stoichiometry="2" constant="false"/>
          <speciesReference species="NADPH_p" stoichiometry="1" constant="false"/>
          <speciesReference species="H_nc_p" stoichiometry="2" constant="false"/>
        </listOfProducts>
      </reaction>
      <reaction id="r127" reversible="false" fast="false" compartment="plastid">
        <listOfReactants>
          <speciesReference species="Hv_p" stoichiometry="1" constant="false"/>
        </listOfReactants>
        <listOfProducts>
          <speciesReference species="H_c_p" stoichiometry="2" constant="false"/>
        </listOfProducts>
      </reaction>
      <reaction id="r128" reversible="false" fast="false">
        <listOfProducts>
          <speciesReference species="Hv_p" stoichiometry="1" constant="false"/>
        </listOfProducts>
      </reaction>
      <reaction id="r129" name="ATPphosphohydrolase" reversible="false" fast="false" compartment="plastid">
        <notes>
          <body xmlns="http://www.w3.org/1999/xhtml">
            <p>KEGG ID:R00086</p>
            <p>ENZYME:3.6.1.3</p>
            <p>ENZYME:3.6.1.5</p>
            <p>ENZYME:3.6.1.8</p>
            <p>ENZYME:3.6.1.15</p>
            <p>ENZYME:3.6.3.1</p>
            <p>ENZYME:3.6.3.2</p>
            <p>ENZYME:3.6.3.3</p>
            <p>ENZYME:3.6.3.4</p>
            <p>ENZYME:3.6.3.5</p>
            <p>ENZYME:3.6.3.6</p>
            <p>ENZYME:3.6.3.7</p>
            <p>ENZYME:3.6.3.8</p>
            <p>ENZYME:3.6.3.9</p>
            <p>ENZYME:3.6.3.10</p>
            <p>ENZYME:3.6.3.11</p>
            <p>ENZYME:3.6.3.12</p>
            <p>ENZYME:3.6.3.14</p>
            <p>ENZYME:3.6.3.15</p>
            <p>ENZYME:3.6.3.16</p>
            <p>ENZYME:3.6.3.17</p>
            <p>ENZYME:3.6.3.18</p>
            <p>ENZYME:3.6.3.19</p>
            <p>ENZYME:3.6.3.20</p>
            <p>ENZYME:3.6.3.21</p>
            <p>ENZYME:3.6.3.22</p>
            <p>ENZYME:3.6.3.23</p>
            <p>ENZYME:3.6.3.24</p>
            <p>ENZYME:3.6.3.25</p>
            <p>ENZYME:3.6.3.26</p>
            <p>ENZYME:3.6.3.27</p>
            <p>ENZYME:3.6.3.28</p>
            <p>ENZYME:3.6.3.29</p>
            <p>ENZYME:3.6.3.30</p>
            <p>ENZYME:3.6.3.31</p>
            <p>ENZYME:3.6.3.32</p>
            <p>ENZYME:3.6.3.33</p>
            <p>ENZYME:3.6.3.34</p>
            <p>ENZYME:3.6.3.35</p>
            <p>ENZYME:3.6.3.36</p>
            <p>ENZYME:3.6.3.37</p>
            <p>ENZYME:3.6.3.38</p>
            <p>ENZYME:3.6.3.39</p>
            <p>ENZYME:3.6.3.40</p>
            <p>ENZYME:3.6.3.41</p>
            <p>ENZYME:3.6.3.42</p>
            <p>ENZYME:3.6.3.43</p>
            <p>ENZYME:3.6.3.44</p>
            <p>ENZYME:3.6.3.46</p>
            <p>ENZYME:3.6.3.47</p>
            <p>ENZYME:3.6.3.48</p>
            <p>ENZYME:3.6.3.49</p>
            <p>ENZYME:3.6.3.50</p>
            <p>ENZYME:3.6.3.51</p>
            <p>ENZYME:3.6.3.52</p>
            <p>ENZYME:3.6.3.53</p>
            <p>ENZYME:3.6.3.54</p>
            <p>ENZYME:3.6.4.1</p>
            <p>ENZYME:3.6.4.2</p>
            <p>ENZYME:3.6.4.3</p>
            <p>ENZYME:3.6.4.4</p>
            <p>ENZYME:3.6.4.5</p>
            <p>ENZYME:3.6.4.6</p>
            <p>ENZYME:3.6.4.7</p>
            <p>ENZYME:3.6.4.8</p>
            <p>ENZYME:3.6.4.9</p>
            <p>ENZYME:3.6.4.10</p>
            <p>ENZYME:3.6.4.11</p>
            <p>ENZYME:3.6.4.12</p>
            <p>ENZYME:3.6.4.13</p>
            <p>GENE:AT1G14230</p>
            <p>GENE:AT1G14240</p>
            <p>GENE:AT1G14250</p>
            <p>GENE:AT2G02970</p>
            <p>GENE:AT3G04080(APY1)</p>
            <p>GENE:AT5G18280(APY2)</p>
            <p>GENE:AT5G66005</p>
            <p>GENE:AT1G13210(ACA.l)</p>
            <p>GENE:AT1G17500</p>
            <p>GENE:AT1G26130</p>
            <p>GENE:AT1G54280</p>
            <p>GENE:AT1G59820(ALA3)</p>
            <p>GENE:AT1G68710</p>
            <p>GENE:AT1G72700</p>
            <p>GENE:AT3G13900</p>
            <p>GENE:AT3G25610</p>
            <p>GENE:AT3G27870</p>
            <p>GENE:AT5G04930(ALA1)</p>
            <p>GENE:AT5G44240(ALA2)</p>
            <p>GENE:AT2G19110(HMA4)</p>
            <p>GENE:AT4G30110(HMA2)</p>
            <p>GENE:AT5G21930(PAA2)</p>
            <p>GENE:AT2G19110(HMA4)</p>
            <p>GENE:AT4G30110(HMA2)</p>
            <p>GENE:AT1G17260(AHA10)</p>
            <p>GENE:AT1G80660(HA9)</p>
            <p>GENE:AT2G07560(HA6)</p>
            <p>GENE:AT2G18960(HA1)</p>
            <p>GENE:AT2G24520(HA5)</p>
            <p>GENE:AT3G42640(HA8)</p>
            <p>GENE:AT3G47950(HA4)</p>
            <p>GENE:AT3G60330(HA7)</p>
            <p>GENE:AT4G11730</p>
            <p>GENE:AT4G30190(HA2)</p>
            <p>GENE:AT5G57350(HA3)</p>
            <p>GENE:AT5G62670(HA11)</p>
            <p>GENE:AT1G07670(ECA4)</p>
            <p>GENE:AT1G07810(ECA1)</p>
            <p>GENE:AT1G10130(ECA3)</p>
            <p>GENE:AT1G27770(ACA1)</p>
            <p>GENE:AT2G22950</p>
            <p>GENE:AT2G41560(ACA4)</p>
            <p>GENE:AT3G21180(ACA9)</p>
            <p>GENE:AT3G22910</p>
            <p>GENE:AT3G57330(ACA11)</p>
            <p>GENE:AT3G63380</p>
            <p>GENE:AT4G00900(ECA2)</p>
            <p>GENE:AT4G29900(ACA10)</p>
            <p>GENE:AT4G37640(ACA2)</p>
            <p>GENE:AT5G57110(ACA8)</p>
            <p>GENE:AT1G78900(VHA-A)</p>
            <p>GENE:AT5G08670</p>
            <p>GENE:AT5G08680</p>
            <p>GENE:AT5G08690</p>
            <p>GENE:ArthCp007(atpA)</p>
            <p>GENE:ArthCp029(atpB)</p>
            <p>GENE:AT1G01910</p>
            <p>GENE:AT1G02520(PGP11)</p>
            <p>GENE:AT1G02530(PGP12)</p>
            <p>GENE:AT1G10680(PGP10)</p>
            <p>GENE:AT1G27940(PGP13)</p>
            <p>GENE:AT1G28010(PGP14)</p>
            <p>GENE:AT2G36910(ABCB1)</p>
            <p>GENE:AT2G39480(PGP6)</p>
            <p>GENE:AT2G47000(ABCB4)</p>
            <p>GENE:AT3G28345</p>
            <p>GENE:AT3G28360(PGP16)</p>
            <p>GENE:AT3G28380(PGP17)</p>
            <p>GENE:AT3G28390(PGP18)</p>
            <p>GENE:AT3G28415</p>
            <p>GENE:AT3G28860(ABCB19)</p>
            <p>GENE:AT3G55320(PGP20)</p>
            <p>GENE:AT3G62150(PGP21)</p>
            <p>GENE:AT4G01820(PGP3)</p>
            <p>GENE:AT4G01830(PGP5)</p>
            <p>GENE:AT4G18050(PGP9)</p>
            <p>GENE:AT4G25960(PGP2)</p>
            <p>GENE:AT5G46540(PGP7)</p>
            <p>GENE:AT1G63440(HMA5)</p>
            <p>GENE:AT5G44790(RAN1)</p>
            <p>GENE:AT1G80350(ERH3)</p>
            <p>GENE:AT2G34560</p>
            <p>GENE:AT4G04910(NSF)</p>
            <p>GENE:AT1G03190(UVH6)</p>
            <p>GENE:AT1G08600(ATRX)</p>
            <p>GENE:AT1G08840(emb2411)</p>
            <p>GENE:AT1G10930(RECQ4A)</p>
            <p>GENE:AT1G20720</p>
            <p>GENE:AT1G20750</p>
            <p>GENE:AT1G27880</p>
            <p>GENE:AT1G30680</p>
            <p>GENE:AT1G31360(RECQL2)</p>
            <p>GENE:AT1G44900(MCM2)</p>
            <p>GENE:AT1G48310(CHR18)</p>
            <p>GENE:AT1G60930(RECQ4B)</p>
            <p>GENE:AT1G75510</p>
            <p>GENE:AT1G79950</p>
            <p>GENE:AT2G01440</p>
            <p>GENE:AT2G02090(ETL1)</p>
            <p>GENE:AT2G07690(MCM5)</p>
            <p>GENE:AT2G13370(CHR5)</p>
            <p>GENE:AT2G14050(MCM9)</p>
            <p>GENE:AT2G16440(MCM4)</p>
            <p>GENE:AT2G25170(PKL)</p>
            <p>GENE:AT2G44980</p>
            <p>GENE:AT3G05740(RECQI1)</p>
            <p>GENE:AT3G09660(MCM8)</p>
            <p>GENE:AT3G27730(RCK)</p>
            <p>GENE:AT3G51690</p>
            <p>GENE:AT3G51700</p>
            <p>GENE:AT3G52270</p>
            <p>GENE:AT3G57300(INO80)</p>
            <p>GENE:AT4G02060(PRL)</p>
            <p>GENE:AT4G35740(RecQl3)</p>
            <p>GENE:AT5G27680(RECQSIM)</p>
            <p>GENE:AT5G28780</p>
            <p>GENE:AT5G41360(XPB2)</p>
            <p>GENE:AT5G41370(XPB1)</p>
            <p>GENE:AT5G44635(MCM6)</p>
            <p>GENE:AT5G46280(MCM3)</p>
            <p>GENE:AT5G61140</p>
            <p>GENE:AT5G63950(CHR24)</p>
            <p>GENE:AT5G67630</p>
            <p>GENE:AT1G05460(SDE3)</p>
            <p>GENE:AT1G06670(NIH)</p>
            <p>GENE:AT1G16280(RH36)</p>
            <p>GENE:AT1G20920</p>
            <p>GENE:AT1G20960(emb1507)</p>
            <p>GENE:AT1G26370</p>
            <p>GENE:AT1G27900</p>
            <p>GENE:AT1G28180</p>
            <p>GENE:AT1G31970(STRS1)</p>
            <p>GENE:AT1G32490(ESP3)</p>
            <p>GENE:AT1G33390(FAS4)</p>
            <p>GENE:AT1G48650</p>
            <p>GENE:AT1G51380</p>
            <p>GENE:AT1G55150</p>
            <p>GENE:AT1G58060</p>
            <p>GENE:AT1G59760</p>
            <p>GENE:AT1G71280</p>
            <p>GENE:AT1G71370</p>
            <p>GENE:AT1G77030</p>
            <p>GENE:AT1G79890</p>
            <p>GENE:AT2G01130</p>
            <p>GENE:AT2G06990(HEN2)</p>
            <p>GENE:AT2G30800(HVT1)</p>
            <p>GENE:AT2G33730</p>
            <p>GENE:AT2G35340(MEE29)</p>
            <p>GENE:AT2G35920</p>
            <p>GENE:AT2G40700</p>
            <p>GENE:AT2G42270</p>
            <p>GENE:AT2G42520</p>
            <p>GENE:AT2G45810</p>
            <p>GENE:AT2G47250</p>
            <p>GENE:AT2G47330</p>
            <p>GENE:AT3G01540(DRH1)</p>
            <p>GENE:AT3G02065</p>
            <p>GENE:AT3G06480</p>
            <p>GENE:AT3G06980</p>
            <p>GENE:AT3G09620</p>
            <p>GENE:AT3G09720</p>
            <p>GENE:AT3G16840</p>
            <p>GENE:AT3G18600</p>
            <p>GENE:AT3G19760(EIF4A-III)</p>
            <p>GENE:AT3G26560</p>
            <p>GENE:AT3G53110(LOS4)</p>
            <p>GENE:AT3G58510</p>
            <p>GENE:AT3G58570</p>
            <p>GENE:AT3G61240</p>
            <p>GENE:AT3G62310</p>
            <p>GENE:AT4G00660(RH8)</p>
            <p>GENE:AT4G01020</p>
            <p>GENE:AT4G14790(ATSUV3)</p>
            <p>GENE:AT4G15850(RH1)</p>
            <p>GENE:AT4G16630</p>
            <p>GENE:AT4G16680</p>
            <p>GENE:AT4G18465</p>
            <p>GENE:AT4G33370</p>
            <p>GENE:AT4G34910</p>
            <p>GENE:AT5G04895</p>
            <p>GENE:AT5G05450</p>
            <p>GENE:AT5G10370</p>
            <p>GENE:AT5G13010(EMB3011)</p>
            <p>GENE:AT5G14610</p>
            <p>GENE:AT5G14900</p>
            <p>GENE:AT5G39840</p>
            <p>GENE:AT5G51280</p>
            <p>GENE:AT5G54910</p>
            <p>GENE:AT5G60990</p>
            <p>GENE:AT5G62190(PRH75)</p>
            <p>GENE:AT5G63120</p>
            <p>GENE:AT5G65900</p>
          </body>
        </notes>
        <listOfReactants>
          <speciesReference species="H_c_p" stoichiometry="2" constant="false"/>
          <speciesReference species="H_nc_p" stoichiometry="12" constant="false"/>
          <speciesReference species="ADP_p" stoichiometry="3" constant="false"/>
        </listOfReactants>
        <listOfProducts>
          <speciesReference species="ATP_p" stoichiometry="3" constant="false"/>
        </listOfProducts>
      </reaction>
      <reaction id="r130" reversible="false" fast="false" compartment="plastid">
        <listOfReactants>
          <speciesReference species="ATP_p" stoichiometry="1" constant="false"/>
        </listOfReactants>
        <listOfProducts>
          <speciesReference species="ADP_p" stoichiometry="1" constant="false"/>
          <speciesReference species="ATP_maint_cel" stoichiometry="1" constant="false"/>
        </listOfProducts>
      </reaction>
      <reaction id="r131" name="ATPphosphohydrolase" reversible="false" fast="false" compartment="mitochondrion">
        <notes>
          <body xmlns="http://www.w3.org/1999/xhtml">
            <p>KEGG ID:R00281</p>
            <p>ENZYME:1.6.5.11</p>
            <p>ENZYME:1.6.99.3</p>
            <p>GENE:AT1G16700</p>
            <p>GENE:AT1G79010</p>
            <p>GENE:AT4G02580</p>
            <p>GENE:AT5G08530(CI51)</p>
            <p>GENE:AT5G11770</p>
            <p>GENE:AT5G37510(EMB1467)</p>
            <p>GENE:ArthMp007(nad9)</p>
            <p>GENE:ArthMp043(nad7)</p>
            <p>KEGG ID:R02161</p>
            <p>ENZYME:1.10.2.2</p>
            <p>ENZYME:MODULE</p>
            <p>ENZYME:M00151</p>
            <p>ENZYME:Cytochrome</p>
            <p>ENZYME:bc1</p>
            <p>ENZYME:complex</p>
            <p>ENZYME:respiratory</p>
            <p>ENZYME:unit</p>
            <p>ENZYME:M00152</p>
            <p>ENZYME:Cytochrome</p>
            <p>ENZYME:bc1</p>
            <p>ENZYME:complex</p>
            <p>GENE:AT5G13430</p>
            <p>GENE:AT5G13440</p>
            <p>KEGG ID:R00081</p>
            <p>ENZYME:1.7.2.1</p>
            <p>ENZYME:1.9.3.1</p>
            <p>ENZYME:ORTHOLOGY</p>
            <p>ENZYME:K02274</p>
            <p>ENZYME:cytochrome</p>
            <p>ENZYME:c</p>
            <p>ENZYME:oxidase</p>
            <p>ENZYME:subunit</p>
            <p>ENZYME:I</p>
            <p>ENZYME:[EC:1.9.3.1]</p>
            <p>ENZYME:K02275</p>
            <p>ENZYME:cytochrome</p>
            <p>ENZYME:c</p>
            <p>ENZYME:oxidase</p>
            <p>ENZYME:subunit</p>
            <p>ENZYME:II</p>
            <p>ENZYME:[EC:1.9.3.1]</p>
            <p>ENZYME:K02276</p>
            <p>ENZYME:cytochrome</p>
            <p>ENZYME:c</p>
            <p>ENZYME:oxidase</p>
            <p>ENZYME:subunit</p>
            <p>ENZYME:III</p>
            <p>ENZYME:[EC:1.9.3.1]</p>
            <p>GENE:ArthMp109(cox1)</p>
            <p>KEGG ID:R00086</p>
            <p>ENZYME:3.6.1.3</p>
            <p>ENZYME:3.6.1.5</p>
            <p>ENZYME:3.6.1.8</p>
            <p>ENZYME:3.6.1.15</p>
            <p>ENZYME:3.6.3.1</p>
            <p>ENZYME:3.6.3.2</p>
            <p>ENZYME:3.6.3.3</p>
            <p>ENZYME:3.6.3.4</p>
            <p>ENZYME:3.6.3.5</p>
            <p>ENZYME:3.6.3.6</p>
            <p>ENZYME:3.6.3.7</p>
            <p>ENZYME:3.6.3.8</p>
            <p>ENZYME:3.6.3.9</p>
            <p>ENZYME:3.6.3.10</p>
            <p>ENZYME:3.6.3.11</p>
            <p>ENZYME:3.6.3.12</p>
            <p>ENZYME:3.6.3.14</p>
            <p>ENZYME:3.6.3.15</p>
            <p>ENZYME:3.6.3.16</p>
            <p>ENZYME:3.6.3.17</p>
            <p>ENZYME:3.6.3.18</p>
            <p>ENZYME:3.6.3.19</p>
            <p>ENZYME:3.6.3.20</p>
            <p>ENZYME:3.6.3.21</p>
            <p>ENZYME:3.6.3.22</p>
            <p>ENZYME:3.6.3.23</p>
            <p>ENZYME:3.6.3.24</p>
            <p>ENZYME:3.6.3.25</p>
            <p>ENZYME:3.6.3.26</p>
            <p>ENZYME:3.6.3.27</p>
            <p>ENZYME:3.6.3.28</p>
            <p>ENZYME:3.6.3.29</p>
            <p>ENZYME:3.6.3.30</p>
            <p>ENZYME:3.6.3.31</p>
            <p>ENZYME:3.6.3.32</p>
            <p>ENZYME:3.6.3.33</p>
            <p>ENZYME:3.6.3.34</p>
            <p>ENZYME:3.6.3.35</p>
            <p>ENZYME:3.6.3.36</p>
            <p>ENZYME:3.6.3.37</p>
            <p>ENZYME:3.6.3.38</p>
            <p>ENZYME:3.6.3.39</p>
            <p>ENZYME:3.6.3.40</p>
            <p>ENZYME:3.6.3.41</p>
            <p>ENZYME:3.6.3.42</p>
            <p>ENZYME:3.6.3.43</p>
            <p>ENZYME:3.6.3.44</p>
            <p>ENZYME:3.6.3.46</p>
            <p>ENZYME:3.6.3.47</p>
            <p>ENZYME:3.6.3.48</p>
            <p>ENZYME:3.6.3.49</p>
            <p>ENZYME:3.6.3.50</p>
            <p>ENZYME:3.6.3.51</p>
            <p>ENZYME:3.6.3.52</p>
            <p>ENZYME:3.6.3.53</p>
            <p>ENZYME:3.6.3.54</p>
            <p>ENZYME:3.6.4.1</p>
            <p>ENZYME:3.6.4.2</p>
            <p>ENZYME:3.6.4.3</p>
            <p>ENZYME:3.6.4.4</p>
            <p>ENZYME:3.6.4.5</p>
            <p>ENZYME:3.6.4.6</p>
            <p>ENZYME:3.6.4.7</p>
            <p>ENZYME:3.6.4.8</p>
            <p>ENZYME:3.6.4.9</p>
            <p>ENZYME:3.6.4.10</p>
            <p>ENZYME:3.6.4.11</p>
            <p>ENZYME:3.6.4.12</p>
            <p>ENZYME:3.6.4.13</p>
            <p>GENE:AT1G14230</p>
            <p>GENE:AT1G14240</p>
            <p>GENE:AT1G14250</p>
            <p>GENE:AT2G02970</p>
            <p>GENE:AT3G04080(APY1)</p>
            <p>GENE:AT5G18280(APY2)</p>
            <p>GENE:AT5G66005</p>
            <p>GENE:AT1G13210(ACA.l)</p>
            <p>GENE:AT1G17500</p>
            <p>GENE:AT1G26130</p>
            <p>GENE:AT1G54280</p>
            <p>GENE:AT1G59820(ALA3)</p>
            <p>GENE:AT1G68710</p>
            <p>GENE:AT1G72700</p>
            <p>GENE:AT3G13900</p>
            <p>GENE:AT3G25610</p>
            <p>GENE:AT3G27870</p>
            <p>GENE:AT5G04930(ALA1)</p>
            <p>GENE:AT5G44240(ALA2)</p>
            <p>GENE:AT2G19110(HMA4)</p>
            <p>GENE:AT4G30110(HMA2)</p>
            <p>GENE:AT5G21930(PAA2)</p>
            <p>GENE:AT2G19110(HMA4)</p>
            <p>GENE:AT4G30110(HMA2)</p>
            <p>GENE:AT1G17260(AHA10)</p>
            <p>GENE:AT1G80660(HA9)</p>
            <p>GENE:AT2G07560(HA6)</p>
            <p>GENE:AT2G18960(HA1)</p>
            <p>GENE:AT2G24520(HA5)</p>
            <p>GENE:AT3G42640(HA8)</p>
            <p>GENE:AT3G47950(HA4)</p>
            <p>GENE:AT3G60330(HA7)</p>
            <p>GENE:AT4G11730</p>
            <p>GENE:AT4G30190(HA2)</p>
            <p>GENE:AT5G57350(HA3)</p>
            <p>GENE:AT5G62670(HA11)</p>
            <p>GENE:AT1G07670(ECA4)</p>
            <p>GENE:AT1G07810(ECA1)</p>
            <p>GENE:AT1G10130(ECA3)</p>
            <p>GENE:AT1G27770(ACA1)</p>
            <p>GENE:AT2G22950</p>
            <p>GENE:AT2G41560(ACA4)</p>
            <p>GENE:AT3G21180(ACA9)</p>
            <p>GENE:AT3G22910</p>
            <p>GENE:AT3G57330(ACA11)</p>
            <p>GENE:AT3G63380</p>
            <p>GENE:AT4G00900(ECA2)</p>
            <p>GENE:AT4G29900(ACA10)</p>
            <p>GENE:AT4G37640(ACA2)</p>
            <p>GENE:AT5G57110(ACA8)</p>
            <p>GENE:AT1G78900(VHA-A)</p>
            <p>GENE:AT5G08670</p>
            <p>GENE:AT5G08680</p>
            <p>GENE:AT5G08690</p>
            <p>GENE:ArthCp007(atpA)</p>
            <p>GENE:ArthCp029(atpB)</p>
            <p>GENE:AT1G01910</p>
            <p>GENE:AT1G02520(PGP11)</p>
            <p>GENE:AT1G02530(PGP12)</p>
            <p>GENE:AT1G10680(PGP10)</p>
            <p>GENE:AT1G27940(PGP13)</p>
            <p>GENE:AT1G28010(PGP14)</p>
            <p>GENE:AT2G36910(ABCB1)</p>
            <p>GENE:AT2G39480(PGP6)</p>
            <p>GENE:AT2G47000(ABCB4)</p>
            <p>GENE:AT3G28345</p>
            <p>GENE:AT3G28360(PGP16)</p>
            <p>GENE:AT3G28380(PGP17)</p>
            <p>GENE:AT3G28390(PGP18)</p>
            <p>GENE:AT3G28415</p>
            <p>GENE:AT3G28860(ABCB19)</p>
            <p>GENE:AT3G55320(PGP20)</p>
            <p>GENE:AT3G62150(PGP21)</p>
            <p>GENE:AT4G01820(PGP3)</p>
            <p>GENE:AT4G01830(PGP5)</p>
            <p>GENE:AT4G18050(PGP9)</p>
            <p>GENE:AT4G25960(PGP2)</p>
            <p>GENE:AT5G46540(PGP7)</p>
            <p>GENE:AT1G63440(HMA5)</p>
            <p>GENE:AT5G44790(RAN1)</p>
            <p>GENE:AT1G80350(ERH3)</p>
            <p>GENE:AT2G34560</p>
            <p>GENE:AT4G04910(NSF)</p>
            <p>GENE:AT1G03190(UVH6)</p>
            <p>GENE:AT1G08600(ATRX)</p>
            <p>GENE:AT1G08840(emb2411)</p>
            <p>GENE:AT1G10930(RECQ4A)</p>
            <p>GENE:AT1G20720</p>
            <p>GENE:AT1G20750</p>
            <p>GENE:AT1G27880</p>
            <p>GENE:AT1G30680</p>
            <p>GENE:AT1G31360(RECQL2)</p>
            <p>GENE:AT1G44900(MCM2)</p>
            <p>GENE:AT1G48310(CHR18)</p>
            <p>GENE:AT1G60930(RECQ4B)</p>
            <p>GENE:AT1G75510</p>
            <p>GENE:AT1G79950</p>
            <p>GENE:AT2G01440</p>
            <p>GENE:AT2G02090(ETL1)</p>
            <p>GENE:AT2G07690(MCM5)</p>
            <p>GENE:AT2G13370(CHR5)</p>
            <p>GENE:AT2G14050(MCM9)</p>
            <p>GENE:AT2G16440(MCM4)</p>
            <p>GENE:AT2G25170(PKL)</p>
            <p>GENE:AT2G44980</p>
            <p>GENE:AT3G05740(RECQI1)</p>
            <p>GENE:AT3G09660(MCM8)</p>
            <p>GENE:AT3G27730(RCK)</p>
            <p>GENE:AT3G51690</p>
            <p>GENE:AT3G51700</p>
            <p>GENE:AT3G52270</p>
            <p>GENE:AT3G57300(INO80)</p>
            <p>GENE:AT4G02060(PRL)</p>
            <p>GENE:AT4G35740(RecQl3)</p>
            <p>GENE:AT5G27680(RECQSIM)</p>
            <p>GENE:AT5G28780</p>
            <p>GENE:AT5G41360(XPB2)</p>
            <p>GENE:AT5G41370(XPB1)</p>
            <p>GENE:AT5G44635(MCM6)</p>
            <p>GENE:AT5G46280(MCM3)</p>
            <p>GENE:AT5G61140</p>
            <p>GENE:AT5G63950(CHR24)</p>
            <p>GENE:AT5G67630</p>
            <p>GENE:AT1G05460(SDE3)</p>
            <p>GENE:AT1G06670(NIH)</p>
            <p>GENE:AT1G16280(RH36)</p>
            <p>GENE:AT1G20920</p>
            <p>GENE:AT1G20960(emb1507)</p>
            <p>GENE:AT1G26370</p>
            <p>GENE:AT1G27900</p>
            <p>GENE:AT1G28180</p>
            <p>GENE:AT1G31970(STRS1)</p>
            <p>GENE:AT1G32490(ESP3)</p>
            <p>GENE:AT1G33390(FAS4)</p>
            <p>GENE:AT1G48650</p>
            <p>GENE:AT1G51380</p>
            <p>GENE:AT1G55150</p>
            <p>GENE:AT1G58060</p>
            <p>GENE:AT1G59760</p>
            <p>GENE:AT1G71280</p>
            <p>GENE:AT1G71370</p>
            <p>GENE:AT1G77030</p>
            <p>GENE:AT1G79890</p>
            <p>GENE:AT2G01130</p>
            <p>GENE:AT2G06990(HEN2)</p>
            <p>GENE:AT2G30800(HVT1)</p>
            <p>GENE:AT2G33730</p>
            <p>GENE:AT2G35340(MEE29)</p>
            <p>GENE:AT2G35920</p>
            <p>GENE:AT2G40700</p>
            <p>GENE:AT2G42270</p>
            <p>GENE:AT2G42520</p>
            <p>GENE:AT2G45810</p>
            <p>GENE:AT2G47250</p>
            <p>GENE:AT2G47330</p>
            <p>GENE:AT3G01540(DRH1)</p>
            <p>GENE:AT3G02065</p>
            <p>GENE:AT3G06480</p>
            <p>GENE:AT3G06980</p>
            <p>GENE:AT3G09620</p>
            <p>GENE:AT3G09720</p>
            <p>GENE:AT3G16840</p>
            <p>GENE:AT3G18600</p>
            <p>GENE:AT3G19760(EIF4A-III)</p>
            <p>GENE:AT3G26560</p>
            <p>GENE:AT3G53110(LOS4)</p>
            <p>GENE:AT3G58510</p>
            <p>GENE:AT3G58570</p>
            <p>GENE:AT3G61240</p>
            <p>GENE:AT3G62310</p>
            <p>GENE:AT4G00660(RH8)</p>
            <p>GENE:AT4G01020</p>
            <p>GENE:AT4G14790(ATSUV3)</p>
            <p>GENE:AT4G15850(RH1)</p>
            <p>GENE:AT4G16630</p>
            <p>GENE:AT4G16680</p>
            <p>GENE:AT4G18465</p>
            <p>GENE:AT4G33370</p>
            <p>GENE:AT4G34910</p>
            <p>GENE:AT5G04895</p>
            <p>GENE:AT5G05450</p>
            <p>GENE:AT5G10370</p>
            <p>GENE:AT5G13010(EMB3011)</p>
            <p>GENE:AT5G14610</p>
            <p>GENE:AT5G14900</p>
            <p>GENE:AT5G39840</p>
            <p>GENE:AT5G51280</p>
            <p>GENE:AT5G54910</p>
            <p>GENE:AT5G60990</p>
            <p>GENE:AT5G62190(PRH75)</p>
            <p>GENE:AT5G63120</p>
            <p>GENE:AT5G65900</p>
          </body>
        </notes>
        <listOfReactants>
          <speciesReference species="ADP_m" stoichiometry="2.4" constant="false"/>
          <speciesReference species="NADH_m" stoichiometry="1" constant="false"/>
          <speciesReference species="Pi_m" stoichiometry="2.4" constant="false"/>
        </listOfReactants>
        <listOfProducts>
          <speciesReference species="NAD_m" stoichiometry="1" constant="false"/>
          <speciesReference species="ATP_m" stoichiometry="2.4" constant="false"/>
        </listOfProducts>
      </reaction>
      <reaction id="r132" reversible="false" fast="false" compartment="cell">
        <listOfReactants>
          <speciesReference species="ATP_maint_cel" stoichiometry="1" constant="false"/>
        </listOfReactants>
      </reaction>
      <reaction id="r133" reversible="true" fast="false" compartment="cytosol">
        <listOfReactants>
          <speciesReference species="NADP_c" stoichiometry="1" constant="false"/>
          <speciesReference species="NADH_c" stoichiometry="1" constant="false"/>
        </listOfReactants>
        <listOfProducts>
          <speciesReference species="NADPH_c" stoichiometry="1" constant="false"/>
          <speciesReference species="NAD_c" stoichiometry="1" constant="false"/>
        </listOfProducts>
      </reaction>
      <reaction id="r134" name="L-Alanine:2-oxoglutarateaminotransferase" reversible="true" fast="false" compartment="cytosol">
        <notes>
          <body xmlns="http://www.w3.org/1999/xhtml">
            <p>KEGG ID:R00258</p>
            <p>ENZYME:2.6.1.2</p>
            <p>GENE:AT1G17290(AlaAT1)</p>
            <p>GENE:AT1G23310(GGT1)</p>
            <p>GENE:AT1G70580(AOAT2)</p>
            <p>GENE:AT1G72330(ALAAT2)</p>
          </body>
        </notes>
        <listOfReactants>
          <speciesReference species="PYR_c" stoichiometry="1" constant="false"/>
          <speciesReference species="GLUT_c" stoichiometry="1" constant="false"/>
        </listOfReactants>
        <listOfProducts>
          <speciesReference species="AKG_c" stoichiometry="1" constant="false"/>
          <speciesReference species="ALA_c" stoichiometry="1" constant="false"/>
        </listOfProducts>
      </reaction>
      <reaction id="r135" name="acetyl-CoA:L-glutamateN-acetyltransferase" reversible="false" fast="false" compartment="plastid">
        <notes>
          <body xmlns="http://www.w3.org/1999/xhtml">
            <p>KEGG ID:R00259</p>
            <p>ENZYME:2.3.1.1</p>
            <p>GENE:AT2G22910(NAGS1)</p>
            <p>GENE:AT2G37500</p>
            <p>GENE:AT4G37670(NAGS2)</p>
          </body>
        </notes>
        <listOfReactants>
          <speciesReference species="ACCOA_p" stoichiometry="1" constant="false"/>
          <speciesReference species="GLUT_p" stoichiometry="1" constant="false"/>
        </listOfReactants>
        <listOfProducts>
          <speciesReference species="ACGLUT_p" stoichiometry="1" constant="false"/>
        </listOfProducts>
      </reaction>
      <reaction id="r136" name="ATP:N-acetyl-L-glutamate5-phosphotransferase" reversible="false" fast="false" compartment="plastid">
        <notes>
          <body xmlns="http://www.w3.org/1999/xhtml">
            <p>KEGG ID:R02649</p>
            <p>ENZYME:2.7.2.8</p>
            <p>GENE:AT3G57560(NAGK)</p>
          </body>
        </notes>
        <listOfReactants>
          <speciesReference species="ACGLUT_p" stoichiometry="1" constant="false"/>
          <speciesReference species="ATP_p" stoichiometry="1" constant="false"/>
        </listOfReactants>
        <listOfProducts>
          <speciesReference species="ADP_p" stoichiometry="1" constant="false"/>
          <speciesReference species="ACGLUT5P_p" stoichiometry="1" constant="false"/>
        </listOfProducts>
      </reaction>
      <reaction id="r137" name="N-acetyl-L-glutamate-5-semialdehyde:NADP+5-oxidoreductase(phosphrylating)" reversible="false" fast="false" compartment="plastid">
        <notes>
          <body xmlns="http://www.w3.org/1999/xhtml">
            <p>KEGG ID:R03443</p>
            <p>ENZYME:1.2.1.38</p>
            <p>GENE:AT2G19940</p>
            <p>GENE:AT2G31100</p>
          </body>
        </notes>
        <listOfReactants>
          <speciesReference species="ACGLUT5P_p" stoichiometry="1" constant="false"/>
          <speciesReference species="NADPH_p" stoichiometry="1" constant="false"/>
        </listOfReactants>
        <listOfProducts>
          <speciesReference species="NADP_p" stoichiometry="1" constant="false"/>
          <speciesReference species="ACGLUT5SA_p" stoichiometry="1" constant="false"/>
        </listOfProducts>
      </reaction>
      <reaction id="r138" name="N2-Acetyl-L-ornithine:2-oxoglutarateaminotransferase" reversible="false" fast="false" compartment="plastid">
        <notes>
          <body xmlns="http://www.w3.org/1999/xhtml">
            <p>KEGG ID:R02283</p>
            <p>ENZYME:2.6.1.11</p>
            <p>GENE:AT1G80600(WIN1)</p>
          </body>
        </notes>
        <listOfReactants>
          <speciesReference species="ACGLUT5SA_p" stoichiometry="1" constant="false"/>
          <speciesReference species="GLUT_p" stoichiometry="1" constant="false"/>
        </listOfReactants>
        <listOfProducts>
          <speciesReference species="AKG_p" stoichiometry="1" constant="false"/>
          <speciesReference species="ACORN_p" stoichiometry="1" constant="false"/>
        </listOfProducts>
      </reaction>
      <reaction id="r139" name="N2-Acetyl-L-ornithineamidohydrolase" reversible="true" fast="false" compartment="plastid">
        <notes>
          <body xmlns="http://www.w3.org/1999/xhtml">
            <p>KEGG ID:R00669</p>
            <p>ENZYME:3.5.1.14</p>
            <p>ENZYME:3.5.1.16</p>
            <p>GENE:AT1G44820</p>
            <p>GENE:AT4G38220</p>
            <p>GENE:AT4G17830</p>
          </body>
        </notes>
        <listOfReactants>
          <speciesReference species="ACORN_p" stoichiometry="1" constant="false"/>
        </listOfReactants>
        <listOfProducts>
          <speciesReference species="AC_p" stoichiometry="1" constant="false"/>
          <speciesReference species="ORN_p" stoichiometry="1" constant="false"/>
        </listOfProducts>
      </reaction>
      <reaction id="r140" name="N2-Acetyl-L-ornithine:L-glutamateN-acetyltransferase" reversible="true" fast="false" compartment="plastid">
        <notes>
          <body xmlns="http://www.w3.org/1999/xhtml">
            <p>KEGG ID:R02282</p>
            <p>ENZYME:2.3.1.35</p>
            <p>GENE:AT2G37500</p>
          </body>
        </notes>
        <listOfReactants>
          <speciesReference species="ACORN_p" stoichiometry="1" constant="false"/>
          <speciesReference species="GLUT_p" stoichiometry="1" constant="false"/>
        </listOfReactants>
        <listOfProducts>
          <speciesReference species="ACGLUT_p" stoichiometry="1" constant="false"/>
          <speciesReference species="ORN_p" stoichiometry="1" constant="false"/>
        </listOfProducts>
      </reaction>
      <reaction id="r141" reversible="true" fast="false" compartment="multicompartment">
        <listOfReactants>
          <speciesReference species="ORN_p" stoichiometry="1" constant="false"/>
        </listOfReactants>
        <listOfProducts>
          <speciesReference species="ORN_c" stoichiometry="1" constant="false"/>
          <speciesReference species="ORN_c" stoichiometry="1" constant="false"/>
        </listOfProducts>
      </reaction>
      <reaction id="r142" name="Carbamoyl-phosphate:L-ornithinecarbamoyltransferase" reversible="true" fast="false" compartment="mitochondrion">
        <notes>
          <body xmlns="http://www.w3.org/1999/xhtml">
            <p>KEGG ID:R01398</p>
            <p>ENZYME:2.1.3.3</p>
            <p>GENE:AT1G75330(OTC)</p>
          </body>
        </notes>
        <listOfReactants>
          <speciesReference species="CARBP_m" stoichiometry="1" constant="false"/>
        </listOfReactants>
        <listOfProducts>
          <speciesReference species="CITR_m" stoichiometry="1" constant="false"/>
          <speciesReference species="Pi_m" stoichiometry="1" constant="false"/>
        </listOfProducts>
      </reaction>
      <reaction id="r143" reversible="true" fast="false" compartment="multicompartment">
        <listOfReactants>
          <speciesReference species="ORN_c" stoichiometry="1" constant="false"/>
          <speciesReference species="ORN_c" stoichiometry="1" constant="false"/>
          <speciesReference species="CITR_m" stoichiometry="1" constant="false"/>
        </listOfReactants>
        <listOfProducts>
          <speciesReference species="CITR_c" stoichiometry="1" constant="false"/>
        </listOfProducts>
      </reaction>
      <reaction id="r144" name="HCO3-:L-glutamineamido-ligase(ADP-forming,carbamate-phosphorylating)" reversible="false" fast="false" compartment="mitochondrion">
        <notes>
          <body xmlns="http://www.w3.org/1999/xhtml">
            <p>KEGG ID:R00575</p>
            <p>ENZYME:6.3.5.5</p>
            <p>GENE:AT1G29900(CARB)</p>
            <p>GENE:AT3G27740(CARA)</p>
          </body>
        </notes>
        <listOfReactants>
          <speciesReference species="HCO3_m" stoichiometry="1" constant="false"/>
          <speciesReference species="GLN_m" stoichiometry="1" constant="false"/>
          <speciesReference species="ATP_m" stoichiometry="2" constant="false"/>
        </listOfReactants>
        <listOfProducts>
          <speciesReference species="Pi_m" stoichiometry="1" constant="false"/>
          <speciesReference species="ADP_m" stoichiometry="2" constant="false"/>
          <speciesReference species="GLUT_m" stoichiometry="1" constant="false"/>
          <speciesReference species="CARBP_m" stoichiometry="1" constant="false"/>
        </listOfProducts>
      </reaction>
      <reaction id="r145" reversible="true" fast="false" compartment="multicompartment">
        <listOfReactants>
          <speciesReference species="HCO3_m" stoichiometry="1" constant="false"/>
        </listOfReactants>
        <listOfProducts>
          <speciesReference species="HCO3_c" stoichiometry="1" constant="false"/>
        </listOfProducts>
      </reaction>
      <reaction id="r146" reversible="true" fast="false" compartment="multicompartment">
        <listOfReactants>
          <speciesReference species="HCO3_p" stoichiometry="1" constant="false"/>
        </listOfReactants>
        <listOfProducts>
          <speciesReference species="HCO3_c" stoichiometry="1" constant="false"/>
        </listOfProducts>
      </reaction>
      <reaction id="r147" name="L-Arginineamidinohydrolase" reversible="false" fast="false" compartment="cytosol">
        <notes>
          <body xmlns="http://www.w3.org/1999/xhtml">
            <p>KEGG ID:R00551</p>
            <p>ENZYME:3.5.3.1</p>
            <p>GENE:AT4G08870</p>
            <p>GENE:AT4G08900</p>
          </body>
        </notes>
        <listOfReactants>
          <speciesReference species="ARG_c" stoichiometry="1" constant="false"/>
        </listOfReactants>
        <listOfProducts>
          <speciesReference species="ORN_c" stoichiometry="1" constant="false"/>
          <speciesReference species="ORN_c" stoichiometry="1" constant="false"/>
        </listOfProducts>
      </reaction>
      <reaction id="r148" name="2-(Nomega-L-arginino)succinatearginine-lyase(fumarate-forming)" reversible="false" fast="false" compartment="cytosol">
        <notes>
          <body xmlns="http://www.w3.org/1999/xhtml">
            <p>KEGG ID:R01086</p>
            <p>ENZYME:4.3.2.1</p>
            <p>GENE:AT5G10920</p>
          </body>
        </notes>
        <listOfReactants>
          <speciesReference species="NARGSUC_c" stoichiometry="1" constant="false"/>
        </listOfReactants>
        <listOfProducts>
          <speciesReference species="FUM_c" stoichiometry="1" constant="false"/>
          <speciesReference species="ARG_c" stoichiometry="1" constant="false"/>
        </listOfProducts>
      </reaction>
      <reaction id="r149" name="L-Citrulline:L-aspartateligase(AMP-forming)" reversible="false" fast="false" compartment="cytosol">
        <notes>
          <body xmlns="http://www.w3.org/1999/xhtml">
            <p>KEGG ID:R01954</p>
            <p>ENZYME:6.3.4.5</p>
            <p>GENE:AT4G24830</p>
          </body>
        </notes>
        <listOfReactants>
          <speciesReference species="ATP_c" stoichiometry="1" constant="false"/>
          <speciesReference species="CITR_c" stoichiometry="1" constant="false"/>
          <speciesReference species="ASP_c" stoichiometry="1" constant="false"/>
        </listOfReactants>
        <listOfProducts>
          <speciesReference species="AMP_c" stoichiometry="1" constant="false"/>
          <speciesReference species="Pi_c" stoichiometry="2" constant="false"/>
          <speciesReference species="NARGSUC_c" stoichiometry="1" constant="false"/>
        </listOfProducts>
      </reaction>
      <reaction id="r150" name="L-aspartate:L-glutamineamido-ligase(AMP-forming)" reversible="true" fast="false" compartment="cytosol">
        <notes>
          <body xmlns="http://www.w3.org/1999/xhtml">
            <p>KEGG ID:R00578</p>
            <p>ENZYME:6.3.5.4</p>
            <p>GENE:AT3G47340(ASN1)</p>
            <p>GENE:AT5G10240(ASN3)</p>
            <p>GENE:AT5G65010(ASN2)</p>
          </body>
        </notes>
        <listOfReactants>
          <speciesReference species="ASP_c" stoichiometry="1" constant="false"/>
          <speciesReference species="ATP_c" stoichiometry="1" constant="false"/>
          <speciesReference species="GLN_c" stoichiometry="1" constant="false"/>
        </listOfReactants>
        <listOfProducts>
          <speciesReference species="AMP_c" stoichiometry="1" constant="false"/>
          <speciesReference species="Pi_c" stoichiometry="2" constant="false"/>
          <speciesReference species="ASN_c" stoichiometry="1" constant="false"/>
          <speciesReference species="GLUT_c" stoichiometry="1" constant="false"/>
        </listOfProducts>
      </reaction>
      <reaction id="r151" name="L-Aspartate:2-oxoglutarateaminotransferase" reversible="true" fast="false" compartment="cytosol">
        <notes>
          <body xmlns="http://www.w3.org/1999/xhtml">
            <p>KEGG ID:R00355</p>
            <p>ENZYME:2.6.1.1</p>
            <p>GENE:AT1G62800(ASP4)</p>
            <p>GENE:AT2G22250(AAT)</p>
            <p>GENE:AT2G30970(ASP1)</p>
            <p>GENE:AT4G31990(ASP5)</p>
            <p>GENE:AT5G11520(ASP3)</p>
            <p>GENE:AT5G19550(ASP2)</p>
          </body>
        </notes>
        <listOfReactants>
          <speciesReference species="OAA_c" stoichiometry="1" constant="false"/>
          <speciesReference species="GLUT_c" stoichiometry="1" constant="false"/>
        </listOfReactants>
        <listOfProducts>
          <speciesReference species="AKG_c" stoichiometry="1" constant="false"/>
          <speciesReference species="ASP_c" stoichiometry="1" constant="false"/>
        </listOfProducts>
      </reaction>
      <reaction id="r152" name="L-Aspartate:2-oxoglutarateaminotransferase" reversible="true" fast="false" compartment="plastid">
        <notes>
          <body xmlns="http://www.w3.org/1999/xhtml">
            <p>KEGG ID:R00355</p>
            <p>ENZYME:2.6.1.1</p>
            <p>GENE:AT1G62800(ASP4)</p>
            <p>GENE:AT2G22250(AAT)</p>
            <p>GENE:AT2G30970(ASP1)</p>
            <p>GENE:AT4G31990(ASP5)</p>
            <p>GENE:AT5G11520(ASP3)</p>
            <p>GENE:AT5G19550(ASP2)</p>
          </body>
        </notes>
        <listOfReactants>
          <speciesReference species="OAA_p" stoichiometry="1" constant="false"/>
          <speciesReference species="GLUT_p" stoichiometry="1" constant="false"/>
        </listOfReactants>
        <listOfProducts>
          <speciesReference species="AKG_p" stoichiometry="1" constant="false"/>
          <speciesReference species="ASP_p" stoichiometry="1" constant="false"/>
        </listOfProducts>
      </reaction>
      <reaction id="r153" name="acetyl-CoA:L-serineO-acetyltransferase" reversible="false" fast="false" compartment="plastid">
        <notes>
          <body xmlns="http://www.w3.org/1999/xhtml">
            <p>KEGG ID:R00586</p>
            <p>ENZYME:2.3.1.30</p>
            <p>GENE:AT1G55920(SERAT2;1)</p>
            <p>GENE:AT2G17640(ATSERAT3;1)</p>
            <p>GENE:AT3G13110(SERAT2;2)</p>
            <p>GENE:AT4G35640(SERAT3;2)</p>
            <p>GENE:AT5G56760(SERAT1;1)</p>
          </body>
        </notes>
        <listOfReactants>
          <speciesReference species="SER_p" stoichiometry="1" constant="false"/>
          <speciesReference species="ACCOA_p" stoichiometry="1" constant="false"/>
        </listOfReactants>
        <listOfProducts>
          <speciesReference species="ACSER_p" stoichiometry="1" constant="false"/>
        </listOfProducts>
      </reaction>
      <reaction id="r154" name="O3-acetyl-L-serine:hydrogen-sulfide2-amino-2-carboxyethyltransferase;O3-acetyl-L-serineacetate-lyase(addinghydrogensulfide)" reversible="false" fast="false" compartment="plastid">
        <notes>
          <body xmlns="http://www.w3.org/1999/xhtml">
            <p>KEGG ID:R00897</p>
            <p>ENZYME:2.5.1.47</p>
            <p>ENZYME:2.5.1.65</p>
            <p>GENE:AT1G55880</p>
            <p>GENE:AT2G43750(OASB)</p>
            <p>GENE:AT3G03630(CS26)</p>
            <p>GENE:AT3G04940(CYSD1)</p>
            <p>GENE:AT3G22460(OASA2)</p>
            <p>GENE:AT3G59760(OASC)</p>
            <p>GENE:AT3G61440(CYSC1)</p>
            <p>GENE:AT4G14880(OASA1)</p>
            <p>GENE:AT5G28020(CYSD2)</p>
            <p>GENE:AT5G28030(DES1)</p>
          </body>
        </notes>
        <listOfReactants>
          <speciesReference species="ACSER_p" stoichiometry="1" constant="false"/>
        </listOfReactants>
        <listOfProducts>
          <speciesReference species="AC_p" stoichiometry="1" constant="false"/>
          <speciesReference species="CYS_p" stoichiometry="1" constant="false"/>
        </listOfProducts>
      </reaction>
      <reaction id="r155" name="L-glutamate:NAD+oxidoreductase(deaminating)" reversible="true" fast="false" compartment="mitochondrion">
        <notes>
          <body xmlns="http://www.w3.org/1999/xhtml">
            <p>KEGG ID:R00243</p>
            <p>ENZYME:1.4.1.2</p>
            <p>ENZYME:1.4.1.3</p>
            <p>GENE:AT3G03910(GDH3)</p>
            <p>GENE:AT5G07440(GDH2)</p>
            <p>GENE:AT5G18170(GDH1)</p>
          </body>
        </notes>
        <listOfReactants>
          <speciesReference species="GLUT_m" stoichiometry="1" constant="false"/>
          <speciesReference species="NAD_m" stoichiometry="1" constant="false"/>
        </listOfReactants>
        <listOfProducts>
          <speciesReference species="AKG_m" stoichiometry="1" constant="false"/>
          <speciesReference species="NADH_m" stoichiometry="1" constant="false"/>
        </listOfProducts>
      </reaction>
      <reaction id="r156" name="L-Glutamate:NADP+oxidoreductase(deaminating)" reversible="true" fast="false" compartment="mitochondrion">
        <notes>
          <body xmlns="http://www.w3.org/1999/xhtml">
            <p>KEGG ID:R00248</p>
            <p>ENZYME:1.4.1.3</p>
            <p>ENZYME:1.4.1.4</p>
            <p>ENZYME:1.4.1.13</p>
            <p>GENE:AT3G03910(GDH3)</p>
            <p>GENE:AT5G07440(GDH2)</p>
            <p>GENE:AT5G18170(GDH1)</p>
            <p>GENE:AT1G51720</p>
            <p>GENE:AT5G53460(GLT1)</p>
          </body>
        </notes>
        <listOfReactants>
          <speciesReference species="GLUT_m" stoichiometry="1" constant="false"/>
          <speciesReference species="NADP_m" stoichiometry="1" constant="false"/>
        </listOfReactants>
        <listOfProducts>
          <speciesReference species="AKG_m" stoichiometry="1" constant="false"/>
          <speciesReference species="NADPH_m" stoichiometry="1" constant="false"/>
        </listOfProducts>
      </reaction>
      <reaction id="r157" name="L-glutamate:NAD+oxidoreductase(deaminating)" reversible="true" fast="false" compartment="plastid">
        <notes>
          <body xmlns="http://www.w3.org/1999/xhtml">
            <p>KEGG ID:R00243</p>
            <p>ENZYME:1.4.1.2</p>
            <p>ENZYME:1.4.1.3</p>
            <p>GENE:AT3G03910(GDH3)</p>
            <p>GENE:AT5G07440(GDH2)</p>
            <p>GENE:AT5G18170(GDH1)</p>
          </body>
        </notes>
        <listOfReactants>
          <speciesReference species="GLUT_p" stoichiometry="1" constant="false"/>
          <speciesReference species="NAD_p" stoichiometry="1" constant="false"/>
        </listOfReactants>
        <listOfProducts>
          <speciesReference species="AKG_p" stoichiometry="1" constant="false"/>
          <speciesReference species="NADH_p" stoichiometry="1" constant="false"/>
        </listOfProducts>
      </reaction>
      <reaction id="r158" name="L-Glutamate:NADP+oxidoreductase(deaminating)" reversible="true" fast="false" compartment="plastid">
        <notes>
          <body xmlns="http://www.w3.org/1999/xhtml">
            <p>KEGG ID:R00248</p>
            <p>ENZYME:1.4.1.3</p>
            <p>ENZYME:1.4.1.4</p>
            <p>ENZYME:1.4.1.13</p>
            <p>GENE:AT3G03910(GDH3)</p>
            <p>GENE:AT5G07440(GDH2)</p>
            <p>GENE:AT5G18170(GDH1)</p>
            <p>GENE:AT1G51720</p>
            <p>GENE:AT5G53460(GLT1)</p>
          </body>
        </notes>
        <listOfReactants>
          <speciesReference species="GLUT_p" stoichiometry="1" constant="false"/>
          <speciesReference species="NADP_p" stoichiometry="1" constant="false"/>
        </listOfReactants>
        <listOfProducts>
          <speciesReference species="AKG_p" stoichiometry="1" constant="false"/>
          <speciesReference species="NADPH_p" stoichiometry="1" constant="false"/>
        </listOfProducts>
      </reaction>
      <reaction id="r159" name="L-glutamate:NAD+oxidoreductase(deaminating)" reversible="true" fast="false" compartment="cytosol">
        <notes>
          <body xmlns="http://www.w3.org/1999/xhtml">
            <p>KEGG ID:R00243</p>
            <p>ENZYME:1.4.1.2</p>
            <p>ENZYME:1.4.1.3</p>
            <p>GENE:AT3G03910(GDH3)</p>
            <p>GENE:AT5G07440(GDH2)</p>
            <p>GENE:AT5G18170(GDH1)</p>
          </body>
        </notes>
        <listOfReactants>
          <speciesReference species="GLUT_c" stoichiometry="1" constant="false"/>
          <speciesReference species="NAD_c" stoichiometry="1" constant="false"/>
        </listOfReactants>
        <listOfProducts>
          <speciesReference species="AKG_c" stoichiometry="1" constant="false"/>
          <speciesReference species="NADH_c" stoichiometry="1" constant="false"/>
        </listOfProducts>
      </reaction>
      <reaction id="r160" name="L-Glutamate:NADP+oxidoreductase(deaminating)" reversible="true" fast="false" compartment="cytosol">
        <notes>
          <body xmlns="http://www.w3.org/1999/xhtml">
            <p>KEGG ID:R00248</p>
            <p>ENZYME:1.4.1.3</p>
            <p>ENZYME:1.4.1.4</p>
            <p>ENZYME:1.4.1.13</p>
            <p>GENE:AT3G03910(GDH3)</p>
            <p>GENE:AT5G07440(GDH2)</p>
            <p>GENE:AT5G18170(GDH1)</p>
            <p>GENE:AT1G51720</p>
            <p>GENE:AT5G53460(GLT1)</p>
          </body>
        </notes>
        <listOfReactants>
          <speciesReference species="GLUT_c" stoichiometry="1" constant="false"/>
          <speciesReference species="NADP_c" stoichiometry="1" constant="false"/>
        </listOfReactants>
        <listOfProducts>
          <speciesReference species="AKG_c" stoichiometry="1" constant="false"/>
          <speciesReference species="NADPH_c" stoichiometry="1" constant="false"/>
        </listOfProducts>
      </reaction>
      <reaction id="r161" name="L-glutamate:NAD+oxidoreductase(deaminating)" reversible="true" fast="false" compartment="peroxisome">
        <notes>
          <body xmlns="http://www.w3.org/1999/xhtml">
            <p>KEGG ID:R00243</p>
            <p>ENZYME:1.4.1.2</p>
            <p>ENZYME:1.4.1.3</p>
            <p>GENE:AT3G03910(GDH3)</p>
            <p>GENE:AT5G07440(GDH2)</p>
            <p>GENE:AT5G18170(GDH1)</p>
          </body>
        </notes>
        <listOfReactants>
          <speciesReference species="GLUT_pe" stoichiometry="1" constant="false"/>
          <speciesReference species="NAD_pe" stoichiometry="1" constant="false"/>
        </listOfReactants>
        <listOfProducts>
          <speciesReference species="AKG_pe" stoichiometry="1" constant="false"/>
          <speciesReference species="NADH_pe" stoichiometry="1" constant="false"/>
        </listOfProducts>
      </reaction>
      <reaction id="r162" name="L-Glutamate:NADP+oxidoreductase(transaminating)" reversible="true" fast="false" compartment="mitochondrion">
        <notes>
          <body xmlns="http://www.w3.org/1999/xhtml">
            <p>KEGG ID:R00114</p>
            <p>ENZYME:1.4.1.13</p>
            <p>GENE:AT5G53460(GLT1)</p>
          </body>
        </notes>
        <listOfReactants>
          <speciesReference species="GLUT_m" stoichiometry="2" constant="false"/>
          <speciesReference species="NADP_m" stoichiometry="1" constant="false"/>
        </listOfReactants>
        <listOfProducts>
          <speciesReference species="NADPH_m" stoichiometry="1" constant="false"/>
          <speciesReference species="GLN_m" stoichiometry="1" constant="false"/>
          <speciesReference species="AKG_m" stoichiometry="1" constant="false"/>
        </listOfProducts>
      </reaction>
      <reaction id="r163" name="L-Glutamate:NADP+oxidoreductase(transaminating)" reversible="true" fast="false" compartment="plastid">
        <notes>
          <body xmlns="http://www.w3.org/1999/xhtml">
            <p>KEGG ID:R00114</p>
            <p>ENZYME:1.4.1.13</p>
            <p>GENE:AT5G53460(GLT1)</p>
          </body>
        </notes>
        <listOfReactants>
          <speciesReference species="GLUT_p" stoichiometry="2" constant="false"/>
          <speciesReference species="NADP_p" stoichiometry="1" constant="false"/>
        </listOfReactants>
        <listOfProducts>
          <speciesReference species="NADPH_p" stoichiometry="1" constant="false"/>
          <speciesReference species="GLN_p" stoichiometry="1" constant="false"/>
          <speciesReference species="AKG_p" stoichiometry="1" constant="false"/>
        </listOfProducts>
      </reaction>
      <reaction id="r164" name="L-Glutamate:NADP+oxidoreductase(transaminating)" reversible="true" fast="false" compartment="cytosol">
        <notes>
          <body xmlns="http://www.w3.org/1999/xhtml">
            <p>KEGG ID:R00114</p>
            <p>ENZYME:1.4.1.13</p>
            <p>GENE:AT5G53460(GLT1)</p>
          </body>
        </notes>
        <listOfReactants>
          <speciesReference species="GLUT_c" stoichiometry="2" constant="false"/>
          <speciesReference species="NADP_c" stoichiometry="1" constant="false"/>
        </listOfReactants>
        <listOfProducts>
          <speciesReference species="NADPH_c" stoichiometry="1" constant="false"/>
          <speciesReference species="GLN_c" stoichiometry="1" constant="false"/>
          <speciesReference species="AKG_c" stoichiometry="1" constant="false"/>
        </listOfProducts>
      </reaction>
      <reaction id="r165" name="L-glutamate:NAD+oxidoreductase(transaminating)" reversible="true" fast="false" compartment="mitochondrion">
        <notes>
          <body xmlns="http://www.w3.org/1999/xhtml">
            <p>KEGG ID:R00093</p>
            <p>ENZYME:1.4.1.14</p>
            <p>GENE:AT5G53460(GLT1)</p>
          </body>
        </notes>
        <listOfReactants>
          <speciesReference species="GLUT_m" stoichiometry="2" constant="false"/>
          <speciesReference species="NAD_m" stoichiometry="1" constant="false"/>
        </listOfReactants>
        <listOfProducts>
          <speciesReference species="NADH_m" stoichiometry="1" constant="false"/>
          <speciesReference species="GLN_m" stoichiometry="1" constant="false"/>
          <speciesReference species="AKG_m" stoichiometry="1" constant="false"/>
        </listOfProducts>
      </reaction>
      <reaction id="r166" name="L-glutamate:NAD+oxidoreductase(transaminating)" reversible="true" fast="false" compartment="plastid">
        <notes>
          <body xmlns="http://www.w3.org/1999/xhtml">
            <p>KEGG ID:R00093</p>
            <p>ENZYME:1.4.1.14</p>
            <p>GENE:AT5G53460(GLT1)</p>
          </body>
        </notes>
        <listOfReactants>
          <speciesReference species="GLUT_p" stoichiometry="2" constant="false"/>
          <speciesReference species="NAD_p" stoichiometry="1" constant="false"/>
        </listOfReactants>
        <listOfProducts>
          <speciesReference species="NADH_p" stoichiometry="1" constant="false"/>
          <speciesReference species="GLN_p" stoichiometry="1" constant="false"/>
          <speciesReference species="AKG_p" stoichiometry="1" constant="false"/>
        </listOfProducts>
      </reaction>
      <reaction id="r167" name="L-glutamate:NAD+oxidoreductase(transaminating)" reversible="true" fast="false" compartment="cytosol">
        <notes>
          <body xmlns="http://www.w3.org/1999/xhtml">
            <p>KEGG ID:R00093</p>
            <p>ENZYME:1.4.1.14</p>
            <p>GENE:AT5G53460(GLT1)</p>
          </body>
        </notes>
        <listOfReactants>
          <speciesReference species="GLUT_c" stoichiometry="2" constant="false"/>
          <speciesReference species="NAD_c" stoichiometry="1" constant="false"/>
        </listOfReactants>
        <listOfProducts>
          <speciesReference species="NADH_c" stoichiometry="1" constant="false"/>
          <speciesReference species="GLN_c" stoichiometry="1" constant="false"/>
          <speciesReference species="AKG_c" stoichiometry="1" constant="false"/>
        </listOfProducts>
      </reaction>
      <reaction id="r168" name="L-Glutamate:ammonialigase(ADP-forming)" reversible="true" fast="false" compartment="plastid">
        <notes>
          <body xmlns="http://www.w3.org/1999/xhtml">
            <p>KEGG ID:R00253</p>
            <p>ENZYME:6.3.1.2</p>
            <p>GENE:AT1G48470(GLN1;5)</p>
            <p>GENE:AT3G17820(GLN1.3)</p>
            <p>GENE:AT5G16570(GLN1;4)</p>
            <p>GENE:AT5G35630(GS2)</p>
            <p>GENE:AT5G37600(GSR_1)</p>
          </body>
        </notes>
        <listOfReactants>
          <speciesReference species="ATP_p" stoichiometry="1" constant="false"/>
          <speciesReference species="GLUT_p" stoichiometry="1" constant="false"/>
        </listOfReactants>
        <listOfProducts>
          <speciesReference species="ADP_p" stoichiometry="1" constant="false"/>
          <speciesReference species="Pi_p" stoichiometry="1" constant="false"/>
          <speciesReference species="GLN_p" stoichiometry="1" constant="false"/>
        </listOfProducts>
      </reaction>
      <reaction id="r169" name="L-Glutamate:ammonialigase(ADP-forming)" reversible="true" fast="false" compartment="mitochondrion">
        <notes>
          <body xmlns="http://www.w3.org/1999/xhtml">
            <p>KEGG ID:R00253</p>
            <p>ENZYME:6.3.1.2</p>
            <p>GENE:AT1G48470(GLN1;5)</p>
            <p>GENE:AT3G17820(GLN1.3)</p>
            <p>GENE:AT5G16570(GLN1;4)</p>
            <p>GENE:AT5G35630(GS2)</p>
            <p>GENE:AT5G37600(GSR_1)</p>
          </body>
        </notes>
        <listOfReactants>
          <speciesReference species="ATP_m" stoichiometry="1" constant="false"/>
          <speciesReference species="GLUT_m" stoichiometry="1" constant="false"/>
        </listOfReactants>
        <listOfProducts>
          <speciesReference species="ADP_m" stoichiometry="1" constant="false"/>
          <speciesReference species="Pi_m" stoichiometry="1" constant="false"/>
          <speciesReference species="GLN_m" stoichiometry="1" constant="false"/>
        </listOfProducts>
      </reaction>
      <reaction id="r170" name="L-Glutamate:ammonialigase(ADP-forming)" reversible="true" fast="false" compartment="cytosol">
        <notes>
          <body xmlns="http://www.w3.org/1999/xhtml">
            <p>KEGG ID:R00253</p>
            <p>ENZYME:6.3.1.2</p>
            <p>GENE:AT1G48470(GLN1;5)</p>
            <p>GENE:AT3G17820(GLN1.3)</p>
            <p>GENE:AT5G16570(GLN1;4)</p>
            <p>GENE:AT5G35630(GS2)</p>
            <p>GENE:AT5G37600(GSR_1)</p>
          </body>
        </notes>
        <listOfReactants>
          <speciesReference species="ATP_c" stoichiometry="1" constant="false"/>
          <speciesReference species="GLUT_c" stoichiometry="1" constant="false"/>
        </listOfReactants>
        <listOfProducts>
          <speciesReference species="ADP_c" stoichiometry="1" constant="false"/>
          <speciesReference species="Pi_c" stoichiometry="1" constant="false"/>
          <speciesReference species="GLN_c" stoichiometry="1" constant="false"/>
        </listOfProducts>
      </reaction>
      <reaction id="r171" name="L-threonineacetaldehyde-lyase(glycine-forming)" reversible="false" fast="false" compartment="plastid">
        <notes>
          <body xmlns="http://www.w3.org/1999/xhtml">
            <p>KEGG ID:R00751</p>
            <p>ENZYME:4.1.2.5</p>
            <p>ENZYME:4.1.2.48</p>
            <p>GENE:AT1G08630(THA1)</p>
            <p>GENE:AT3G04520(THA2)</p>
          </body>
        </notes>
        <listOfReactants>
          <speciesReference species="THR_p" stoichiometry="1" constant="false"/>
        </listOfReactants>
        <listOfProducts>
          <speciesReference species="ACET_p" stoichiometry="1" constant="false"/>
          <speciesReference species="GLY_p" stoichiometry="1" constant="false"/>
        </listOfProducts>
      </reaction>
      <reaction id="r172" name="Acetaldehyde:NAD+oxidoreductase" reversible="true" fast="false" compartment="plastid">
        <notes>
          <body xmlns="http://www.w3.org/1999/xhtml">
            <p>KEGG ID:R00710</p>
            <p>ENZYME:1.2.1.3</p>
            <p>ENZYME:1.2.1.5</p>
            <p>GENE:AT1G23800(ALDH2B7)</p>
            <p>GENE:AT1G44170(ALDH3H1)</p>
            <p>GENE:AT1G54100(ALDH7B4)</p>
            <p>GENE:AT3G48000(ALDH2B4)</p>
            <p>GENE:AT4G34240(ALDH3I1)</p>
            <p>GENE:AT4G36250(ALDH3F1)</p>
          </body>
        </notes>
        <listOfReactants>
          <speciesReference species="ACET_p" stoichiometry="1" constant="false"/>
          <speciesReference species="NAD_p" stoichiometry="1" constant="false"/>
        </listOfReactants>
        <listOfProducts>
          <speciesReference species="NADH_p" stoichiometry="1" constant="false"/>
          <speciesReference species="AC_p" stoichiometry="1" constant="false"/>
        </listOfProducts>
      </reaction>
      <reaction id="r173" name="Acetate:CoAligase(AMP-forming)" reversible="false" fast="false" compartment="plastid">
        <notes>
          <body xmlns="http://www.w3.org/1999/xhtml">
            <p>KEGG ID:R00235</p>
            <p>ENZYME:6.2.1.1</p>
            <p>GENE:AT5G36880(ACS)</p>
          </body>
        </notes>
        <listOfReactants>
          <speciesReference species="AC_p" stoichiometry="1" constant="false"/>
          <speciesReference species="ATP_p" stoichiometry="1" constant="false"/>
        </listOfReactants>
        <listOfProducts>
          <speciesReference species="AMP_p" stoichiometry="1" constant="false"/>
          <speciesReference species="Pi_p" stoichiometry="2" constant="false"/>
          <speciesReference species="ACCOA_p" stoichiometry="1" constant="false"/>
        </listOfProducts>
      </reaction>
      <reaction id="r174" name="5,10-Methylenetetrahydrofolate:glycinehydroxymethyltransferase" reversible="true" fast="false" compartment="plastid">
        <notes>
          <body xmlns="http://www.w3.org/1999/xhtml">
            <p>KEGG ID:R09099</p>
            <p>ENZYME:2.1.2.1</p>
            <p>GENE:AT1G22020(SHM6)</p>
            <p>GENE:AT1G36370(SHM7)</p>
            <p>GENE:AT4G13890(EDA36)</p>
            <p>GENE:AT4G13930(SHM4)</p>
            <p>GENE:AT4G32520(SHM3)</p>
            <p>GENE:AT4G37930(SHM1)</p>
            <p>GENE:AT5G26780(SHM2)</p>
            <p>KEGG ID:R00945</p>
            <p>ENZYME:2.1.2.1</p>
            <p>GENE:AT1G22020(SHM6)</p>
            <p>GENE:AT1G36370(SHM7)</p>
            <p>GENE:AT4G13890(EDA36)</p>
            <p>GENE:AT4G13930(SHM4)</p>
            <p>GENE:AT4G32520(SHM3)</p>
            <p>GENE:AT4G37930(SHM1)</p>
            <p>GENE:AT5G26780(SHM2)</p>
          </body>
        </notes>
        <listOfReactants>
          <speciesReference species="GLY_p" stoichiometry="1" constant="false"/>
          <speciesReference species="MTHF_p" stoichiometry="1" constant="false"/>
        </listOfReactants>
        <listOfProducts>
          <speciesReference species="THF_p" stoichiometry="1" constant="false"/>
          <speciesReference species="SER_p" stoichiometry="1" constant="false"/>
        </listOfProducts>
      </reaction>
      <reaction id="r175" name="1-(5-phospho-D-ribosyl)-ATP:diphosphatephospho-alpha-D-ribosyl-transferase" reversible="true" fast="false" compartment="plastid">
        <notes>
          <body xmlns="http://www.w3.org/1999/xhtml">
            <p>KEGG ID:R01071</p>
            <p>ENZYME:2.4.2.17</p>
            <p>GENE:AT1G09795(ATP-PRT2)</p>
            <p>GENE:AT1G58080(ATP-PRT1)</p>
          </body>
        </notes>
        <listOfReactants>
          <speciesReference species="PRPP_p" stoichiometry="1" constant="false"/>
          <speciesReference species="ATP_p" stoichiometry="1" constant="false"/>
        </listOfReactants>
        <listOfProducts>
          <speciesReference species="Pi_p" stoichiometry="2" constant="false"/>
          <speciesReference species="PRATP_p" stoichiometry="1" constant="false"/>
        </listOfProducts>
      </reaction>
      <reaction id="r176" name="Phosphoribosyl-ATPpyrophosphohydrolase" reversible="false" fast="false" compartment="plastid">
        <notes>
          <body xmlns="http://www.w3.org/1999/xhtml">
            <p>KEGG ID:R04035</p>
            <p>ENZYME:3.6.1.31</p>
            <p>GENE:AT1G31860(AT-IE)</p>
          </body>
        </notes>
        <listOfReactants>
          <speciesReference species="PRATP_p" stoichiometry="1" constant="false"/>
        </listOfReactants>
        <listOfProducts>
          <speciesReference species="Pi_p" stoichiometry="2" constant="false"/>
          <speciesReference species="PRAMP_p" stoichiometry="1" constant="false"/>
        </listOfProducts>
      </reaction>
      <reaction id="r177" name="1-(5-phospho-D-ribosyl)-AMP1,6-hydrolase" reversible="false" fast="false" compartment="plastid">
        <notes>
          <body xmlns="http://www.w3.org/1999/xhtml">
            <p>KEGG ID:R04037</p>
            <p>ENZYME:3.5.4.19</p>
            <p>GENE:AT1G31860(AT-IE)</p>
          </body>
        </notes>
        <listOfReactants>
          <speciesReference species="PRAMP_p" stoichiometry="1" constant="false"/>
        </listOfReactants>
        <listOfProducts>
          <speciesReference species="MIAIC_p" stoichiometry="1" constant="false"/>
        </listOfProducts>
      </reaction>
      <reaction id="r178" name="N-(5&apos;-phospho-D-ribosylformimino)-5-amino-1-(5&apos;&apos;-phospho-D-ribosyl)-4-imidazolecarboxamideketol-isomerase;1-(5-phospho-beta-D-ribosyl)-5-[(5-phospho-beta-D-ribosylamino)methylideneamino]imidazole-4-carboxamidealdose-ketose-isomerase" reversible="false" fast="false" compartment="plastid">
        <notes>
          <body xmlns="http://www.w3.org/1999/xhtml">
            <p>KEGG ID:R04640</p>
            <p>ENZYME:5.3.1.16</p>
            <p>GENE:AT2G36230(APG10)</p>
          </body>
        </notes>
        <listOfReactants>
          <speciesReference species="MIAIC_p" stoichiometry="1" constant="false"/>
        </listOfReactants>
        <listOfProducts>
          <speciesReference species="PRAICAR_p" stoichiometry="1" constant="false"/>
        </listOfProducts>
      </reaction>
      <reaction id="r179" reversible="false" fast="false" compartment="plastid">
        <notes>
          <body xmlns="http://www.w3.org/1999/xhtml">
            <p>KEGG ID:R04558</p>
            <p>ENZYME:2.4.2.-</p>
            <p>ENZYME:4.1.3.-</p>
          </body>
        </notes>
        <listOfReactants>
          <speciesReference species="PRAICAR_p" stoichiometry="1" constant="false"/>
          <speciesReference species="GLN_p" stoichiometry="1" constant="false"/>
        </listOfReactants>
        <listOfProducts>
          <speciesReference species="GLUT_p" stoichiometry="1" constant="false"/>
          <speciesReference species="AICAR_p" stoichiometry="1" constant="false"/>
          <speciesReference species="EIGP_p" stoichiometry="1" constant="false"/>
        </listOfProducts>
      </reaction>
      <reaction id="r180" name="D-erythro-1-(Imidazol-4-yl)glycerol3-phosphatehydro-lyase" reversible="false" fast="false" compartment="plastid">
        <notes>
          <body xmlns="http://www.w3.org/1999/xhtml">
            <p>KEGG ID:R03457</p>
            <p>ENZYME:4.2.1.19</p>
            <p>GENE:AT3G22425(IGPD)</p>
            <p>GENE:AT4G14910(HISN5B)</p>
          </body>
        </notes>
        <listOfReactants>
          <speciesReference species="EIGP_p" stoichiometry="1" constant="false"/>
        </listOfReactants>
        <listOfProducts>
          <speciesReference species="IMACP_p" stoichiometry="1" constant="false"/>
        </listOfProducts>
      </reaction>
      <reaction id="r181" name="5-Amino-2-oxopentanoate:2-oxoglutarateaminotransferase" reversible="false" fast="false" compartment="plastid">
        <notes>
          <body xmlns="http://www.w3.org/1999/xhtml">
            <p>KEGG ID:R03243</p>
            <p>ENZYME:2.6.1.9</p>
            <p>GENE:AT1G71920(HISN6B)</p>
            <p>GENE:AT5G10330(HPA1)</p>
          </body>
        </notes>
        <listOfReactants>
          <speciesReference species="IMACP_p" stoichiometry="1" constant="false"/>
          <speciesReference species="GLUT_p" stoichiometry="1" constant="false"/>
        </listOfReactants>
        <listOfProducts>
          <speciesReference species="AKG_p" stoichiometry="1" constant="false"/>
          <speciesReference species="HISP_p" stoichiometry="1" constant="false"/>
        </listOfProducts>
      </reaction>
      <reaction id="r182" name="L-histidinol-phosphatephosphohydrolase" reversible="false" fast="false" compartment="plastid">
        <notes>
          <body xmlns="http://www.w3.org/1999/xhtml">
            <p>KEGG ID:R03013</p>
            <p>ENZYME:3.1.3.15</p>
            <p>GENE:AT4G39120(IMPL2)</p>
          </body>
        </notes>
        <listOfReactants>
          <speciesReference species="HISP_p" stoichiometry="1" constant="false"/>
        </listOfReactants>
        <listOfProducts>
          <speciesReference species="Pi_p" stoichiometry="1" constant="false"/>
          <speciesReference species="HISOL_p" stoichiometry="1" constant="false"/>
        </listOfProducts>
      </reaction>
      <reaction id="r183" name="L-Histidinol:NAD+oxidoreductase" reversible="false" fast="false" compartment="plastid">
        <notes>
          <body xmlns="http://www.w3.org/1999/xhtml">
            <p>KEGG ID:R03012</p>
            <p>ENZYME:1.1.1.23</p>
            <p>GENE:AT5G63890(HDH)</p>
          </body>
        </notes>
        <listOfReactants>
          <speciesReference species="HISOL_p" stoichiometry="1" constant="false"/>
          <speciesReference species="NAD_p" stoichiometry="1" constant="false"/>
        </listOfReactants>
        <listOfProducts>
          <speciesReference species="NADH_p" stoichiometry="1" constant="false"/>
          <speciesReference species="HISAL_p" stoichiometry="1" constant="false"/>
        </listOfProducts>
      </reaction>
      <reaction id="r184" name="L-histidinal:NAD+oxidoreductase" reversible="false" fast="false" compartment="plastid">
        <notes>
          <body xmlns="http://www.w3.org/1999/xhtml">
            <p>KEGG ID:R01163</p>
            <p>ENZYME:1.1.1.23</p>
            <p>GENE:AT5G63890(HDH)</p>
          </body>
        </notes>
        <listOfReactants>
          <speciesReference species="HISAL_p" stoichiometry="1" constant="false"/>
          <speciesReference species="NAD_p" stoichiometry="1" constant="false"/>
        </listOfReactants>
        <listOfProducts>
          <speciesReference species="NADH_p" stoichiometry="1" constant="false"/>
          <speciesReference species="HIS_p" stoichiometry="1" constant="false"/>
        </listOfProducts>
      </reaction>
      <reaction id="r185" name="hexadecanoyl-[acyl-carrierprotein],reduced-ferredoxin:oxygenoxidoreductase(9,10cis-dehydrogenating)" reversible="false" fast="false" compartment="plastid">
        <notes>
          <body xmlns="http://www.w3.org/1999/xhtml">
            <p>KEGG ID:R08161</p>
            <p>ENZYME:1.14.19.2</p>
            <p>GENE:AT1G43800</p>
            <p>GENE:AT2G43710(SSI2)</p>
            <p>GENE:AT3G02610</p>
            <p>GENE:AT3G02620</p>
            <p>GENE:AT3G02630</p>
            <p>GENE:AT5G16230</p>
            <p>GENE:AT5G16240</p>
          </body>
        </notes>
        <listOfReactants>
          <speciesReference species="hexDECACP_p" stoichiometry="1" constant="false"/>
        </listOfReactants>
        <listOfProducts>
          <speciesReference species="hexDECEACP_p" stoichiometry="1" constant="false"/>
        </listOfProducts>
      </reaction>
      <reaction id="r186" name="hexadecenoyl-[acyl-carrierprotein]hydrolase" reversible="false" fast="false" compartment="plastid">
        <notes>
          <body xmlns="http://www.w3.org/1999/xhtml">
            <p>KEGG ID:R08162</p>
            <p>ENZYME:3.1.2.14</p>
            <p>GENE:AT1G08510(FATB)</p>
            <p>GENE:AT3G25110(FaTA)</p>
            <p>GENE:AT4G13050</p>
          </body>
        </notes>
        <listOfReactants>
          <speciesReference species="hexDECEACP_p" stoichiometry="1" constant="false"/>
        </listOfReactants>
        <listOfProducts>
          <speciesReference species="HEXDECE_p" stoichiometry="1" constant="false"/>
        </listOfProducts>
      </reaction>
      <reaction id="r187" reversible="false" fast="false" compartment="plastid">
        <listOfReactants>
          <speciesReference species="hexDECEACP_p" stoichiometry="1" constant="false"/>
        </listOfReactants>
        <listOfProducts>
          <speciesReference species="hexd2ACP_p" stoichiometry="1" constant="false"/>
        </listOfProducts>
      </reaction>
      <reaction id="r188" reversible="false" fast="false" compartment="plastid">
        <listOfReactants>
          <speciesReference species="hexd2ACP_p" stoichiometry="1" constant="false"/>
        </listOfReactants>
        <listOfProducts>
          <speciesReference species="HEXd2_p" stoichiometry="1" constant="false"/>
        </listOfProducts>
      </reaction>
      <reaction id="r189" reversible="false" fast="false" compartment="plastid">
        <listOfReactants>
          <speciesReference species="hexd2ACP_p" stoichiometry="1" constant="false"/>
        </listOfReactants>
        <listOfProducts>
          <speciesReference species="hexd3ACP_p" stoichiometry="1" constant="false"/>
        </listOfProducts>
      </reaction>
      <reaction id="r190" reversible="false" fast="false" compartment="plastid">
        <listOfReactants>
          <speciesReference species="hexd3ACP_p" stoichiometry="1" constant="false"/>
        </listOfReactants>
        <listOfProducts>
          <speciesReference species="HEXd3_p" stoichiometry="1" constant="false"/>
        </listOfProducts>
      </reaction>
      <reaction id="r191" reversible="false" fast="false" compartment="plastid">
        <notes>
          <body xmlns="http://www.w3.org/1999/xhtml">
            <p>KEGG ID:R07762</p>
            <p>ENZYME:2.3.1.41</p>
            <p>ENZYME:2.3.1.179</p>
            <p>ENZYME:2.3.1.199</p>
            <p>ENZYME:2.3.1.-</p>
            <p>GENE:AT1G74960(FAB1)</p>
            <p>GENE:AT2G04540</p>
            <p>GENE:AT5G46290(KAS_I)</p>
            <p>GENE:AT1G01120(KCS1)</p>
            <p>GENE:AT1G04220(KCS2)</p>
            <p>GENE:AT1G07720(KCS3)</p>
            <p>GENE:AT1G19440(KCS4)</p>
            <p>GENE:AT1G25450(KCS5)</p>
            <p>GENE:AT1G68530(KCS6)</p>
            <p>GENE:AT1G71160(KCS7)</p>
            <p>GENE:AT2G15090(KCS8)</p>
            <p>GENE:AT2G16280(KCS9)</p>
            <p>GENE:AT2G26250(KCS10)</p>
            <p>GENE:AT2G26640(KCS11)</p>
            <p>GENE:AT2G28630(KCS12)</p>
            <p>GENE:AT2G46720(KCS13)</p>
            <p>GENE:AT3G10280(KCS14)</p>
            <p>GENE:AT3G52160(KCS15)</p>
            <p>GENE:AT4G34250(KCS16)</p>
            <p>GENE:AT4G34510(KCS17)</p>
            <p>GENE:AT4G34520(KCS18)</p>
            <p>GENE:AT5G04530(KCS19)</p>
            <p>GENE:AT5G43760(KCS20)</p>
          </body>
        </notes>
        <listOfReactants>
          <speciesReference species="MALACP_p" stoichiometry="1" constant="false"/>
          <speciesReference species="hexDECACP_p" stoichiometry="1" constant="false"/>
        </listOfReactants>
        <listOfProducts>
          <speciesReference species="OOCTDECACP_p" stoichiometry="1" constant="false"/>
          <speciesReference species="CO2_cel" stoichiometry="1" constant="false"/>
        </listOfProducts>
      </reaction>
      <reaction id="r192" reversible="false" fast="false" compartment="plastid">
        <notes>
          <body xmlns="http://www.w3.org/1999/xhtml">
            <p>KEGG ID:R07763</p>
            <p>ENZYME:1.1.1.100</p>
            <p>ENZYME:2.3.1.-</p>
            <p>GENE:AT1G24360</p>
            <p>GENE:AT3G03980</p>
            <p>GENE:AT3G04000</p>
            <p>GENE:AT4G13180</p>
            <p>GENE:AT5G18210</p>
          </body>
        </notes>
        <listOfReactants>
          <speciesReference species="OOCTDECACP_p" stoichiometry="1" constant="false"/>
          <speciesReference species="NADPH_p" stoichiometry="1" constant="false"/>
        </listOfReactants>
        <listOfProducts>
          <speciesReference species="NADP_p" stoichiometry="1" constant="false"/>
          <speciesReference species="HOCTDECACP_p" stoichiometry="1" constant="false"/>
        </listOfProducts>
      </reaction>
      <reaction id="r193" reversible="false" fast="false" compartment="plastid">
        <notes>
          <body xmlns="http://www.w3.org/1999/xhtml">
            <p>KEGG ID:R07764</p>
            <p>ENZYME:2.3.1.-</p>
            <p>ENZYME:4.2.1.-</p>
          </body>
        </notes>
        <listOfReactants>
          <speciesReference species="HOCTDECACP_p" stoichiometry="1" constant="false"/>
        </listOfReactants>
        <listOfProducts>
          <speciesReference species="TOCTDECACP_p" stoichiometry="1" constant="false"/>
        </listOfProducts>
      </reaction>
      <reaction id="r194" name="octadecanoyl-[acp]:NAD+trans-2-oxidoreductase" reversible="false" fast="false" compartment="plastid">
        <notes>
          <body xmlns="http://www.w3.org/1999/xhtml">
            <p>KEGG ID:R07765</p>
            <p>ENZYME:1.3.1.9</p>
            <p>ENZYME:1.3.1.-</p>
            <p>ENZYME:2.3.1.-</p>
            <p>GENE:AT2G05990(MOD1)</p>
          </body>
        </notes>
        <listOfReactants>
          <speciesReference species="TOCTDECACP_p" stoichiometry="1" constant="false"/>
          <speciesReference species="NADH_p" stoichiometry="1" constant="false"/>
        </listOfReactants>
        <listOfProducts>
          <speciesReference species="OCTDECACP_p" stoichiometry="1" constant="false"/>
          <speciesReference species="NAD_p" stoichiometry="1" constant="false"/>
        </listOfProducts>
      </reaction>
      <reaction id="r195" name="octadecanoyl-[acyl-carrierprotein]hydrolase" reversible="false" fast="false" compartment="plastid">
        <notes>
          <body xmlns="http://www.w3.org/1999/xhtml">
            <p>KEGG ID:R08163</p>
            <p>ENZYME:3.1.2.14</p>
            <p>GENE:AT1G08510(FATB)</p>
            <p>GENE:AT3G25110(FaTA)</p>
            <p>GENE:AT4G13050</p>
          </body>
        </notes>
        <listOfReactants>
          <speciesReference species="OCTDECACP_p" stoichiometry="1" constant="false"/>
        </listOfReactants>
        <listOfProducts>
          <speciesReference species="OCTDEC_p" stoichiometry="1" constant="false"/>
        </listOfProducts>
      </reaction>
      <reaction id="r196" name="stearoyl-[acyl-carrierprotein],reduced-ferredoxin:oxygenoxidoreductase(9,10cis-dehydrogenating)" reversible="false" fast="false" compartment="plastid">
        <notes>
          <body xmlns="http://www.w3.org/1999/xhtml">
            <p>KEGG ID:R03370</p>
            <p>ENZYME:1.14.19.2</p>
            <p>GENE:AT1G43800</p>
            <p>GENE:AT2G43710(SSI2)</p>
            <p>GENE:AT3G02610</p>
            <p>GENE:AT3G02620</p>
            <p>GENE:AT3G02630</p>
            <p>GENE:AT5G16230</p>
            <p>GENE:AT5G16240</p>
          </body>
        </notes>
        <listOfReactants>
          <speciesReference species="OCTDECACP_p" stoichiometry="1" constant="false"/>
        </listOfReactants>
        <listOfProducts>
          <speciesReference species="OCTDECEACP_p" stoichiometry="1" constant="false"/>
        </listOfProducts>
      </reaction>
      <reaction id="r197" name="Oleoyl-[acyl-carrier-protein]hydrolase" reversible="false" fast="false" compartment="plastid">
        <notes>
          <body xmlns="http://www.w3.org/1999/xhtml">
            <p>KEGG ID:R02814</p>
            <p>ENZYME:3.1.2.14</p>
            <p>GENE:AT1G08510(FATB)</p>
            <p>GENE:AT3G25110(FaTA)</p>
            <p>GENE:AT4G13050</p>
          </body>
        </notes>
        <listOfReactants>
          <speciesReference species="OCTDECEACP_p" stoichiometry="1" constant="false"/>
        </listOfReactants>
        <listOfProducts>
          <speciesReference species="OCTDECE_p" stoichiometry="1" constant="false"/>
        </listOfProducts>
      </reaction>
      <reaction id="r198" name="oleoyl-CoA,ferrocytochrome-b5:oxygenoxidoreductase(12,13cis-dehydrogenating)" reversible="false" fast="false" compartment="plastid">
        <notes>
          <body xmlns="http://www.w3.org/1999/xhtml">
            <p>KEGG ID:R11043</p>
            <p>ENZYME:1.14.19.6</p>
            <p>GENE:AT3G12120(FAD2)</p>
          </body>
        </notes>
        <listOfReactants>
          <speciesReference species="OCTDECEACP_p" stoichiometry="1" constant="false"/>
        </listOfReactants>
        <listOfProducts>
          <speciesReference species="LINOLACP_p" stoichiometry="1" constant="false"/>
        </listOfProducts>
      </reaction>
      <reaction id="r199" name="Linoleoyl-CoAhydrolase" reversible="false" fast="false" compartment="plastid">
        <notes>
          <body xmlns="http://www.w3.org/1999/xhtml">
            <p>KEGG ID:R08177</p>
            <p>ENZYME:3.1.2.2</p>
            <p>GENE:AT1G01710</p>
            <p>GENE:AT4G00520</p>
          </body>
        </notes>
        <listOfReactants>
          <speciesReference species="LINOLACP_p" stoichiometry="1" constant="false"/>
        </listOfReactants>
        <listOfProducts>
          <speciesReference species="LINOL_p" stoichiometry="1" constant="false"/>
        </listOfProducts>
      </reaction>
      <reaction id="r200" name="linoleoyl-CoA,ferrocytochromeb5:oxygenoxidoreductase(6,7cis-dehydrogenating)" reversible="false" fast="false" compartment="plastid">
        <notes>
          <body xmlns="http://www.w3.org/1999/xhtml">
            <p>KEGG ID:R03814</p>
            <p>ENZYME:1.14.19.3</p>
          </body>
        </notes>
        <listOfReactants>
          <speciesReference species="LINOLACP_p" stoichiometry="1" constant="false"/>
        </listOfReactants>
        <listOfProducts>
          <speciesReference species="LINOLEACP_p" stoichiometry="1" constant="false"/>
        </listOfProducts>
      </reaction>
      <reaction id="r201" reversible="false" fast="false" compartment="plastid">
        <notes>
          <body xmlns="http://www.w3.org/1999/xhtml">
            <p>KEGG ID:R08181</p>
            <p>ENZYME:3.1.2.2</p>
            <p>GENE:AT1G01710</p>
            <p>GENE:AT4G00520</p>
          </body>
        </notes>
        <listOfReactants>
          <speciesReference species="LINOLEACP_p" stoichiometry="1" constant="false"/>
        </listOfReactants>
        <listOfProducts>
          <speciesReference species="LINOLE_p" stoichiometry="1" constant="false"/>
        </listOfProducts>
      </reaction>
      <reaction id="r202" name="sn-Glycerol-3-phosphate:NADP+2-oxidoreductase" reversible="false" fast="false" compartment="plastid">
        <notes>
          <body xmlns="http://www.w3.org/1999/xhtml">
            <p>KEGG ID:R00844</p>
            <p>ENZYME:1.1.1.94</p>
          </body>
        </notes>
        <listOfReactants>
          <speciesReference species="DHAP_p" stoichiometry="1" constant="false"/>
          <speciesReference species="NADPH_p" stoichiometry="1" constant="false"/>
        </listOfReactants>
        <listOfProducts>
          <speciesReference species="snG3P_p" stoichiometry="1" constant="false"/>
          <speciesReference species="NADP_p" stoichiometry="1" constant="false"/>
        </listOfProducts>
      </reaction>
      <reaction id="r203" name="sn-Glycerol-3-phosphate:NAD+2-oxidoreductase" reversible="false" fast="false" compartment="plastid">
        <notes>
          <body xmlns="http://www.w3.org/1999/xhtml">
            <p>KEGG ID:R00842</p>
            <p>ENZYME:1.1.1.8</p>
            <p>ENZYME:1.1.1.94</p>
            <p>GENE:AT2G40690(GLY1)</p>
            <p>GENE:AT2G41540(GPDHC1)</p>
            <p>GENE:AT5G40610</p>
          </body>
        </notes>
        <listOfReactants>
          <speciesReference species="DHAP_p" stoichiometry="1" constant="false"/>
          <speciesReference species="NADH_p" stoichiometry="1" constant="false"/>
        </listOfReactants>
        <listOfProducts>
          <speciesReference species="snG3P_p" stoichiometry="1" constant="false"/>
          <speciesReference species="NAD_p" stoichiometry="1" constant="false"/>
        </listOfProducts>
      </reaction>
      <reaction id="r204" reversible="false" fast="false" compartment="plastid">
        <notes>
          <body xmlns="http://www.w3.org/1999/xhtml">
            <p>KEGG ID:R07488</p>
            <p>ENZYME:1.3.1.-</p>
          </body>
        </notes>
        <listOfReactants>
          <speciesReference species="sofucosterol_p_i" stoichiometry="1" constant="false"/>
          <speciesReference species="NADPH_p" stoichiometry="1" constant="false"/>
        </listOfReactants>
        <listOfProducts>
          <speciesReference species="NADP_p" stoichiometry="1" constant="false"/>
          <speciesReference species="sitosterol_p" stoichiometry="1" constant="false"/>
        </listOfProducts>
      </reaction>
      <reaction id="r205" reversible="false" fast="false" compartment="plastid">
        <notes>
          <body xmlns="http://www.w3.org/1999/xhtml">
            <p>KEGG ID:R07487</p>
            <p>ENZYME:1.3.1.21</p>
            <p>GENE:AT1G50430(DWF5)</p>
          </body>
        </notes>
        <listOfReactants>
          <speciesReference species="dehydroavenasterol_p" stoichiometry="1" constant="false"/>
          <speciesReference species="NADPH_p" stoichiometry="1" constant="false"/>
        </listOfReactants>
        <listOfProducts>
          <speciesReference species="sofucosterol_p_i" stoichiometry="1" constant="false"/>
          <speciesReference species="NADP_p" stoichiometry="1" constant="false"/>
        </listOfProducts>
      </reaction>
      <reaction id="r206" name="delta7-avenasterol,ferrocytochromeb5:oxygenoxidoreductase5,6-dehydrogenating" reversible="false" fast="false" compartment="plastid">
        <notes>
          <body xmlns="http://www.w3.org/1999/xhtml">
            <p>KEGG ID:R07486</p>
            <p>ENZYME:1.14.19.20</p>
            <p>GENE:AT3G02580(STE1)</p>
            <p>GENE:AT3G02590</p>
          </body>
        </notes>
        <listOfReactants>
          <speciesReference species="avenasterol_p" stoichiometry="1" constant="false"/>
          <speciesReference species="NADPH_p" stoichiometry="1" constant="false"/>
        </listOfReactants>
        <listOfProducts>
          <speciesReference species="dehydroavenasterol_p" stoichiometry="1" constant="false"/>
          <speciesReference species="NADP_p" stoichiometry="1" constant="false"/>
        </listOfProducts>
      </reaction>
      <reaction id="r207" reversible="false" fast="false" compartment="plastid">
        <notes>
          <body xmlns="http://www.w3.org/1999/xhtml">
            <p>KEGG ID:R07485</p>
            <p>ENZYME:1.14.13.72</p>
            <p>GENE:AT1G07420(SMO2-1)</p>
            <p>GENE:AT2G29390(SMO2-2)</p>
            <p>GENE:AT4G12110(SMO1-1)</p>
            <p>GENE:AT4G22753(SMO1-3)</p>
            <p>GENE:AT4G22756(SMO1-2)</p>
          </body>
        </notes>
        <listOfReactants>
          <speciesReference species="ethylidenelophenol_p" stoichiometry="1" constant="false"/>
          <speciesReference species="NADH_p" stoichiometry="2" constant="false"/>
        </listOfReactants>
        <listOfProducts>
          <speciesReference species="avenasterol_p" stoichiometry="1" constant="false"/>
          <speciesReference species="NAD_p" stoichiometry="2" constant="false"/>
          <speciesReference species="CO2_cel" stoichiometry="1" constant="false"/>
        </listOfProducts>
      </reaction>
      <reaction id="r208" name="S-adenosyl-L-methionine:24-methylenelophenolC-methyltransferase" reversible="false" fast="false" compartment="plastid">
        <notes>
          <body xmlns="http://www.w3.org/1999/xhtml">
            <p>KEGG ID:R05776</p>
            <p>ENZYME:2.1.1.143</p>
            <p>GENE:AT1G20330(SMT2)</p>
            <p>GENE:AT1G76090(SMT3)</p>
          </body>
        </notes>
        <listOfReactants>
          <speciesReference species="SAM_p" stoichiometry="1" constant="false"/>
          <speciesReference species="methylenelophenol_p" stoichiometry="1" constant="false"/>
        </listOfReactants>
        <listOfProducts>
          <speciesReference species="ethylidenelophenol_p" stoichiometry="1" constant="false"/>
          <speciesReference species="SAHC_p" stoichiometry="1" constant="false"/>
        </listOfProducts>
      </reaction>
      <reaction id="r209" reversible="false" fast="false" compartment="plastid">
        <notes>
          <body xmlns="http://www.w3.org/1999/xhtml">
            <p>KEGG ID:R07484</p>
            <p>ENZYME:5.3.3.5</p>
            <p>GENE:AT1G20050(HYD1)</p>
          </body>
        </notes>
        <listOfReactants>
          <speciesReference species="methylfecosterol_p" stoichiometry="1" constant="false"/>
        </listOfReactants>
        <listOfProducts>
          <speciesReference species="methylenelophenol_p" stoichiometry="1" constant="false"/>
        </listOfProducts>
      </reaction>
      <reaction id="r210" reversible="false" fast="false" compartment="plastid">
        <notes>
          <body xmlns="http://www.w3.org/1999/xhtml">
            <p>KEGG ID:R07483</p>
            <p>ENZYME:1.3.1.70</p>
            <p>GENE:AT3G52940(FK)</p>
          </body>
        </notes>
        <listOfReactants>
          <speciesReference species="d8_4_sterol_p" stoichiometry="1" constant="false"/>
          <speciesReference species="NADPH_p" stoichiometry="1" constant="false"/>
        </listOfReactants>
        <listOfProducts>
          <speciesReference species="methylfecosterol_p" stoichiometry="1" constant="false"/>
          <speciesReference species="NADP_p" stoichiometry="1" constant="false"/>
        </listOfProducts>
      </reaction>
      <reaction id="r211" name="sterol,NADPH:oxygenoxidoreductase(14-methylcleaving)" reversible="false" fast="false" compartment="plastid">
        <notes>
[truncated: 248,492 more chars]
