# Supplementary material for: In silico metabolic network analysis of Arabidopsis leaves
Source: BMC Syst Biol. 2016 Oct 29;10:102. doi: 10.1186/s12918-016-0347-3 (PMC5086045; doi:10.1186/s12918-016-0347-3)
Supplement: Additional file 3: — SBML file of condensed network. (XML 253 kb) [file 12918_2016_347_MOESM3_ESM.xml]

<?xml version="1.0" encoding="UTF-8"?>
<sbml level="3" version="1" xmlns="http://www.sbml.org/sbml/level3/version1/core">
  <model>
    <listOfCompartments>
      <compartment metaid="c1" id="cytosol" name="cytosol" constant="false"/>
      <compartment metaid="c2" id="mitochondrion" name="mitochondrion" constant="false"/>
      <compartment metaid="c3" id="peroxisome" name="peroxisome" constant="false"/>
      <compartment metaid="c4" id="plastid" name="plastid" constant="false"/>
      <compartment metaid="c5" id="vacuole" name="vacuole" constant="false"/>
      <compartment metaid="c6" id="cell" name="cell" constant="false"/>
      <compartment metaid="c7" id="external" name="external" constant="false"/>
      <compartment metaid="c8" id="multicompartment" name="multicompartment" constant="false"/>
    </listOfCompartments>
    <listOfSpecies>
      <species metaid="s1" id="BM_c" compartment="cytosol" initialConcentration="0" hasOnlySubstanceUnits="false" boundaryCondition="false" constant="false"/>
      <species metaid="s2" id="CO2EX_p" name="CO2" compartment="plastid" initialConcentration="0" hasOnlySubstanceUnits="false" boundaryCondition="false" constant="false">
        <notes>
          <body xmlns="http://www.w3.org/1999/xhtml">
            <p> FORMULA:CO2 </p>
            <p> PubChem ID:3313 </p>
            <p> ChEBI ID:16526 </p>
            <p> KEGG ID:C00011 </p>
          </body>
        </notes>
      </species>
      <species metaid="s3" id="STA_p" name="Amylose" compartment="plastid" initialConcentration="0" hasOnlySubstanceUnits="false" boundaryCondition="false" constant="false">
        <notes>
          <body xmlns="http://www.w3.org/1999/xhtml">
            <p> FORMULA:(C12H20O10)n </p>
            <p> PubChem ID:3659 </p>
            <p> ChEBI ID:28017 </p>
            <p> KEGG ID:C00369 </p>
            <p> FORMULA:(C6H10O5)n </p>
            <p> PubChem ID:3984 </p>
            <p> ChEBI ID:28102 </p>
            <p> KEGG ID:C00718 </p>
          </body>
        </notes>
      </species>
      <species metaid="s4" id="CO2_cel" name="CO2" compartment="cell" initialConcentration="0" hasOnlySubstanceUnits="false" boundaryCondition="false" constant="false">
        <notes>
          <body xmlns="http://www.w3.org/1999/xhtml">
            <p> FORMULA:CO2 </p>
            <p> PubChem ID:3313 </p>
            <p> ChEBI ID:16526 </p>
            <p> KEGG ID:C00011 </p>
          </body>
        </notes>
      </species>
      <species metaid="s5" id="Pi_v" name="Diphosphate" compartment="vacuole" initialConcentration="0" hasOnlySubstanceUnits="false" boundaryCondition="false" constant="false">
        <notes>
          <body xmlns="http://www.w3.org/1999/xhtml">
            <p> FORMULA:H3PO4 </p>
            <p> PubChem ID:3311 </p>
            <p> ChEBI ID:18367 </p>
            <p> KEGG ID:C00009 </p>
            <p> FORMULA:H4P2O7 </p>
            <p> PubChem ID:3315 </p>
            <p> ChEBI ID:18361 </p>
            <p> KEGG ID:C00013 </p>
          </body>
        </notes>
      </species>
      <species metaid="s6" id="ACCOA_p" name="Acetyl-CoA" compartment="plastid" initialConcentration="0" hasOnlySubstanceUnits="false" boundaryCondition="false" constant="false">
        <notes>
          <body xmlns="http://www.w3.org/1999/xhtml">
            <p> FORMULA:C23H38N7O17P3S </p>
            <p> PubChem ID:3326 </p>
            <p> ChEBI ID:15351 </p>
            <p> KEGG ID:C00024 </p>
          </body>
        </notes>
      </species>
      <species metaid="s7" id="PYR_c" name="Pyruvate" compartment="cytosol" initialConcentration="0" hasOnlySubstanceUnits="false" boundaryCondition="false" constant="false">
        <notes>
          <body xmlns="http://www.w3.org/1999/xhtml">
            <p> FORMULA:C3H4O3 </p>
            <p> PubChem ID:3324 </p>
            <p> ChEBI ID:32816 </p>
            <p> KEGG ID:C00022 </p>
          </body>
        </notes>
      </species>
      <species metaid="s8" id="PEP_p" name="Phosphoenolpyruvate" compartment="plastid" initialConcentration="0" hasOnlySubstanceUnits="false" boundaryCondition="false" constant="false">
        <notes>
          <body xmlns="http://www.w3.org/1999/xhtml">
            <p> FORMULA:C3H5O6P </p>
            <p> PubChem ID:3374 </p>
            <p> ChEBI ID:18021 </p>
            <p> KEGG ID:C00074 </p>
          </body>
        </notes>
      </species>
      <species metaid="s9" id="AKG_m" name="2-Oxoglutarate" compartment="mitochondrion" initialConcentration="0" hasOnlySubstanceUnits="false" boundaryCondition="false" constant="false">
        <notes>
          <body xmlns="http://www.w3.org/1999/xhtml">
            <p> FORMULA:C5H6O5 </p>
            <p> PubChem ID:3328 </p>
            <p> ChEBI ID:30915 </p>
            <p> KEGG ID:C00026 </p>
          </body>
        </notes>
      </species>
      <species metaid="s10" id="R5P_p" name="D-Ribose5-phosphate" compartment="plastid" initialConcentration="0" hasOnlySubstanceUnits="false" boundaryCondition="false" constant="false">
        <notes>
          <body xmlns="http://www.w3.org/1999/xhtml">
            <p> FORMULA:C5H11O8P </p>
            <p> PubChem ID:3417 </p>
            <p> ChEBI ID:17797 </p>
            <p> KEGG ID:C00117 </p>
          </body>
        </notes>
      </species>
      <species metaid="s11" id="DHAP_p" name="Glyceronephosphate" compartment="plastid" initialConcentration="0" hasOnlySubstanceUnits="false" boundaryCondition="false" constant="false">
        <notes>
          <body xmlns="http://www.w3.org/1999/xhtml">
            <p> FORMULA:C3H7O6P </p>
            <p> PubChem ID:3411 </p>
            <p> ChEBI ID:16108 </p>
            <p> KEGG ID:C00111 </p>
          </body>
        </notes>
      </species>
      <species metaid="s12" id="E4P_p" name="D-Erythros" compartment="plastid" initialConcentration="0" hasOnlySubstanceUnits="false" boundaryCondition="false" constant="false">
        <notes>
          <body xmlns="http://www.w3.org/1999/xhtml">
            <p> FORMULA:C4H9O7P </p>
            <p> PubChem ID:3574 </p>
            <p> ChEBI ID:48153 </p>
            <p> KEGG ID:C00279 </p>
          </body>
        </notes>
      </species>
      <species metaid="s13" id="OAA_c" name="Oxaloacetate" compartment="cytosol" initialConcentration="0" hasOnlySubstanceUnits="false" boundaryCondition="false" constant="false">
        <notes>
          <body xmlns="http://www.w3.org/1999/xhtml">
            <p> FORMULA:C4H4O5 </p>
            <p> PubChem ID:3338 </p>
            <p> ChEBI ID:30744 </p>
            <p> KEGG ID:C00036 </p>
          </body>
        </notes>
      </species>
      <species metaid="s14" id="PG_p_3" name="3-Phospho-D-glycerate" compartment="plastid" initialConcentration="0" hasOnlySubstanceUnits="false" boundaryCondition="false" constant="false">
        <notes>
          <body xmlns="http://www.w3.org/1999/xhtml">
            <p> FORMULA:C3H7O7P </p>
            <p> PubChem ID:3497 </p>
            <p> ChEBI ID:17794 </p>
            <p> KEGG ID:C00197 </p>
          </body>
        </notes>
      </species>
      <species metaid="s15" id="PYR_p" name="Pyruvate" compartment="plastid" initialConcentration="0" hasOnlySubstanceUnits="false" boundaryCondition="false" constant="false">
        <notes>
          <body xmlns="http://www.w3.org/1999/xhtml">
            <p> FORMULA:C3H4O3 </p>
            <p> PubChem ID:3324 </p>
            <p> ChEBI ID:32816 </p>
            <p> KEGG ID:C00022 </p>
          </body>
        </notes>
      </species>
      <species metaid="s16" id="NADPH_p" name="NADPH" compartment="plastid" initialConcentration="0" hasOnlySubstanceUnits="false" boundaryCondition="false" constant="false">
        <notes>
          <body xmlns="http://www.w3.org/1999/xhtml">
            <p> FORMULA:C21H30N7O17P3 </p>
            <p> PubChem ID:3307 </p>
            <p> ChEBI ID:16474 </p>
            <p> KEGG ID:C00005 </p>
          </body>
        </notes>
      </species>
      <species metaid="s17" id="NADPH_c" name="NADPH" compartment="cytosol" initialConcentration="0" hasOnlySubstanceUnits="false" boundaryCondition="false" constant="false">
        <notes>
          <body xmlns="http://www.w3.org/1999/xhtml">
            <p> FORMULA:C21H30N7O17P3 </p>
            <p> PubChem ID:3307 </p>
            <p> ChEBI ID:16474 </p>
            <p> KEGG ID:C00005 </p>
          </body>
        </notes>
      </species>
      <species metaid="s18" id="NADPH_m" name="NADPH" compartment="mitochondrion" initialConcentration="0" hasOnlySubstanceUnits="false" boundaryCondition="false" constant="false">
        <notes>
          <body xmlns="http://www.w3.org/1999/xhtml">
            <p> FORMULA:C21H30N7O17P3 </p>
            <p> PubChem ID:3307 </p>
            <p> ChEBI ID:16474 </p>
            <p> KEGG ID:C00005 </p>
          </body>
        </notes>
      </species>
      <species metaid="s19" id="NADH_p" name="NADH" compartment="plastid" initialConcentration="0" hasOnlySubstanceUnits="false" boundaryCondition="false" constant="false">
        <notes>
          <body xmlns="http://www.w3.org/1999/xhtml">
            <p> FORMULA:C21H29N7O14P2 </p>
            <p> PubChem ID:3306 </p>
            <p> ChEBI ID:16908 </p>
            <p> KEGG ID:C00004 </p>
          </body>
        </notes>
      </species>
      <species metaid="s20" id="NAD_c" name="NAD+" compartment="cytosol" initialConcentration="0" hasOnlySubstanceUnits="false" boundaryCondition="false" constant="false">
        <notes>
          <body xmlns="http://www.w3.org/1999/xhtml">
            <p> FORMULA:C21H28N7O14P2 </p>
            <p> PubChem ID:3305 </p>
            <p> ChEBI ID:15846 </p>
            <p> KEGG ID:C00003 </p>
          </body>
        </notes>
      </species>
      <species metaid="s21" id="GAP_p" name="D-Glyceraldehyde3-phosphate" compartment="plastid" initialConcentration="0" hasOnlySubstanceUnits="false" boundaryCondition="false" constant="false">
        <notes>
          <body xmlns="http://www.w3.org/1999/xhtml">
            <p> FORMULA:C3H7O6P </p>
            <p> PubChem ID:3418 </p>
            <p> ChEBI ID:29052 </p>
            <p> KEGG ID:C00118 </p>
          </body>
        </notes>
      </species>
      <species metaid="s22" id="F6P_c" name="beta-D-Fructos" compartment="cytosol" initialConcentration="0" hasOnlySubstanceUnits="false" boundaryCondition="false" constant="false">
        <notes>
          <body xmlns="http://www.w3.org/1999/xhtml">
            <p> FORMULA:C6H13O9P </p>
            <p> PubChem ID:7723 </p>
            <p> ChEBI ID:16084 </p>
            <p> KEGG ID:C05345 </p>
          </body>
        </notes>
      </species>
      <species metaid="s23" id="G6P_c" name="beta-D-Glucos" compartment="cytosol" initialConcentration="0" hasOnlySubstanceUnits="false" boundaryCondition="false" constant="false">
        <notes>
          <body xmlns="http://www.w3.org/1999/xhtml">
            <p> FORMULA:C6H13O9P </p>
            <p> PubChem ID:3937 </p>
            <p> ChEBI ID:17665 </p>
            <p> KEGG ID:C00668 </p>
            <p> FORMULA:C6H13O9P </p>
            <p> PubChem ID:4399 </p>
            <p> ChEBI ID:17719 </p>
            <p> KEGG ID:C01172 </p>
          </body>
        </notes>
      </species>
      <species metaid="s24" id="FUM_m" name="Fumarate" compartment="mitochondrion" initialConcentration="0" hasOnlySubstanceUnits="false" boundaryCondition="false" constant="false">
        <notes>
          <body xmlns="http://www.w3.org/1999/xhtml">
            <p> FORMULA:C4H4O4 </p>
            <p> PubChem ID:3422 </p>
            <p> ChEBI ID:18012 </p>
            <p> KEGG ID:C00122 </p>
          </body>
        </notes>
      </species>
      <species metaid="s25" id="MAL_c" name="(S)-Malate" compartment="cytosol" initialConcentration="0" hasOnlySubstanceUnits="false" boundaryCondition="false" constant="false">
        <notes>
          <body xmlns="http://www.w3.org/1999/xhtml">
            <p> FORMULA:C4H6O5 </p>
            <p> PubChem ID:3449 </p>
            <p> ChEBI ID:30797 </p>
            <p> KEGG ID:C00149 </p>
          </body>
        </notes>
      </species>
      <species metaid="s26" id="SER_c" name="L-Serine" compartment="cytosol" initialConcentration="0" hasOnlySubstanceUnits="false" boundaryCondition="false" constant="false">
        <notes>
          <body xmlns="http://www.w3.org/1999/xhtml">
            <p> FORMULA:C3H7NO3 </p>
            <p> PubChem ID:3365 </p>
            <p> ChEBI ID:17115 </p>
            <p> KEGG ID:C00065 </p>
          </body>
        </notes>
      </species>
      <species metaid="s27" id="GLY_c" name="Glycine" compartment="cytosol" initialConcentration="0" hasOnlySubstanceUnits="false" boundaryCondition="false" constant="false">
        <notes>
          <body xmlns="http://www.w3.org/1999/xhtml">
            <p> FORMULA:C2H5NO2 </p>
            <p> PubChem ID:3339 </p>
            <p> ChEBI ID:15428 </p>
            <p> KEGG ID:C00037 </p>
          </body>
        </notes>
      </species>
      <species metaid="s28" id="ATP_p" name="ATP" compartment="plastid" initialConcentration="0" hasOnlySubstanceUnits="false" boundaryCondition="false" constant="false">
        <notes>
          <body xmlns="http://www.w3.org/1999/xhtml">
            <p> FORMULA:C10H16N5O13P3 </p>
            <p> PubChem ID:3304 </p>
            <p> ChEBI ID:15422 </p>
            <p> KEGG ID:C00002 </p>
          </body>
        </notes>
      </species>
      <species metaid="s29" id="ATP_c" name="ATP" compartment="cytosol" initialConcentration="0" hasOnlySubstanceUnits="false" boundaryCondition="false" constant="false">
        <notes>
          <body xmlns="http://www.w3.org/1999/xhtml">
            <p> FORMULA:C10H16N5O13P3 </p>
            <p> PubChem ID:3304 </p>
            <p> ChEBI ID:15422 </p>
            <p> KEGG ID:C00002 </p>
          </body>
        </notes>
      </species>
      <species metaid="s30" id="ATP_m" name="ATP" compartment="mitochondrion" initialConcentration="0" hasOnlySubstanceUnits="false" boundaryCondition="false" constant="false">
        <notes>
          <body xmlns="http://www.w3.org/1999/xhtml">
            <p> FORMULA:C10H16N5O13P3 </p>
            <p> PubChem ID:3304 </p>
            <p> ChEBI ID:15422 </p>
            <p> KEGG ID:C00002 </p>
          </body>
        </notes>
      </species>
      <species metaid="s31" id="NADP_p" name="NADP+" compartment="plastid" initialConcentration="0" hasOnlySubstanceUnits="false" boundaryCondition="false" constant="false">
        <notes>
          <body xmlns="http://www.w3.org/1999/xhtml">
            <p> FORMULA:C21H29N7O17P3 </p>
            <p> PubChem ID:3308 </p>
            <p> ChEBI ID:18009 </p>
            <p> KEGG ID:C00006 </p>
          </body>
        </notes>
      </species>
      <species metaid="s32" id="NADP_c" name="NADP+" compartment="cytosol" initialConcentration="0" hasOnlySubstanceUnits="false" boundaryCondition="false" constant="false">
        <notes>
          <body xmlns="http://www.w3.org/1999/xhtml">
            <p> FORMULA:C21H29N7O17P3 </p>
            <p> PubChem ID:3308 </p>
            <p> ChEBI ID:18009 </p>
            <p> KEGG ID:C00006 </p>
          </body>
        </notes>
      </species>
      <species metaid="s33" id="NADP_m" name="NADP+" compartment="mitochondrion" initialConcentration="0" hasOnlySubstanceUnits="false" boundaryCondition="false" constant="false">
        <notes>
          <body xmlns="http://www.w3.org/1999/xhtml">
            <p> FORMULA:C21H29N7O17P3 </p>
            <p> PubChem ID:3308 </p>
            <p> ChEBI ID:18009 </p>
            <p> KEGG ID:C00006 </p>
          </body>
        </notes>
      </species>
      <species metaid="s34" id="NAD_p" name="NAD+" compartment="plastid" initialConcentration="0" hasOnlySubstanceUnits="false" boundaryCondition="false" constant="false">
        <notes>
          <body xmlns="http://www.w3.org/1999/xhtml">
            <p> FORMULA:C21H28N7O14P2 </p>
            <p> PubChem ID:3305 </p>
            <p> ChEBI ID:15846 </p>
            <p> KEGG ID:C00003 </p>
          </body>
        </notes>
      </species>
      <species metaid="s35" id="NADH_c" name="NADH" compartment="cytosol" initialConcentration="0" hasOnlySubstanceUnits="false" boundaryCondition="false" constant="false">
        <notes>
          <body xmlns="http://www.w3.org/1999/xhtml">
            <p> FORMULA:C21H29N7O14P2 </p>
            <p> PubChem ID:3306 </p>
            <p> ChEBI ID:16908 </p>
            <p> KEGG ID:C00004 </p>
          </body>
        </notes>
      </species>
      <species metaid="s36" id="ADP_p" name="ADP" compartment="plastid" initialConcentration="0" hasOnlySubstanceUnits="false" boundaryCondition="false" constant="false">
        <notes>
          <body xmlns="http://www.w3.org/1999/xhtml">
            <p> FORMULA:C10H15N5O10P2 </p>
            <p> PubChem ID:3310 </p>
            <p> ChEBI ID:16761 </p>
            <p> KEGG ID:C00008 </p>
          </body>
        </notes>
      </species>
      <species metaid="s37" id="ADP_c" name="ADP" compartment="cytosol" initialConcentration="0" hasOnlySubstanceUnits="false" boundaryCondition="false" constant="false">
        <notes>
          <body xmlns="http://www.w3.org/1999/xhtml">
            <p> FORMULA:C10H15N5O10P2 </p>
            <p> PubChem ID:3310 </p>
            <p> ChEBI ID:16761 </p>
            <p> KEGG ID:C00008 </p>
          </body>
        </notes>
      </species>
      <species metaid="s38" id="ADP_m" name="ADP" compartment="mitochondrion" initialConcentration="0" hasOnlySubstanceUnits="false" boundaryCondition="false" constant="false">
        <notes>
          <body xmlns="http://www.w3.org/1999/xhtml">
            <p> FORMULA:C10H15N5O10P2 </p>
            <p> PubChem ID:3310 </p>
            <p> ChEBI ID:16761 </p>
            <p> KEGG ID:C00008 </p>
          </body>
        </notes>
      </species>
      <species metaid="s39" id="Pi_c" name="Orthophosphate" compartment="cytosol" initialConcentration="0" hasOnlySubstanceUnits="false" boundaryCondition="false" constant="false">
        <notes>
          <body xmlns="http://www.w3.org/1999/xhtml">
            <p> FORMULA:H3PO4 </p>
            <p> PubChem ID:3311 </p>
            <p> ChEBI ID:18367 </p>
            <p> KEGG ID:C00009 </p>
          </body>
        </notes>
      </species>
      <species metaid="s40" id="Pi_p" name="Orthophosphate" compartment="plastid" initialConcentration="0" hasOnlySubstanceUnits="false" boundaryCondition="false" constant="false">
        <notes>
          <body xmlns="http://www.w3.org/1999/xhtml">
            <p> FORMULA:H3PO4 </p>
            <p> PubChem ID:3311 </p>
            <p> ChEBI ID:18367 </p>
            <p> KEGG ID:C00009 </p>
          </body>
        </notes>
      </species>
      <species metaid="s41" id="Pi_m" name="Orthophosphate" compartment="mitochondrion" initialConcentration="0" hasOnlySubstanceUnits="false" boundaryCondition="false" constant="false">
        <notes>
          <body xmlns="http://www.w3.org/1999/xhtml">
            <p> FORMULA:H3PO4 </p>
            <p> PubChem ID:3311 </p>
            <p> ChEBI ID:18367 </p>
            <p> KEGG ID:C00009 </p>
          </body>
        </notes>
      </species>
      <species metaid="s42" id="G6P_p" name="beta-D-Glucos" compartment="plastid" initialConcentration="0" hasOnlySubstanceUnits="false" boundaryCondition="false" constant="false">
        <notes>
          <body xmlns="http://www.w3.org/1999/xhtml">
            <p> FORMULA:C6H13O9P </p>
            <p> PubChem ID:3937 </p>
            <p> ChEBI ID:17665 </p>
            <p> KEGG ID:C00668 </p>
            <p> FORMULA:C6H13O9P </p>
            <p> PubChem ID:4399 </p>
            <p> ChEBI ID:17719 </p>
            <p> KEGG ID:C01172 </p>
          </body>
        </notes>
      </species>
      <species metaid="s43" id="F6P_p" name="beta-D-Fructos" compartment="plastid" initialConcentration="0" hasOnlySubstanceUnits="false" boundaryCondition="false" constant="false">
        <notes>
          <body xmlns="http://www.w3.org/1999/xhtml">
            <p> FORMULA:C6H13O9P </p>
            <p> PubChem ID:7723 </p>
            <p> ChEBI ID:16084 </p>
            <p> KEGG ID:C05345 </p>
          </body>
        </notes>
      </species>
      <species metaid="s44" id="FBP_p" name="beta-D-Fructos" compartment="plastid" initialConcentration="0" hasOnlySubstanceUnits="false" boundaryCondition="false" constant="false">
        <notes>
          <body xmlns="http://www.w3.org/1999/xhtml">
            <p> FORMULA:C6H14O12P2 </p>
            <p> PubChem ID:7752 </p>
            <p> ChEBI ID:28013 </p>
            <p> KEGG ID:C05378 </p>
          </body>
        </notes>
      </species>
      <species metaid="s45" id="bPG_p_13" name="3-Phospho-D-glyceroylphosphate" compartment="plastid" initialConcentration="0" hasOnlySubstanceUnits="false" boundaryCondition="false" constant="false">
        <notes>
          <body xmlns="http://www.w3.org/1999/xhtml">
            <p> FORMULA:C3H8O10P2 </p>
            <p> PubChem ID:3535 </p>
            <p> ChEBI ID:16001 </p>
            <p> KEGG ID:C00236 </p>
          </body>
        </notes>
      </species>
      <species metaid="s46" id="PG_p_2" name="2-Phospho-D-glycerate" compartment="plastid" initialConcentration="0" hasOnlySubstanceUnits="false" boundaryCondition="false" constant="false">
        <notes>
          <body xmlns="http://www.w3.org/1999/xhtml">
            <p> FORMULA:C3H7O7P </p>
            <p> PubChem ID:3904 </p>
            <p> ChEBI ID:17835 </p>
            <p> KEGG ID:C00631 </p>
          </body>
        </notes>
      </species>
      <species metaid="s47" id="AMP_p" name="AMP" compartment="plastid" initialConcentration="0" hasOnlySubstanceUnits="false" boundaryCondition="false" constant="false">
        <notes>
          <body xmlns="http://www.w3.org/1999/xhtml">
            <p> FORMULA:C10H14N5O7P </p>
            <p> PubChem ID:3322 </p>
            <p> ChEBI ID:16027 </p>
            <p> KEGG ID:C00020 </p>
          </body>
        </notes>
      </species>
      <species metaid="s48" id="E2Pr_lip_p" name="EnzymeN6-(lipoyl)lysine" compartment="plastid" initialConcentration="0" hasOnlySubstanceUnits="false" boundaryCondition="false" constant="false">
        <notes>
          <body xmlns="http://www.w3.org/1999/xhtml">
            <p> FORMULA:C8H14NOS2R </p>
            <p> PubChem ID:4720528 </p>
            <p> ChEBI ID:80218 </p>
            <p> KEGG ID:C15972 </p>
          </body>
        </notes>
      </species>
      <species metaid="s49" id="E2Pr_acet_lip_p" name="[Dihydrolipoyllysine-residu" compartment="plastid" initialConcentration="0" hasOnlySubstanceUnits="false" boundaryCondition="false" constant="false">
        <notes>
          <body xmlns="http://www.w3.org/1999/xhtml">
            <p> FORMULA:C10H18NO2S2R </p>
            <p> PubChem ID:4720556 </p>
            <p> ChEBI ID:80404 </p>
            <p> KEGG ID:C16255 </p>
          </body>
        </notes>
      </species>
      <species metaid="s50" id="E2Pr_2hyd_lip_p" name="EnzymeN6-(dihydrolipoyl)lysine" compartment="plastid" initialConcentration="0" hasOnlySubstanceUnits="false" boundaryCondition="false" constant="false">
        <notes>
          <body xmlns="http://www.w3.org/1999/xhtml">
            <p> FORMULA:C8H16NOS2R </p>
            <p> PubChem ID:4720528 </p>
            <p> ChEBI ID:80219 </p>
            <p> KEGG ID:C15973 </p>
          </body>
        </notes>
      </species>
      <species metaid="s51" id="MAL_p" name="(S)-Malate" compartment="plastid" initialConcentration="0" hasOnlySubstanceUnits="false" boundaryCondition="false" constant="false">
        <notes>
          <body xmlns="http://www.w3.org/1999/xhtml">
            <p> FORMULA:C4H6O5 </p>
            <p> PubChem ID:3449 </p>
            <p> ChEBI ID:30797 </p>
            <p> KEGG ID:C00149 </p>
          </body>
        </notes>
      </species>
      <species metaid="s52" id="PGL_p_6" name="D-Glucono-1,5-lactone6-phosphate" compartment="plastid" initialConcentration="0" hasOnlySubstanceUnits="false" boundaryCondition="false" constant="false">
        <notes>
          <body xmlns="http://www.w3.org/1999/xhtml">
            <p> FORMULA:C6H11O9P </p>
            <p> PubChem ID:4457 </p>
            <p> ChEBI ID:16938 </p>
            <p> KEGG ID:C01236 </p>
          </body>
        </notes>
      </species>
      <species metaid="s53" id="PG_p_6" name="6-Phospho-D-gluconat" compartment="plastid" initialConcentration="0" hasOnlySubstanceUnits="false" boundaryCondition="false" constant="false">
        <notes>
          <body xmlns="http://www.w3.org/1999/xhtml">
            <p> FORMULA:C6H13O10P </p>
            <p> PubChem ID:3638 </p>
            <p> ChEBI ID:48928 </p>
            <p> KEGG ID:C00345 </p>
          </body>
        </notes>
      </species>
      <species metaid="s54" id="RU5P_p" name="D-Ribulos" compartment="plastid" initialConcentration="0" hasOnlySubstanceUnits="false" boundaryCondition="false" constant="false">
        <notes>
          <body xmlns="http://www.w3.org/1999/xhtml">
            <p> FORMULA:C5H11O8P </p>
            <p> PubChem ID:3499 </p>
            <p> ChEBI ID:17363 </p>
            <p> KEGG ID:C00199 </p>
          </body>
        </notes>
      </species>
      <species metaid="s55" id="XU5P_p" name="D-Xylulos" compartment="plastid" initialConcentration="0" hasOnlySubstanceUnits="false" boundaryCondition="false" constant="false">
        <notes>
          <body xmlns="http://www.w3.org/1999/xhtml">
            <p> FORMULA:C5H11O8P </p>
            <p> PubChem ID:3530 </p>
            <p> ChEBI ID:16332 </p>
            <p> KEGG ID:C00231 </p>
          </body>
        </notes>
      </species>
      <species metaid="s56" id="S7P_p" name="Sedoheptulose7-phosphate" compartment="plastid" initialConcentration="0" hasOnlySubstanceUnits="false" boundaryCondition="false" constant="false">
        <notes>
          <body xmlns="http://www.w3.org/1999/xhtml">
            <p> FORMULA:C7H15O10P </p>
            <p> PubChem ID:7756 </p>
            <p> ChEBI ID:15721 </p>
            <p> KEGG ID:C05382 </p>
          </body>
        </notes>
      </species>
      <species metaid="s57" id="RBP_p" name="D-Ribulos" compartment="plastid" initialConcentration="0" hasOnlySubstanceUnits="false" boundaryCondition="false" constant="false">
        <notes>
          <body xmlns="http://www.w3.org/1999/xhtml">
            <p> FORMULA:C5H12O11P2 </p>
            <p> PubChem ID:4409 </p>
            <p> ChEBI ID:16710 </p>
            <p> KEGG ID:C01182 </p>
          </body>
        </notes>
      </species>
      <species metaid="s58" id="PGO_p_2" name="2-Phosphoglycolate" compartment="plastid" initialConcentration="0" hasOnlySubstanceUnits="false" boundaryCondition="false" constant="false">
        <notes>
          <body xmlns="http://www.w3.org/1999/xhtml">
            <p> FORMULA:C2H5O6P </p>
            <p> PubChem ID:4234 </p>
            <p> ChEBI ID:17150 </p>
            <p> KEGG ID:C00988 </p>
          </body>
        </notes>
      </species>
      <species metaid="s59" id="GLYCO_p" name="Glycolate" compartment="plastid" initialConcentration="0" hasOnlySubstanceUnits="false" boundaryCondition="false" constant="false">
        <notes>
          <body xmlns="http://www.w3.org/1999/xhtml">
            <p> FORMULA:C2H4O3 </p>
            <p> PubChem ID:3460 </p>
            <p> ChEBI ID:17497 </p>
            <p> KEGG ID:C00160 </p>
          </body>
        </notes>
      </species>
      <species metaid="s60" id="SBP_p" name="Sedoheptulose1,7-bisphosphate" compartment="plastid" initialConcentration="0" hasOnlySubstanceUnits="false" boundaryCondition="false" constant="false">
        <notes>
          <body xmlns="http://www.w3.org/1999/xhtml">
            <p> FORMULA:C7H16O13P2 </p>
            <p> PubChem ID:3735 </p>
            <p> ChEBI ID:17969 </p>
            <p> KEGG ID:C00447 </p>
          </body>
        </notes>
      </species>
      <species metaid="s61" id="GLYCER_p" name="D-Glycerate" compartment="plastid" initialConcentration="0" hasOnlySubstanceUnits="false" boundaryCondition="false" constant="false">
        <notes>
          <body xmlns="http://www.w3.org/1999/xhtml">
            <p> FORMULA:C3H6O4 </p>
            <p> PubChem ID:3557 </p>
            <p> ChEBI ID:32398 </p>
            <p> KEGG ID:C00258 </p>
          </body>
        </notes>
      </species>
      <species metaid="s62" id="OAA_p" name="Oxaloacetate" compartment="plastid" initialConcentration="0" hasOnlySubstanceUnits="false" boundaryCondition="false" constant="false">
        <notes>
          <body xmlns="http://www.w3.org/1999/xhtml">
            <p> FORMULA:C4H4O5 </p>
            <p> PubChem ID:3338 </p>
            <p> ChEBI ID:30744 </p>
            <p> KEGG ID:C00036 </p>
          </body>
        </notes>
      </species>
      <species metaid="s63" id="MALT_p" name="Maltose" compartment="plastid" initialConcentration="0" hasOnlySubstanceUnits="false" boundaryCondition="false" constant="false">
        <notes>
          <body xmlns="http://www.w3.org/1999/xhtml">
            <p> FORMULA:C12H22O11 </p>
            <p> PubChem ID:3508 </p>
            <p> ChEBI ID:17306 </p>
            <p> KEGG ID:C00208 </p>
          </body>
        </notes>
      </species>
      <species metaid="s64" id="aG6P_p" name="alpha-D-Glucos" compartment="plastid" initialConcentration="0" hasOnlySubstanceUnits="false" boundaryCondition="false" constant="false">
        <notes>
          <body xmlns="http://www.w3.org/1999/xhtml">
            <p> FORMULA:C6H13O9P </p>
            <p> PubChem ID:3937 </p>
            <p> ChEBI ID:17665 </p>
            <p> KEGG ID:C00668 </p>
          </body>
        </notes>
      </species>
      <species metaid="s65" id="G1P_p" name="D-Glucose1-phosphate" compartment="plastid" initialConcentration="0" hasOnlySubstanceUnits="false" boundaryCondition="false" constant="false">
        <notes>
          <body xmlns="http://www.w3.org/1999/xhtml">
            <p> FORMULA:C6H13O9P </p>
            <p> PubChem ID:3403 </p>
            <p> ChEBI ID:29042 </p>
            <p> KEGG ID:C00103 </p>
          </body>
        </notes>
      </species>
      <species metaid="s66" id="ADP_GLC_p" name="ADP-glucose" compartment="plastid" initialConcentration="0" hasOnlySubstanceUnits="false" boundaryCondition="false" constant="false">
        <notes>
          <body xmlns="http://www.w3.org/1999/xhtml">
            <p> FORMULA:C16H25N5O15P2 </p>
            <p> PubChem ID:3781 </p>
            <p> ChEBI ID:15751 </p>
            <p> KEGG ID:C00498 </p>
          </body>
        </notes>
      </species>
      <species metaid="s67" id="FBP_c" name="beta-D-Fructos" compartment="cytosol" initialConcentration="0" hasOnlySubstanceUnits="false" boundaryCondition="false" constant="false">
        <notes>
          <body xmlns="http://www.w3.org/1999/xhtml">
            <p> FORMULA:C6H14O12P2 </p>
            <p> PubChem ID:7752 </p>
            <p> ChEBI ID:28013 </p>
            <p> KEGG ID:C05378 </p>
          </body>
        </notes>
      </species>
      <species metaid="s68" id="DHAP_c" name="Glyceronephosphate" compartment="cytosol" initialConcentration="0" hasOnlySubstanceUnits="false" boundaryCondition="false" constant="false">
        <notes>
          <body xmlns="http://www.w3.org/1999/xhtml">
            <p> FORMULA:C3H7O6P </p>
            <p> PubChem ID:3411 </p>
            <p> ChEBI ID:16108 </p>
            <p> KEGG ID:C00111 </p>
          </body>
        </notes>
      </species>
      <species metaid="s69" id="GAP_c" name="D-Glyceraldehyde3-phosphate" compartment="cytosol" initialConcentration="0" hasOnlySubstanceUnits="false" boundaryCondition="false" constant="false">
        <notes>
          <body xmlns="http://www.w3.org/1999/xhtml">
            <p> FORMULA:C3H7O6P </p>
            <p> PubChem ID:3418 </p>
            <p> ChEBI ID:29052 </p>
            <p> KEGG ID:C00118 </p>
          </body>
        </notes>
      </species>
      <species metaid="s70" id="PG_c_3" name="3-Phospho-D-glycerate" compartment="cytosol" initialConcentration="0" hasOnlySubstanceUnits="false" boundaryCondition="false" constant="false">
        <notes>
          <body xmlns="http://www.w3.org/1999/xhtml">
            <p> FORMULA:C3H7O7P </p>
            <p> PubChem ID:3497 </p>
            <p> ChEBI ID:17794 </p>
            <p> KEGG ID:C00197 </p>
          </body>
        </notes>
      </species>
      <species metaid="s71" id="dPG_c_13" name="3-Phospho-D-glyceroylphosphate" compartment="cytosol" initialConcentration="0" hasOnlySubstanceUnits="false" boundaryCondition="false" constant="false">
        <notes>
          <body xmlns="http://www.w3.org/1999/xhtml">
            <p> FORMULA:C3H8O10P2 </p>
            <p> PubChem ID:3535 </p>
            <p> ChEBI ID:16001 </p>
            <p> KEGG ID:C00236 </p>
          </body>
        </notes>
      </species>
      <species metaid="s72" id="PG_c_2" name="2-Phospho-D-glycerate" compartment="cytosol" initialConcentration="0" hasOnlySubstanceUnits="false" boundaryCondition="false" constant="false">
        <notes>
          <body xmlns="http://www.w3.org/1999/xhtml">
            <p> FORMULA:C3H7O7P </p>
            <p> PubChem ID:3904 </p>
            <p> ChEBI ID:17835 </p>
            <p> KEGG ID:C00631 </p>
          </body>
        </notes>
      </species>
      <species metaid="s73" id="PEP_c" name="Phosphoenolpyruvate" compartment="cytosol" initialConcentration="0" hasOnlySubstanceUnits="false" boundaryCondition="false" constant="false">
        <notes>
          <body xmlns="http://www.w3.org/1999/xhtml">
            <p> FORMULA:C3H5O6P </p>
            <p> PubChem ID:3374 </p>
            <p> ChEBI ID:18021 </p>
            <p> KEGG ID:C00074 </p>
          </body>
        </notes>
      </species>
      <species metaid="s74" id="AMP_c" name="AMP" compartment="cytosol" initialConcentration="0" hasOnlySubstanceUnits="false" boundaryCondition="false" constant="false">
        <notes>
          <body xmlns="http://www.w3.org/1999/xhtml">
            <p> FORMULA:C10H14N5O7P </p>
            <p> PubChem ID:3322 </p>
            <p> ChEBI ID:16027 </p>
            <p> KEGG ID:C00020 </p>
          </body>
        </notes>
      </species>
      <species metaid="s75" id="PGL_c_6" name="D-Glucono-1,5-lactone6-phosphate" compartment="cytosol" initialConcentration="0" hasOnlySubstanceUnits="false" boundaryCondition="false" constant="false">
        <notes>
          <body xmlns="http://www.w3.org/1999/xhtml">
            <p> FORMULA:C6H11O9P </p>
            <p> PubChem ID:4457 </p>
            <p> ChEBI ID:16938 </p>
            <p> KEGG ID:C01236 </p>
          </body>
        </notes>
      </species>
      <species metaid="s76" id="PG_c_6" name="6-Phospho-D-gluconat" compartment="cytosol" initialConcentration="0" hasOnlySubstanceUnits="false" boundaryCondition="false" constant="false">
        <notes>
          <body xmlns="http://www.w3.org/1999/xhtml">
            <p> FORMULA:C6H13O10P </p>
            <p> PubChem ID:3638 </p>
            <p> ChEBI ID:48928 </p>
            <p> KEGG ID:C00345 </p>
          </body>
        </notes>
      </species>
      <species metaid="s77" id="RU5P_c" name="D-Ribulos" compartment="cytosol" initialConcentration="0" hasOnlySubstanceUnits="false" boundaryCondition="false" constant="false">
        <notes>
          <body xmlns="http://www.w3.org/1999/xhtml">
            <p> FORMULA:C5H11O8P </p>
            <p> PubChem ID:3499 </p>
            <p> ChEBI ID:17363 </p>
            <p> KEGG ID:C00199 </p>
          </body>
        </notes>
      </species>
      <species metaid="s78" id="XU5P_c" name="D-Xylulos" compartment="cytosol" initialConcentration="0" hasOnlySubstanceUnits="false" boundaryCondition="false" constant="false">
        <notes>
          <body xmlns="http://www.w3.org/1999/xhtml">
            <p> FORMULA:C5H11O8P </p>
            <p> PubChem ID:3530 </p>
            <p> ChEBI ID:16332 </p>
            <p> KEGG ID:C00231 </p>
          </body>
        </notes>
      </species>
      <species metaid="s79" id="R5P_c" name="D-Ribose5-phosphate" compartment="cytosol" initialConcentration="0" hasOnlySubstanceUnits="false" boundaryCondition="false" constant="false">
        <notes>
          <body xmlns="http://www.w3.org/1999/xhtml">
            <p> FORMULA:C5H11O8P </p>
            <p> PubChem ID:3417 </p>
            <p> ChEBI ID:17797 </p>
            <p> KEGG ID:C00117 </p>
          </body>
        </notes>
      </species>
      <species metaid="s80" id="CIT_c" name="Citrate" compartment="cytosol" initialConcentration="0" hasOnlySubstanceUnits="false" boundaryCondition="false" constant="false">
        <notes>
          <body xmlns="http://www.w3.org/1999/xhtml">
            <p> FORMULA:C6H8O7 </p>
            <p> PubChem ID:3458 </p>
            <p> ChEBI ID:30769 </p>
            <p> KEGG ID:C00158 </p>
          </body>
        </notes>
      </species>
      <species metaid="s81" id="ACCOA_c" name="Acetyl-CoA" compartment="cytosol" initialConcentration="0" hasOnlySubstanceUnits="false" boundaryCondition="false" constant="false">
        <notes>
          <body xmlns="http://www.w3.org/1999/xhtml">
            <p> FORMULA:C23H38N7O17P3S </p>
            <p> PubChem ID:3326 </p>
            <p> ChEBI ID:15351 </p>
            <p> KEGG ID:C00024 </p>
          </body>
        </notes>
      </species>
      <species metaid="s82" id="MALT_c" name="Maltose" compartment="cytosol" initialConcentration="0" hasOnlySubstanceUnits="false" boundaryCondition="false" constant="false">
        <notes>
          <body xmlns="http://www.w3.org/1999/xhtml">
            <p> FORMULA:C12H22O11 </p>
            <p> PubChem ID:3508 </p>
            <p> ChEBI ID:17306 </p>
            <p> KEGG ID:C00208 </p>
          </body>
        </notes>
      </species>
      <species metaid="s83" id="GLC_c" name="beta-D-Glucos" compartment="cytosol" initialConcentration="0" hasOnlySubstanceUnits="false" boundaryCondition="false" constant="false">
        <notes>
          <body xmlns="http://www.w3.org/1999/xhtml">
            <p> FORMULA:C6H12O6 </p>
            <p> PubChem ID:3565 </p>
            <p> ChEBI ID:17925 </p>
            <p> KEGG ID:C00267 </p>
            <p> FORMULA:C6H12O6 </p>
            <p> PubChem ID:3521 </p>
            <p> ChEBI ID:15903 </p>
            <p> KEGG ID:C00221 </p>
          </body>
        </notes>
      </species>
      <species metaid="s84" id="GLYCO_pe" name="Glycolate" compartment="peroxisome" initialConcentration="0" hasOnlySubstanceUnits="false" boundaryCondition="false" constant="false">
        <notes>
          <body xmlns="http://www.w3.org/1999/xhtml">
            <p> FORMULA:C2H4O3 </p>
            <p> PubChem ID:3460 </p>
            <p> ChEBI ID:17497 </p>
            <p> KEGG ID:C00160 </p>
          </body>
        </notes>
      </species>
      <species metaid="s85" id="GLYOX_pe" name="Glyoxylate" compartment="peroxisome" initialConcentration="0" hasOnlySubstanceUnits="false" boundaryCondition="false" constant="false">
        <notes>
          <body xmlns="http://www.w3.org/1999/xhtml">
            <p> FORMULA:C2H2O3 </p>
            <p> PubChem ID:3350 </p>
            <p> ChEBI ID:16891 </p>
            <p> KEGG ID:C00048 </p>
          </body>
        </notes>
      </species>
      <species metaid="s86" id="NADH_pe" name="NADH" compartment="peroxisome" initialConcentration="0" hasOnlySubstanceUnits="false" boundaryCondition="false" constant="false">
        <notes>
          <body xmlns="http://www.w3.org/1999/xhtml">
            <p> FORMULA:C21H29N7O14P2 </p>
            <p> PubChem ID:3306 </p>
            <p> ChEBI ID:16908 </p>
            <p> KEGG ID:C00004 </p>
          </body>
        </notes>
      </species>
      <species metaid="s87" id="GLY_pe" name="Glycine" compartment="peroxisome" initialConcentration="0" hasOnlySubstanceUnits="false" boundaryCondition="false" constant="false">
        <notes>
          <body xmlns="http://www.w3.org/1999/xhtml">
            <p> FORMULA:C2H5NO2 </p>
            <p> PubChem ID:3339 </p>
            <p> ChEBI ID:15428 </p>
            <p> KEGG ID:C00037 </p>
          </body>
        </notes>
      </species>
      <species metaid="s88" id="NAD_pe" name="NAD+" compartment="peroxisome" initialConcentration="0" hasOnlySubstanceUnits="false" boundaryCondition="false" constant="false">
        <notes>
          <body xmlns="http://www.w3.org/1999/xhtml">
            <p> FORMULA:C21H28N7O14P2 </p>
            <p> PubChem ID:3305 </p>
            <p> ChEBI ID:15846 </p>
            <p> KEGG ID:C00003 </p>
          </body>
        </notes>
      </species>
      <species metaid="s89" id="SER_pe" name="L-Serine" compartment="peroxisome" initialConcentration="0" hasOnlySubstanceUnits="false" boundaryCondition="false" constant="false">
        <notes>
          <body xmlns="http://www.w3.org/1999/xhtml">
            <p> FORMULA:C3H7NO3 </p>
            <p> PubChem ID:3365 </p>
            <p> ChEBI ID:17115 </p>
            <p> KEGG ID:C00065 </p>
          </body>
        </notes>
      </species>
      <species metaid="s90" id="HPYR_pe" name="Hydroxypyruvate" compartment="peroxisome" initialConcentration="0" hasOnlySubstanceUnits="false" boundaryCondition="false" constant="false">
        <notes>
          <body xmlns="http://www.w3.org/1999/xhtml">
            <p> FORMULA:C3H4O4 </p>
            <p> PubChem ID:3468 </p>
            <p> ChEBI ID:30841 </p>
            <p> KEGG ID:C00168 </p>
          </body>
        </notes>
      </species>
      <species metaid="s91" id="GLYCER_pe" name="D-Glycerate" compartment="peroxisome" initialConcentration="0" hasOnlySubstanceUnits="false" boundaryCondition="false" constant="false">
        <notes>
          <body xmlns="http://www.w3.org/1999/xhtml">
            <p> FORMULA:C3H6O4 </p>
            <p> PubChem ID:3557 </p>
            <p> ChEBI ID:32398 </p>
            <p> KEGG ID:C00258 </p>
          </body>
        </notes>
      </species>
      <species metaid="s92" id="MAL_pe" name="(S)-Malate" compartment="peroxisome" initialConcentration="0" hasOnlySubstanceUnits="false" boundaryCondition="false" constant="false">
        <notes>
          <body xmlns="http://www.w3.org/1999/xhtml">
            <p> FORMULA:C4H6O5 </p>
            <p> PubChem ID:3449 </p>
            <p> ChEBI ID:30797 </p>
            <p> KEGG ID:C00149 </p>
          </body>
        </notes>
      </species>
      <species metaid="s93" id="OAA_pe" name="Oxaloacetate" compartment="peroxisome" initialConcentration="0" hasOnlySubstanceUnits="false" boundaryCondition="false" constant="false">
        <notes>
          <body xmlns="http://www.w3.org/1999/xhtml">
            <p> FORMULA:C4H4O5 </p>
            <p> PubChem ID:3338 </p>
            <p> ChEBI ID:30744 </p>
            <p> KEGG ID:C00036 </p>
          </body>
        </notes>
      </species>
      <species metaid="s94" id="PYR_m" name="Pyruvate" compartment="mitochondrion" initialConcentration="0" hasOnlySubstanceUnits="false" boundaryCondition="false" constant="false">
        <notes>
          <body xmlns="http://www.w3.org/1999/xhtml">
            <p> FORMULA:C3H4O3 </p>
            <p> PubChem ID:3324 </p>
            <p> ChEBI ID:32816 </p>
            <p> KEGG ID:C00022 </p>
          </body>
        </notes>
      </species>
      <species metaid="s95" id="E2Pr_lip_m" name="EnzymeN6-(lipoyl)lysine" compartment="mitochondrion" initialConcentration="0" hasOnlySubstanceUnits="false" boundaryCondition="false" constant="false">
        <notes>
          <body xmlns="http://www.w3.org/1999/xhtml">
            <p> FORMULA:C8H14NOS2R </p>
            <p> PubChem ID:4720528 </p>
            <p> ChEBI ID:80218 </p>
            <p> KEGG ID:C15972 </p>
          </body>
        </notes>
      </species>
      <species metaid="s96" id="E2Pr_acet_lip_m" name="[Dihydrolipoyllysine-residu" compartment="mitochondrion" initialConcentration="0" hasOnlySubstanceUnits="false" boundaryCondition="false" constant="false">
        <notes>
          <body xmlns="http://www.w3.org/1999/xhtml">
            <p> FORMULA:C10H18NO2S2R </p>
            <p> PubChem ID:4720556 </p>
            <p> ChEBI ID:80404 </p>
            <p> KEGG ID:C16255 </p>
          </body>
        </notes>
      </species>
      <species metaid="s97" id="ACCOA_m" name="Acetyl-CoA" compartment="mitochondrion" initialConcentration="0" hasOnlySubstanceUnits="false" boundaryCondition="false" constant="false">
        <notes>
          <body xmlns="http://www.w3.org/1999/xhtml">
            <p> FORMULA:C23H38N7O17P3S </p>
            <p> PubChem ID:3326 </p>
            <p> ChEBI ID:15351 </p>
            <p> KEGG ID:C00024 </p>
          </body>
        </notes>
      </species>
      <species metaid="s98" id="E2Pr_2hyd_lip_m" name="EnzymeN6-(dihydrolipoyl)lysine" compartment="mitochondrion" initialConcentration="0" hasOnlySubstanceUnits="false" boundaryCondition="false" constant="false">
        <notes>
          <body xmlns="http://www.w3.org/1999/xhtml">
            <p> FORMULA:C8H16NOS2R </p>
            <p> PubChem ID:4720528 </p>
            <p> ChEBI ID:80219 </p>
            <p> KEGG ID:C15973 </p>
          </body>
        </notes>
      </species>
      <species metaid="s99" id="NAD_m" name="NAD+" compartment="mitochondrion" initialConcentration="0" hasOnlySubstanceUnits="false" boundaryCondition="false" constant="false">
        <notes>
          <body xmlns="http://www.w3.org/1999/xhtml">
            <p> FORMULA:C21H28N7O14P2 </p>
            <p> PubChem ID:3305 </p>
            <p> ChEBI ID:15846 </p>
            <p> KEGG ID:C00003 </p>
          </body>
        </notes>
      </species>
      <species metaid="s100" id="NADH_m" name="NADH" compartment="mitochondrion" initialConcentration="0" hasOnlySubstanceUnits="false" boundaryCondition="false" constant="false">
        <notes>
          <body xmlns="http://www.w3.org/1999/xhtml">
            <p> FORMULA:C21H29N7O14P2 </p>
            <p> PubChem ID:3306 </p>
            <p> ChEBI ID:16908 </p>
            <p> KEGG ID:C00004 </p>
          </body>
        </notes>
      </species>
      <species metaid="s101" id="OAA_m" name="Oxaloacetate" compartment="mitochondrion" initialConcentration="0" hasOnlySubstanceUnits="false" boundaryCondition="false" constant="false">
        <notes>
          <body xmlns="http://www.w3.org/1999/xhtml">
            <p> FORMULA:C4H4O5 </p>
            <p> PubChem ID:3338 </p>
            <p> ChEBI ID:30744 </p>
            <p> KEGG ID:C00036 </p>
          </body>
        </notes>
      </species>
      <species metaid="s102" id="CIT_m" name="Citrate" compartment="mitochondrion" initialConcentration="0" hasOnlySubstanceUnits="false" boundaryCondition="false" constant="false">
        <notes>
          <body xmlns="http://www.w3.org/1999/xhtml">
            <p> FORMULA:C6H8O7 </p>
            <p> PubChem ID:3458 </p>
            <p> ChEBI ID:30769 </p>
            <p> KEGG ID:C00158 </p>
          </body>
        </notes>
      </species>
      <species metaid="s103" id="ACO_m" name="cis-Aconitate" compartment="mitochondrion" initialConcentration="0" hasOnlySubstanceUnits="false" boundaryCondition="false" constant="false">
        <notes>
          <body xmlns="http://www.w3.org/1999/xhtml">
            <p> FORMULA:C6H6O6 </p>
            <p> PubChem ID:3707 </p>
            <p> ChEBI ID:32805 </p>
            <p> KEGG ID:C00417 </p>
          </body>
        </notes>
      </species>
      <species metaid="s104" id="ICIT_m" name="Isocitrate" compartment="mitochondrion" initialConcentration="0" hasOnlySubstanceUnits="false" boundaryCondition="false" constant="false">
        <notes>
          <body xmlns="http://www.w3.org/1999/xhtml">
            <p> FORMULA:C6H8O7 </p>
            <p> PubChem ID:3605 </p>
            <p> ChEBI ID:30887 </p>
            <p> KEGG ID:C00311 </p>
          </body>
        </notes>
      </species>
      <species metaid="s105" id="SUCCCOA_m" name="Succinyl-CoA" compartment="mitochondrion" initialConcentration="0" hasOnlySubstanceUnits="false" boundaryCondition="false" constant="false">
        <notes>
          <body xmlns="http://www.w3.org/1999/xhtml">
            <p> FORMULA:C25H40N7O19P3S </p>
            <p> PubChem ID:3391 </p>
            <p> ChEBI ID:15380 </p>
            <p> KEGG ID:C00091 </p>
          </body>
        </notes>
      </species>
      <species metaid="s106" id="SUCC_m" name="Succinate" compartment="mitochondrion" initialConcentration="0" hasOnlySubstanceUnits="false" boundaryCondition="false" constant="false">
        <notes>
          <body xmlns="http://www.w3.org/1999/xhtml">
            <p> FORMULA:C4H6O4 </p>
            <p> PubChem ID:3344 </p>
            <p> ChEBI ID:15741 </p>
            <p> KEGG ID:C00042 </p>
          </body>
        </notes>
      </species>
      <species metaid="s107" id="UQN_m" name="Ubiquinone" compartment="mitochondrion" initialConcentration="0" hasOnlySubstanceUnits="false" boundaryCondition="false" constant="false">
        <notes>
          <body xmlns="http://www.w3.org/1999/xhtml">
            <p> FORMULA:C14H18O4(C5H8)n </p>
            <p> PubChem ID:3689 </p>
            <p> ChEBI ID:16389 </p>
            <p> KEGG ID:C00399 </p>
          </body>
        </notes>
      </species>
      <species metaid="s108" id="UQL_m" name="Ubiquinol" compartment="mitochondrion" initialConcentration="0" hasOnlySubstanceUnits="false" boundaryCondition="false" constant="false">
        <notes>
          <body xmlns="http://www.w3.org/1999/xhtml">
            <p> FORMULA:C14H20O4(C5H8)n </p>
            <p> PubChem ID:3680 </p>
            <p> ChEBI ID:17976 </p>
            <p> KEGG ID:C00390 </p>
          </body>
        </notes>
      </species>
      <species metaid="s109" id="MAL_m" name="(S)-Malate" compartment="mitochondrion" initialConcentration="0" hasOnlySubstanceUnits="false" boundaryCondition="false" constant="false">
        <notes>
          <body xmlns="http://www.w3.org/1999/xhtml">
            <p> FORMULA:C4H6O5 </p>
            <p> PubChem ID:3449 </p>
            <p> ChEBI ID:30797 </p>
            <p> KEGG ID:C00149 </p>
          </body>
        </notes>
      </species>
      <species metaid="s110" id="GLY_m" name="Glycine" compartment="mitochondrion" initialConcentration="0" hasOnlySubstanceUnits="false" boundaryCondition="false" constant="false">
        <notes>
          <body xmlns="http://www.w3.org/1999/xhtml">
            <p> FORMULA:C2H5NO2 </p>
            <p> PubChem ID:3339 </p>
            <p> ChEBI ID:15428 </p>
            <p> KEGG ID:C00037 </p>
          </body>
        </notes>
      </species>
      <species metaid="s111" id="MTHF_m" name="5,10-Methylenetetrahydrofolate" compartment="mitochondrion" initialConcentration="0" hasOnlySubstanceUnits="false" boundaryCondition="false" constant="false">
        <notes>
          <body xmlns="http://www.w3.org/1999/xhtml">
            <p> FORMULA:C20H23N7O6 </p>
            <p> PubChem ID:3443 </p>
            <p> ChEBI ID:1989 </p>
            <p> KEGG ID:C00143 </p>
          </body>
        </notes>
      </species>
      <species metaid="s112" id="THF_m" name="Tetrahydrofolate" compartment="mitochondrion" initialConcentration="0" hasOnlySubstanceUnits="false" boundaryCondition="false" constant="false">
        <notes>
          <body xmlns="http://www.w3.org/1999/xhtml">
            <p> FORMULA:C19H23N7O6 </p>
            <p> PubChem ID:3401 </p>
            <p> ChEBI ID:15635 </p>
            <p> KEGG ID:C00101 </p>
          </body>
        </notes>
      </species>
      <species metaid="s113" id="SER_m" name="L-Serine" compartment="mitochondrion" initialConcentration="0" hasOnlySubstanceUnits="false" boundaryCondition="false" constant="false">
        <notes>
          <body xmlns="http://www.w3.org/1999/xhtml">
            <p> FORMULA:C3H7NO3 </p>
            <p> PubChem ID:3365 </p>
            <p> ChEBI ID:17115 </p>
            <p> KEGG ID:C00065 </p>
          </body>
        </notes>
      </species>
      <species metaid="s114" id="LP_m" name="Lipoylprotein" compartment="mitochondrion" initialConcentration="0" hasOnlySubstanceUnits="false" boundaryCondition="false" constant="false">
        <notes>
          <body xmlns="http://www.w3.org/1999/xhtml">
            <p> FORMULA:C8H14NOS2R </p>
            <p> PubChem ID:5140 </p>
            <p> ChEBI ID:15804 </p>
            <p> KEGG ID:C02051 </p>
          </body>
        </notes>
      </species>
      <species metaid="s115" id="SADHLP_m" name="S-Aminomethyldihydrolipoylprotein" compartment="mitochondrion" initialConcentration="0" hasOnlySubstanceUnits="false" boundaryCondition="false" constant="false">
        <notes>
          <body xmlns="http://www.w3.org/1999/xhtml">
            <p> FORMULA:C9H19N2OS2R </p>
            <p> PubChem ID:4463 </p>
            <p> ChEBI ID:16882 </p>
            <p> KEGG ID:C01242 </p>
          </body>
        </notes>
      </species>
      <species metaid="s116" id="DLP_m" name="Dihydrolipoylprotein" compartment="mitochondrion" initialConcentration="0" hasOnlySubstanceUnits="false" boundaryCondition="false" constant="false">
        <notes>
          <body xmlns="http://www.w3.org/1999/xhtml">
            <p> FORMULA:C8H16NOS2R </p>
            <p> PubChem ID:5884 </p>
            <p> ChEBI ID:16194 </p>
            <p> KEGG ID:C02972 </p>
          </body>
        </notes>
      </species>
      <species metaid="s117" id="GLYCO_c" name="Glycolate" compartment="cytosol" initialConcentration="0" hasOnlySubstanceUnits="false" boundaryCondition="false" constant="false">
        <notes>
          <body xmlns="http://www.w3.org/1999/xhtml">
            <p> FORMULA:C2H4O3 </p>
            <p> PubChem ID:3460 </p>
            <p> ChEBI ID:17497 </p>
            <p> KEGG ID:C00160 </p>
          </body>
        </notes>
      </species>
      <species metaid="s118" id="GLYCER_c" name="D-Glycerate" compartment="cytosol" initialConcentration="0" hasOnlySubstanceUnits="false" boundaryCondition="false" constant="false">
        <notes>
          <body xmlns="http://www.w3.org/1999/xhtml">
            <p> FORMULA:C3H6O4 </p>
            <p> PubChem ID:3557 </p>
            <p> ChEBI ID:32398 </p>
            <p> KEGG ID:C00258 </p>
          </body>
        </notes>
      </species>
      <species metaid="s119" id="Hv_p" name="hn" compartment="plastid" initialConcentration="0" hasOnlySubstanceUnits="false" boundaryCondition="false" constant="false">
        <notes>
          <body xmlns="http://www.w3.org/1999/xhtml">
            <p> PubChem ID:3505 </p>
            <p> ChEBI ID:30212 </p>
            <p> KEGG ID:C00205 </p>
          </body>
        </notes>
      </species>
      <species metaid="s120" id="PQN_p" name="Plastoquinon" compartment="plastid" initialConcentration="0" hasOnlySubstanceUnits="false" boundaryCondition="false" constant="false">
        <notes>
          <body xmlns="http://www.w3.org/1999/xhtml">
            <p> FORMULA:C8H8O2(C5H8)n </p>
            <p> PubChem ID:5150 </p>
            <p> ChEBI ID:17757 </p>
            <p> KEGG ID:C02061 </p>
          </body>
        </notes>
      </species>
      <species metaid="s121" id="PQL_p" name="Plastoquinol-" compartment="plastid" initialConcentration="0" hasOnlySubstanceUnits="false" boundaryCondition="false" constant="false">
        <notes>
          <body xmlns="http://www.w3.org/1999/xhtml">
            <p> FORMULA:C13H18O2 </p>
            <p> PubChem ID:5256 </p>
            <p> ChEBI ID:16323 </p>
            <p> KEGG ID:C02185 </p>
          </body>
        </notes>
      </species>
      <species metaid="s122" id="H_nc_p" name="H+" compartment="plastid" initialConcentration="0" hasOnlySubstanceUnits="false" boundaryCondition="false" constant="false">
        <notes>
          <body xmlns="http://www.w3.org/1999/xhtml">
            <p> FORMULA:H </p>
            <p> PubChem ID:3380 </p>
            <p> ChEBI ID:15378 </p>
            <p> KEGG ID:C00080 </p>
          </body>
        </notes>
      </species>
      <species metaid="s123" id="PC_o_p" name="Oxidize" compartment="plastid" initialConcentration="0" hasOnlySubstanceUnits="false" boundaryCondition="false" constant="false">
        <notes>
          <body xmlns="http://www.w3.org/1999/xhtml">
            <p> PubChem ID:6047 </p>
            <p> KEGG ID:C03162 </p>
          </body>
        </notes>
      </species>
      <species metaid="s124" id="PC_r_p" name="Reduce" compartment="plastid" initialConcentration="0" hasOnlySubstanceUnits="false" boundaryCondition="false" constant="false">
        <notes>
          <body xmlns="http://www.w3.org/1999/xhtml">
            <p> PubChem ID:5931 </p>
            <p> KEGG ID:C03025 </p>
          </body>
        </notes>
      </species>
      <species metaid="s125" id="FE_o_p" name="Oxidizedferredoxin" compartment="plastid" initialConcentration="0" hasOnlySubstanceUnits="false" boundaryCondition="false" constant="false">
        <notes>
          <body xmlns="http://www.w3.org/1999/xhtml">
            <p> PubChem ID:3439 </p>
            <p> ChEBI ID:17908 </p>
            <p> KEGG ID:C00139 </p>
          </body>
        </notes>
      </species>
      <species metaid="s126" id="FE_r_p" name="Reducedferredoxin" compartment="plastid" initialConcentration="0" hasOnlySubstanceUnits="false" boundaryCondition="false" constant="false">
        <notes>
          <body xmlns="http://www.w3.org/1999/xhtml">
            <p> PubChem ID:3438 </p>
            <p> ChEBI ID:17513 </p>
            <p> KEGG ID:C00138 </p>
          </body>
        </notes>
      </species>
      <species metaid="s127" id="H_c_p" name="H+" compartment="plastid" initialConcentration="0" hasOnlySubstanceUnits="false" boundaryCondition="false" constant="false">
        <notes>
          <body xmlns="http://www.w3.org/1999/xhtml">
            <p> FORMULA:H </p>
            <p> PubChem ID:3380 </p>
            <p> ChEBI ID:15378 </p>
            <p> KEGG ID:C00080 </p>
          </body>
        </notes>
      </species>
      <species metaid="s128" id="ATP_maint_cel" name="ADP" compartment="cell" initialConcentration="0" hasOnlySubstanceUnits="false" boundaryCondition="false" constant="false">
        <notes>
          <body xmlns="http://www.w3.org/1999/xhtml">
            <p> FORMULA:C10H15N5O10P2 </p>
            <p> PubChem ID:3310 </p>
            <p> ChEBI ID:16761 </p>
            <p> KEGG ID:C00008 </p>
          </body>
        </notes>
      </species>
    </listOfSpecies>
    <listOfReactions>
      <reaction id="r1" reversible="false" fast="false" compartment="cytosol">
        <listOfReactants>
          <speciesReference species="BM_c" stoichiometry="1" constant="false"/>
        </listOfReactants>
      </reaction>
      <reaction id="r2" reversible="false" fast="false">
        <listOfProducts>
          <speciesReference species="CO2EX_p" stoichiometry="1" constant="false"/>
        </listOfProducts>
      </reaction>
      <reaction id="r3" reversible="false" fast="false">
        <listOfProducts>
          <speciesReference species="STA_p" stoichiometry="1" constant="false"/>
        </listOfProducts>
      </reaction>
      <reaction id="r4" reversible="false" fast="false" compartment="cell">
        <listOfReactants>
          <speciesReference species="CO2_cel" stoichiometry="1" constant="false"/>
        </listOfReactants>
      </reaction>
      <reaction id="r5" reversible="true" fast="false">
        <listOfProducts>
          <speciesReference species="Pi_v" stoichiometry="1" constant="false"/>
        </listOfProducts>
      </reaction>
      <reaction id="r6" name="1D-myo-inositol3-phosphatephosphohydrolase" reversible="false" fast="false" compartment="multicompartment">
        <notes>
          <body xmlns="http://www.w3.org/1999/xhtml">
            <p>KEGG ID:R00258</p>
            <p>ENZYME:2.6.1.2</p>
            <p>GENE:AT1G17290(AlaAT1)</p>
            <p>GENE:AT1G23310(GGT1)</p>
            <p>GENE:AT1G70580(AOAT2)</p>
            <p>GENE:AT1G72330(ALAAT2)</p>
            <p>KEGG ID:R00259</p>
            <p>ENZYME:2.3.1.1</p>
            <p>GENE:AT2G22910(NAGS1)</p>
            <p>GENE:AT2G37500</p>
            <p>GENE:AT4G37670(NAGS2)</p>
            <p>KEGG ID:R02649</p>
            <p>ENZYME:2.7.2.8</p>
            <p>GENE:AT3G57560(NAGK)</p>
            <p>KEGG ID:R03443</p>
            <p>ENZYME:1.2.1.38</p>
            <p>GENE:AT2G19940</p>
            <p>GENE:AT2G31100</p>
            <p>KEGG ID:R02283</p>
            <p>ENZYME:2.6.1.11</p>
            <p>GENE:AT1G80600(WIN1)</p>
            <p>KEGG ID:R00669</p>
            <p>ENZYME:3.5.1.14</p>
            <p>ENZYME:3.5.1.16</p>
            <p>GENE:AT1G44820</p>
            <p>GENE:AT4G38220</p>
            <p>GENE:AT4G17830</p>
            <p>KEGG ID:R02282</p>
            <p>ENZYME:2.3.1.35</p>
            <p>GENE:AT2G37500</p>
            <p>KEGG ID:R01398</p>
            <p>ENZYME:2.1.3.3</p>
            <p>GENE:AT1G75330(OTC)</p>
            <p>KEGG ID:R00575</p>
            <p>ENZYME:6.3.5.5</p>
            <p>GENE:AT1G29900(CARB)</p>
            <p>GENE:AT3G27740(CARA)</p>
            <p>KEGG ID:R00551</p>
            <p>ENZYME:3.5.3.1</p>
            <p>GENE:AT4G08870</p>
            <p>GENE:AT4G08900</p>
            <p>KEGG ID:R01086</p>
            <p>ENZYME:4.3.2.1</p>
            <p>GENE:AT5G10920</p>
            <p>KEGG ID:R01954</p>
            <p>ENZYME:6.3.4.5</p>
            <p>GENE:AT4G24830</p>
            <p>KEGG ID:R00578</p>
            <p>ENZYME:6.3.5.4</p>
            <p>GENE:AT3G47340(ASN1)</p>
            <p>GENE:AT5G10240(ASN3)</p>
            <p>GENE:AT5G65010(ASN2)</p>
            <p>KEGG ID:R00355</p>
            <p>ENZYME:2.6.1.1</p>
            <p>GENE:AT1G62800(ASP4)</p>
            <p>GENE:AT2G22250(AAT)</p>
            <p>GENE:AT2G30970(ASP1)</p>
            <p>GENE:AT4G31990(ASP5)</p>
            <p>GENE:AT5G11520(ASP3)</p>
            <p>GENE:AT5G19550(ASP2)</p>
            <p>KEGG ID:R00355</p>
            <p>ENZYME:2.6.1.1</p>
            <p>GENE:AT1G62800(ASP4)</p>
            <p>GENE:AT2G22250(AAT)</p>
            <p>GENE:AT2G30970(ASP1)</p>
            <p>GENE:AT4G31990(ASP5)</p>
            <p>GENE:AT5G11520(ASP3)</p>
            <p>GENE:AT5G19550(ASP2)</p>
            <p>KEGG ID:R00355</p>
            <p>ENZYME:2.6.1.1</p>
            <p>GENE:AT1G62800(ASP4)</p>
            <p>GENE:AT2G22250(AAT)</p>
            <p>GENE:AT2G30970(ASP1)</p>
            <p>GENE:AT4G31990(ASP5)</p>
            <p>GENE:AT5G11520(ASP3)</p>
            <p>GENE:AT5G19550(ASP2)</p>
            <p>KEGG ID:R00586</p>
            <p>ENZYME:2.3.1.30</p>
            <p>GENE:AT1G55920(SERAT2;1)</p>
            <p>GENE:AT2G17640(ATSERAT3;1)</p>
            <p>GENE:AT3G13110(SERAT2;2)</p>
            <p>GENE:AT4G35640(SERAT3;2)</p>
            <p>GENE:AT5G56760(SERAT1;1)</p>
            <p>KEGG ID:R00897</p>
            <p>ENZYME:2.5.1.47</p>
            <p>ENZYME:2.5.1.65</p>
            <p>GENE:AT1G55880</p>
            <p>GENE:AT2G43750(OASB)</p>
            <p>GENE:AT3G03630(CS26)</p>
            <p>GENE:AT3G04940(CYSD1)</p>
            <p>GENE:AT3G22460(OASA2)</p>
            <p>GENE:AT3G59760(OASC)</p>
            <p>GENE:AT3G61440(CYSC1)</p>
            <p>GENE:AT4G14880(OASA1)</p>
            <p>GENE:AT5G28020(CYSD2)</p>
            <p>GENE:AT5G28030(DES1)</p>
            <p>KEGG ID:R00243</p>
            <p>ENZYME:1.4.1.2</p>
            <p>ENZYME:1.4.1.3</p>
            <p>GENE:AT3G03910(GDH3)</p>
            <p>GENE:AT5G07440(GDH2)</p>
            <p>GENE:AT5G18170(GDH1)</p>
            <p>KEGG ID:R00248</p>
            <p>ENZYME:1.4.1.3</p>
            <p>ENZYME:1.4.1.4</p>
            <p>ENZYME:1.4.1.13</p>
            <p>GENE:AT3G03910(GDH3)</p>
            <p>GENE:AT5G07440(GDH2)</p>
            <p>GENE:AT5G18170(GDH1)</p>
            <p>GENE:AT1G51720</p>
            <p>GENE:AT5G53460(GLT1)</p>
            <p>KEGG ID:R00243</p>
            <p>ENZYME:1.4.1.2</p>
            <p>ENZYME:1.4.1.3</p>
            <p>GENE:AT3G03910(GDH3)</p>
            <p>GENE:AT5G07440(GDH2)</p>
            <p>GENE:AT5G18170(GDH1)</p>
            <p>KEGG ID:R00248</p>
            <p>ENZYME:1.4.1.3</p>
            <p>ENZYME:1.4.1.4</p>
            <p>ENZYME:1.4.1.13</p>
            <p>GENE:AT3G03910(GDH3)</p>
            <p>GENE:AT5G07440(GDH2)</p>
            <p>GENE:AT5G18170(GDH1)</p>
            <p>GENE:AT1G51720</p>
            <p>GENE:AT5G53460(GLT1)</p>
            <p>KEGG ID:R00243</p>
            <p>ENZYME:1.4.1.2</p>
            <p>ENZYME:1.4.1.3</p>
            <p>GENE:AT3G03910(GDH3)</p>
            <p>GENE:AT5G07440(GDH2)</p>
            <p>GENE:AT5G18170(GDH1)</p>
            <p>KEGG ID:R00248</p>
            <p>ENZYME:1.4.1.3</p>
            <p>ENZYME:1.4.1.4</p>
            <p>ENZYME:1.4.1.13</p>
            <p>GENE:AT3G03910(GDH3)</p>
            <p>GENE:AT5G07440(GDH2)</p>
            <p>GENE:AT5G18170(GDH1)</p>
            <p>GENE:AT1G51720</p>
            <p>GENE:AT5G53460(GLT1)</p>
            <p>KEGG ID:R00243</p>
            <p>ENZYME:1.4.1.2</p>
            <p>ENZYME:1.4.1.3</p>
            <p>GENE:AT3G03910(GDH3)</p>
            <p>GENE:AT5G07440(GDH2)</p>
            <p>GENE:AT5G18170(GDH1)</p>
            <p>KEGG ID:R00114</p>
            <p>ENZYME:1.4.1.13</p>
            <p>GENE:AT5G53460(GLT1)</p>
            <p>KEGG ID:R00114</p>
            <p>ENZYME:1.4.1.13</p>
            <p>GENE:AT5G53460(GLT1)</p>
            <p>KEGG ID:R00114</p>
            <p>ENZYME:1.4.1.13</p>
            <p>GENE:AT5G53460(GLT1)</p>
            <p>KEGG ID:R00093</p>
            <p>ENZYME:1.4.1.14</p>
            <p>GENE:AT5G53460(GLT1)</p>
            <p>KEGG ID:R00093</p>
            <p>ENZYME:1.4.1.14</p>
            <p>GENE:AT5G53460(GLT1)</p>
            <p>KEGG ID:R00093</p>
            <p>ENZYME:1.4.1.14</p>
            <p>GENE:AT5G53460(GLT1)</p>
            <p>KEGG ID:R00253</p>
            <p>ENZYME:6.3.1.2</p>
            <p>GENE:AT1G48470(GLN1;5)</p>
            <p>GENE:AT3G17820(GLN1.3)</p>
            <p>GENE:AT5G16570(GLN1;4)</p>
            <p>GENE:AT5G35630(GS2)</p>
            <p>GENE:AT5G37600(GSR_1)</p>
            <p>KEGG ID:R00253</p>
            <p>ENZYME:6.3.1.2</p>
            <p>GENE:AT1G48470(GLN1;5)</p>
            <p>GENE:AT3G17820(GLN1.3)</p>
            <p>GENE:AT5G16570(GLN1;4)</p>
            <p>GENE:AT5G35630(GS2)</p>
            <p>GENE:AT5G37600(GSR_1)</p>
            <p>KEGG ID:R00253</p>
            <p>ENZYME:6.3.1.2</p>
            <p>GENE:AT1G48470(GLN1;5)</p>
            <p>GENE:AT3G17820(GLN1.3)</p>
            <p>GENE:AT5G16570(GLN1;4)</p>
            <p>GENE:AT5G35630(GS2)</p>
            <p>GENE:AT5G37600(GSR_1)</p>
            <p>KEGG ID:R00751</p>
            <p>ENZYME:4.1.2.5</p>
            <p>ENZYME:4.1.2.48</p>
            <p>GENE:AT1G08630(THA1)</p>
            <p>GENE:AT3G04520(THA2)</p>
            <p>KEGG ID:R00710</p>
            <p>ENZYME:1.2.1.3</p>
            <p>ENZYME:1.2.1.5</p>
            <p>GENE:AT1G23800(ALDH2B7)</p>
            <p>GENE:AT1G44170(ALDH3H1)</p>
            <p>GENE:AT1G54100(ALDH7B4)</p>
            <p>GENE:AT3G48000(ALDH2B4)</p>
            <p>GENE:AT4G34240(ALDH3I1)</p>
            <p>GENE:AT4G36250(ALDH3F1)</p>
            <p>KEGG ID:R00235</p>
            <p>ENZYME:6.2.1.1</p>
            <p>GENE:AT5G36880(ACS)</p>
            <p>KEGG ID:R09099</p>
            <p>ENZYME:2.1.2.1</p>
            <p>GENE:AT1G22020(SHM6)</p>
            <p>GENE:AT1G36370(SHM7)</p>
            <p>GENE:AT4G13890(EDA36)</p>
            <p>GENE:AT4G13930(SHM4)</p>
            <p>GENE:AT4G32520(SHM3)</p>
            <p>GENE:AT4G37930(SHM1)</p>
            <p>GENE:AT5G26780(SHM2)</p>
            <p>KEGG ID:R00945</p>
            <p>ENZYME:2.1.2.1</p>
            <p>GENE:AT1G22020(SHM6)</p>
            <p>GENE:AT1G36370(SHM7)</p>
            <p>GENE:AT4G13890(EDA36)</p>
            <p>GENE:AT4G13930(SHM4)</p>
            <p>GENE:AT4G32520(SHM3)</p>
            <p>GENE:AT4G37930(SHM1)</p>
            <p>GENE:AT5G26780(SHM2)</p>
            <p>KEGG ID:R01071</p>
            <p>ENZYME:2.4.2.17</p>
            <p>GENE:AT1G09795(ATP-PRT2)</p>
            <p>GENE:AT1G58080(ATP-PRT1)</p>
            <p>KEGG ID:R04035</p>
            <p>ENZYME:3.6.1.31</p>
            <p>GENE:AT1G31860(AT-IE)</p>
            <p>KEGG ID:R04037</p>
            <p>ENZYME:3.5.4.19</p>
            <p>GENE:AT1G31860(AT-IE)</p>
            <p>KEGG ID:R04640</p>
            <p>ENZYME:5.3.1.16</p>
            <p>GENE:AT2G36230(APG10)</p>
            <p>KEGG ID:R04558</p>
            <p>ENZYME:2.4.2.-</p>
            <p>ENZYME:4.1.3.-</p>
            <p>KEGG ID:R03457</p>
            <p>ENZYME:4.2.1.19</p>
            <p>GENE:AT3G22425(IGPD)</p>
            <p>GENE:AT4G14910(HISN5B)</p>
            <p>KEGG ID:R03243</p>
            <p>ENZYME:2.6.1.9</p>
            <p>GENE:AT1G71920(HISN6B)</p>
            <p>GENE:AT5G10330(HPA1)</p>
            <p>KEGG ID:R03013</p>
            <p>ENZYME:3.1.3.15</p>
            <p>GENE:AT4G39120(IMPL2)</p>
            <p>KEGG ID:R03012</p>
            <p>ENZYME:1.1.1.23</p>
            <p>GENE:AT5G63890(HDH)</p>
            <p>KEGG ID:R01163</p>
            <p>ENZYME:1.1.1.23</p>
            <p>GENE:AT5G63890(HDH)</p>
            <p>KEGG ID:R08161</p>
            <p>ENZYME:1.14.19.2</p>
            <p>GENE:AT1G43800</p>
            <p>GENE:AT2G43710(SSI2)</p>
            <p>GENE:AT3G02610</p>
            <p>GENE:AT3G02620</p>
            <p>GENE:AT3G02630</p>
            <p>GENE:AT5G16230</p>
            <p>GENE:AT5G16240</p>
            <p>KEGG ID:R08162</p>
            <p>ENZYME:3.1.2.14</p>
            <p>GENE:AT1G08510(FATB)</p>
            <p>GENE:AT3G25110(FaTA)</p>
            <p>GENE:AT4G13050</p>
            <p>KEGG ID:R07762</p>
            <p>ENZYME:2.3.1.41</p>
            <p>ENZYME:2.3.1.179</p>
            <p>ENZYME:2.3.1.199</p>
            <p>ENZYME:2.3.1.-</p>
            <p>GENE:AT1G74960(FAB1)</p>
            <p>GENE:AT2G04540</p>
            <p>GENE:AT5G46290(KAS_I)</p>
            <p>GENE:AT1G01120(KCS1)</p>
            <p>GENE:AT1G04220(KCS2)</p>
            <p>GENE:AT1G07720(KCS3)</p>
            <p>GENE:AT1G19440(KCS4)</p>
            <p>GENE:AT1G25450(KCS5)</p>
            <p>GENE:AT1G68530(KCS6)</p>
            <p>GENE:AT1G71160(KCS7)</p>
            <p>GENE:AT2G15090(KCS8)</p>
            <p>GENE:AT2G16280(KCS9)</p>
            <p>GENE:AT2G26250(KCS10)</p>
            <p>GENE:AT2G26640(KCS11)</p>
            <p>GENE:AT2G28630(KCS12)</p>
            <p>GENE:AT2G46720(KCS13)</p>
            <p>GENE:AT3G10280(KCS14)</p>
            <p>GENE:AT3G52160(KCS15)</p>
            <p>GENE:AT4G34250(KCS16)</p>
            <p>GENE:AT4G34510(KCS17)</p>
            <p>GENE:AT4G34520(KCS18)</p>
            <p>GENE:AT5G04530(KCS19)</p>
            <p>GENE:AT5G43760(KCS20)</p>
            <p>KEGG ID:R07763</p>
            <p>ENZYME:1.1.1.100</p>
            <p>ENZYME:2.3.1.-</p>
            <p>GENE:AT1G24360</p>
            <p>GENE:AT3G03980</p>
            <p>GENE:AT3G04000</p>
            <p>GENE:AT4G13180</p>
            <p>GENE:AT5G18210</p>
            <p>KEGG ID:R07764</p>
            <p>ENZYME:2.3.1.-</p>
            <p>ENZYME:4.2.1.-</p>
            <p>KEGG ID:R07765</p>
            <p>ENZYME:1.3.1.9</p>
            <p>ENZYME:1.3.1.-</p>
            <p>ENZYME:2.3.1.-</p>
            <p>GENE:AT2G05990(MOD1)</p>
            <p>KEGG ID:R08163</p>
            <p>ENZYME:3.1.2.14</p>
            <p>GENE:AT1G08510(FATB)</p>
            <p>GENE:AT3G25110(FaTA)</p>
            <p>GENE:AT4G13050</p>
            <p>KEGG ID:R03370</p>
            <p>ENZYME:1.14.19.2</p>
            <p>GENE:AT1G43800</p>
            <p>GENE:AT2G43710(SSI2)</p>
            <p>GENE:AT3G02610</p>
            <p>GENE:AT3G02620</p>
            <p>GENE:AT3G02630</p>
            <p>GENE:AT5G16230</p>
            <p>GENE:AT5G16240</p>
            <p>KEGG ID:R02814</p>
            <p>ENZYME:3.1.2.14</p>
            <p>GENE:AT1G08510(FATB)</p>
            <p>GENE:AT3G25110(FaTA)</p>
            <p>GENE:AT4G13050</p>
            <p>KEGG ID:R11043</p>
            <p>ENZYME:1.14.19.6</p>
            <p>GENE:AT3G12120(FAD2)</p>
            <p>KEGG ID:R08177</p>
            <p>ENZYME:3.1.2.2</p>
            <p>GENE:AT1G01710</p>
            <p>GENE:AT4G00520</p>
            <p>KEGG ID:R03814</p>
            <p>ENZYME:1.14.19.3</p>
            <p>KEGG ID:R08181</p>
            <p>ENZYME:3.1.2.2</p>
            <p>GENE:AT1G01710</p>
            <p>GENE:AT4G00520</p>
            <p>KEGG ID:R00844</p>
            <p>ENZYME:1.1.1.94</p>
            <p>KEGG ID:R00842</p>
            <p>ENZYME:1.1.1.8</p>
            <p>ENZYME:1.1.1.94</p>
            <p>GENE:AT2G40690(GLY1)</p>
            <p>GENE:AT2G41540(GPDHC1)</p>
            <p>GENE:AT5G40610</p>
            <p>KEGG ID:R07488</p>
            <p>ENZYME:1.3.1.-</p>
            <p>KEGG ID:R07487</p>
            <p>ENZYME:1.3.1.21</p>
            <p>GENE:AT1G50430(DWF5)</p>
            <p>KEGG ID:R07486</p>
            <p>ENZYME:1.14.19.20</p>
            <p>GENE:AT3G02580(STE1)</p>
            <p>GENE:AT3G02590</p>
            <p>KEGG ID:R07485</p>
            <p>ENZYME:1.14.13.72</p>
            <p>GENE:AT1G07420(SMO2-1)</p>
            <p>GENE:AT2G29390(SMO2-2)</p>
            <p>GENE:AT4G12110(SMO1-1)</p>
            <p>GENE:AT4G22753(SMO1-3)</p>
            <p>GENE:AT4G22756(SMO1-2)</p>
            <p>KEGG ID:R05776</p>
            <p>ENZYME:2.1.1.143</p>
            <p>GENE:AT1G20330(SMT2)</p>
            <p>GENE:AT1G76090(SMT3)</p>
            <p>KEGG ID:R07484</p>
            <p>ENZYME:5.3.3.5</p>
            <p>GENE:AT1G20050(HYD1)</p>
            <p>KEGG ID:R07483</p>
            <p>ENZYME:1.3.1.70</p>
            <p>GENE:AT3G52940(FK)</p>
            <p>KEGG ID:R05731</p>
            <p>ENZYME:1.14.13.70</p>
            <p>GENE:AT1G11680(CYP51G1)</p>
            <p>KEGG ID:R00519</p>
            <p>ENZYME:1.2.1.2</p>
            <p>GENE:AT5G14780(FDH)</p>
            <p>KEGG ID:R03775</p>
            <p>ENZYME:5.5.1.9</p>
            <p>GENE:AT5G50375(CPI1)</p>
            <p>KEGG ID:R07482</p>
            <p>ENZYME:1.14.13.72</p>
            <p>GENE:AT1G07420(SMO2-1)</p>
            <p>GENE:AT2G29390(SMO2-2)</p>
            <p>GENE:AT4G12110(SMO1-1)</p>
            <p>GENE:AT4G22753(SMO1-3)</p>
            <p>GENE:AT4G22756(SMO1-2)</p>
            <p>KEGG ID:R07481</p>
            <p>ENZYME:2.1.1.41</p>
            <p>GENE:AT5G13710(SMT1)</p>
            <p>KEGG ID:R03200</p>
            <p>ENZYME:5.4.99.8</p>
            <p>GENE:AT2G07050(CAS1)</p>
            <p>KEGG ID:R02874</p>
            <p>ENZYME:1.14.14.17</p>
            <p>GENE:AT1G58440(XF1)</p>
            <p>GENE:AT2G22830(SQE2)</p>
            <p>GENE:AT4G37760(SQE3)</p>
            <p>GENE:AT5G24140(SQP2)</p>
            <p>GENE:AT5G24150(SQP1)</p>
            <p>GENE:AT5G24160(SQE6)</p>
            <p>KEGG ID:R02872</p>
            <p>ENZYME:1.3.1.96</p>
            <p>ENZYME:2.5.1.21</p>
            <p>GENE:AT4G34640(SQS1)</p>
            <p>GENE:AT4G34650(SQS2)</p>
            <p>KEGG ID:R00702</p>
            <p>ENZYME:2.5.1.21</p>
            <p>ENZYME:2.5.1.96</p>
            <p>ENZYME:2.5.1.103</p>
            <p>GENE:AT4G34640(SQS1)</p>
            <p>GENE:AT4G34650(SQS2)</p>
            <p>KEGG ID:R02003</p>
            <p>ENZYME:2.5.1.10</p>
            <p>GENE:AT1G49530(GGPS6)</p>
            <p>GENE:AT2G18620</p>
            <p>GENE:AT2G18640(GGPS4)</p>
            <p>GENE:AT2G23800(GGPS2)</p>
            <p>GENE:AT3G14510</p>
            <p>GENE:AT3G14530</p>
            <p>GENE:AT3G14550(GGPS3)</p>
            <p>GENE:AT3G20160</p>
            <p>GENE:AT3G29430</p>
            <p>GENE:AT3G32040</p>
            <p>GENE:AT4G17190(FPS2)</p>
            <p>GENE:AT4G36810(GGPS1)</p>
            <p>GENE:AT4G38460(GGR)</p>
            <p>GENE:AT5G47770(FPS1)</p>
            <p>KEGG ID:R01658</p>
            <p>ENZYME:2.5.1.1</p>
            <p>GENE:AT1G49530(GGPS6)</p>
            <p>GENE:AT2G18620</p>
            <p>GENE:AT2G18640(GGPS4)</p>
            <p>GENE:AT2G23800(GGPS2)</p>
            <p>GENE:AT2G34630(GPS1)</p>
            <p>GENE:AT3G14510</p>
            <p>GENE:AT3G14530</p>
            <p>GENE:AT3G14550(GGPS3)</p>
            <p>GENE:AT3G20160</p>
            <p>GENE:AT3G29430</p>
            <p>GENE:AT3G32040</p>
            <p>GENE:AT4G17190(FPS2)</p>
            <p>GENE:AT4G36810(GGPS1)</p>
            <p>GENE:AT4G38460(GGR)</p>
            <p>GENE:AT5G47770(FPS1)</p>
            <p>KEGG ID:R01123</p>
            <p>ENZYME:5.3.3.2</p>
            <p>GENE:AT3G02780(IPP2)</p>
            <p>GENE:AT5G16440(IPP1)</p>
            <p>KEGG ID:R08210</p>
            <p>ENZYME:1.17.7.4</p>
            <p>GENE:AT4G34350(HDR)</p>
            <p>KEGG ID:R05884</p>
            <p>ENZYME:1.17.7.4</p>
            <p>GENE:AT4G34350(HDR)</p>
            <p>KEGG ID:R08689</p>
            <p>ENZYME:1.17.7.1</p>
            <p>GENE:AT5G60600(HDS)</p>
            <p>KEGG ID:R05637</p>
            <p>ENZYME:4.6.1.12</p>
            <p>GENE:AT1G63970(ISPF)</p>
            <p>KEGG ID:R00512</p>
            <p>ENZYME:2.7.4.14</p>
            <p>ENZYME:2.7.4.25</p>
            <p>GENE:AT3G60180</p>
            <p>GENE:AT4G25280</p>
            <p>GENE:AT5G26667(PYR6)</p>
            <p>KEGG ID:R00570</p>
            <p>ENZYME:2.7.4.6</p>
            <p>GENE:AT1G17410</p>
            <p>GENE:AT4G09320(NDPK1)</p>
            <p>GENE:AT4G11010(NDPK3)</p>
            <p>GENE:AT4G23900</p>
            <p>GENE:AT5G63310(NDPK2)</p>
            <p>KEGG ID:R05634</p>
            <p>ENZYME:2.7.1.148</p>
            <p>GENE:AT2G26930(CDPMEK)</p>
            <p>KEGG ID:R05633</p>
            <p>ENZYME:2.7.7.60</p>
            <p>GENE:AT2G02500(ISPD)</p>
            <p>KEGG ID:R05688</p>
            <p>ENZYME:1.1.1.267</p>
            <p>GENE:AT5G62790(DXR)</p>
            <p>KEGG ID:R05636</p>
            <p>ENZYME:2.2.1.7</p>
            <p>GENE:AT3G21500(DXPS1)</p>
            <p>GENE:AT4G15560(CLA1)</p>
            <p>GENE:AT5G11380(DXPS3)</p>
            <p>KEGG ID:R00650</p>
            <p>ENZYME:2.1.1.10</p>
            <p>GENE:AT3G22740(HMT3)</p>
            <p>GENE:AT3G25900(HMT-1)</p>
            <p>GENE:AT3G63250(HMT2)</p>
            <p>KEGG ID:R00177</p>
            <p>ENZYME:2.5.1.6</p>
            <p>GENE:AT1G02500(SAM1)</p>
            <p>GENE:AT2G36880(MAT3)</p>
            <p>GENE:AT3G17390(MTO3)</p>
            <p>GENE:AT4G01850(SAM-2)</p>
            <p>KEGG ID:R00192</p>
            <p>ENZYME:3.3.1.1</p>
            <p>GENE:AT3G23810(SAHH2)</p>
            <p>GENE:AT4G13940(MEE58)</p>
            <p>KEGG ID:R00185</p>
            <p>ENZYME:2.7.1.20</p>
            <p>ENZYME:2.7.1.74</p>
            <p>GENE:AT3G09820(ADK1)</p>
            <p>GENE:AT5G03300(ADK2)</p>
            <p>KEGG ID:R07489</p>
            <p>ENZYME:1.14.19.41</p>
            <p>GENE:AT2G28850(CYP710A3)</p>
            <p>GENE:AT2G28860(CYP710A4)</p>
            <p>GENE:AT2G34490(CYP710A2)</p>
            <p>GENE:AT2G34500(CYP710A1)</p>
            <p>KEGG ID:R00996</p>
            <p>ENZYME:4.3.1.19</p>
            <p>GENE:AT3G10050(OMR1)</p>
            <p>KEGG ID:R08648</p>
            <p>ENZYME:2.2.1.6</p>
            <p>GENE:AT2G31810</p>
            <p>GENE:AT3G48560(CSR1)</p>
            <p>GENE:AT5G16290(VAT1)</p>
            <p>KEGG ID:R05069</p>
            <p>ENZYME:1.1.1.86</p>
            <p>ENZYME:5.4.99.3</p>
            <p>GENE:AT3G58610</p>
            <p>KEGG ID:R05068</p>
            <p>ENZYME:1.1.1.86</p>
            <p>GENE:AT3G58610</p>
            <p>KEGG ID:R05070</p>
            <p>ENZYME:4.2.1.9</p>
            <p>GENE:AT3G23940</p>
            <p>KEGG ID:R02199</p>
            <p>ENZYME:2.6.1.42</p>
            <p>GENE:AT1G10060(BCAT-1)</p>
            <p>GENE:AT1G10070(BCAT-2)</p>
            <p>GENE:AT1G50090</p>
            <p>GENE:AT1G50110</p>
            <p>GENE:AT3G19710(BCAT4)</p>
            <p>GENE:AT3G49680(BCAT3)</p>
            <p>GENE:AT5G65770(LINC4)</p>
            <p>GENE:AT5G65780(ATBCAT-5)</p>
            <p>KEGG ID:R01213</p>
            <p>ENZYME:2.3.3.13</p>
            <p>GENE:AT1G18500(MAML-4)</p>
            <p>GENE:AT1G74040(IMS1)</p>
            <p>KEGG ID:R03968</p>
            <p>ENZYME:4.2.1.33</p>
            <p>GENE:AT2G43090</p>
            <p>GENE:AT2G43100(IPMI2)</p>
            <p>GENE:AT3G58990(IPMI1)</p>
            <p>GENE:AT4G13430(IIL1)</p>
            <p>KEGG ID:R04001</p>
            <p>ENZYME:4.2.1.33</p>
            <p>GENE:AT2G43090</p>
            <p>GENE:AT2G43100(IPMI2)</p>
            <p>GENE:AT3G58990(IPMI1)</p>
            <p>GENE:AT4G13430(IIL1)</p>
            <p>KEGG ID:R04426</p>
            <p>ENZYME:1.1.1.85</p>
            <p>GENE:AT1G31180(IMD3)</p>
            <p>GENE:AT1G80560(IMD2)</p>
            <p>GENE:AT5G14200(IMD1)</p>
            <p>KEGG ID:R01652</p>
            <p>ENZYME:1.1.1.85</p>
            <p>GENE:AT1G31180(IMD3)</p>
            <p>GENE:AT1G80560(IMD2)</p>
            <p>GENE:AT5G14200(IMD1)</p>
            <p>KEGG ID:R01090</p>
            <p>ENZYME:2.6.1.6</p>
            <p>ENZYME:2.6.1.42</p>
            <p>ENZYME:2.6.1.67</p>
            <p>GENE:AT1G10060(BCAT-1)</p>
            <p>GENE:AT1G10070(BCAT-2)</p>
            <p>GENE:AT1G50090</p>
            <p>GENE:AT1G50110</p>
            <p>GENE:AT3G19710(BCAT4)</p>
            <p>GENE:AT3G49680(BCAT3)</p>
            <p>GENE:AT5G65770(LINC4)</p>
            <p>GENE:AT5G65780(ATBCAT-5)</p>
            <p>KEGG ID:R10147</p>
            <p>ENZYME:4.3.3.7</p>
            <p>GENE:AT2G45440(DHDPS2)</p>
            <p>GENE:AT3G60880(DHDPS1)</p>
            <p>KEGG ID:R04198</p>
            <p>ENZYME:1.17.1.8</p>
            <p>GENE:AT2G44040</p>
            <p>GENE:AT3G59890</p>
            <p>KEGG ID:R07613</p>
            <p>ENZYME:2.6.1.83</p>
            <p>GENE:AT2G13810(ALD1)</p>
            <p>GENE:AT4G33680(AGD2)</p>
            <p>KEGG ID:R02735</p>
            <p>ENZYME:5.1.1.7</p>
            <p>GENE:AT3G53580</p>
            <p>KEGG ID:R00451</p>
            <p>ENZYME:4.1.1.20</p>
            <p>GENE:AT3G14390</p>
            <p>GENE:AT5G11880</p>
            <p>KEGG ID:R04199</p>
            <p>ENZYME:1.17.1.8</p>
            <p>GENE:AT2G44040</p>
            <p>GENE:AT3G59890</p>
            <p>KEGG ID:R00650</p>
            <p>ENZYME:2.1.1.10</p>
            <p>GENE:AT3G22740(HMT3)</p>
            <p>GENE:AT3G25900(HMT-1)</p>
            <p>GENE:AT3G63250(HMT2)</p>
            <p>KEGG ID:R01776</p>
            <p>ENZYME:2.3.1.31</p>
            <p>KEGG ID:R03217</p>
            <p>ENZYME:2.5.1.48</p>
            <p>GENE:AT1G33320</p>
            <p>GENE:AT3G01120(MTO1)</p>
            <p>KEGG ID:R01286</p>
            <p>ENZYME:4.4.1.8</p>
            <p>GENE:AT3G57050(CBL)</p>
            <p>KEGG ID:R01826</p>
            <p>ENZYME:2.5.1.54</p>
            <p>GENE:AT1G22410</p>
            <p>GENE:AT4G33510(DHS2)</p>
            <p>GENE:AT4G39980(DHS1)</p>
            <p>KEGG ID:R03083</p>
            <p>ENZYME:4.2.3.4</p>
            <p>GENE:AT5G66120</p>
            <p>KEGG ID:R03084</p>
            <p>ENZYME:4.2.1.10</p>
            <p>GENE:AT3G06350(MEE32)</p>
            <p>KEGG ID:R02413</p>
            <p>ENZYME:1.1.1.25</p>
            <p>ENZYME:1.1.1.282</p>
            <p>GENE:AT3G06350(MEE32)</p>
            <p>KEGG ID:R02412</p>
            <p>ENZYME:2.7.1.71</p>
            <p>GENE:AT2G21940(SK1)</p>
            <p>GENE:AT4G39540(SK2)</p>
            <p>KEGG ID:R03460</p>
            <p>ENZYME:2.5.1.19</p>
            <p>GENE:AT1G48860</p>
            <p>GENE:AT2G45300</p>
            <p>KEGG ID:R01714</p>
            <p>ENZYME:4.2.3.5</p>
            <p>GENE:AT1G48850(EMB1144)</p>
            <p>KEGG ID:R01715</p>
            <p>ENZYME:5.4.99.5</p>
            <p>GENE:AT1G69370(CM3)</p>
            <p>GENE:AT3G29200(CM1)</p>
            <p>GENE:AT5G10870(CM2)</p>
            <p>KEGG ID:R07276</p>
            <p>ENZYME:2.6.1.79</p>
            <p>GENE:AT2G22250(AAT)</p>
            <p>KEGG ID:R00691</p>
            <p>ENZYME:4.2.1.51</p>
            <p>ENZYME:4.2.1.91</p>
            <p>GENE:AT1G08250(ADT6)</p>
            <p>GENE:AT1G11790(ADT1)</p>
            <p>GENE:AT2G27820(PD1)</p>
            <p>GENE:AT3G07630(ADT2)</p>
            <p>GENE:AT3G44720(ADT4)</p>
            <p>GENE:AT5G22630(ADT5)</p>
            <p>GENE:AT1G08250(ADT6)</p>
            <p>GENE:AT1G11790(ADT1)</p>
            <p>GENE:AT2G27820(PD1)</p>
            <p>GENE:AT3G07630(ADT2)</p>
            <p>GENE:AT3G44720(ADT4)</p>
            <p>GENE:AT5G22630(ADT5)</p>
            <p>KEGG ID:R01731</p>
            <p>ENZYME:2.6.1.57</p>
            <p>ENZYME:2.6.1.78</p>
            <p>GENE:AT2G22250(AAT)</p>
            <p>KEGG ID:R00239</p>
            <p>ENZYME:2.7.2.11</p>
            <p>GENE:AT2G39800(P5CS1)</p>
            <p>GENE:AT3G55610(P5CS2)</p>
            <p>KEGG ID:R03313</p>
            <p>ENZYME:1.2.1.41</p>
            <p>GENE:AT2G39800(P5CS1)</p>
            <p>GENE:AT3G55610(P5CS2)</p>
            <p>KEGG ID:R01251</p>
            <p>ENZYME:1.5.1.2</p>
            <p>GENE:AT5G14800(P5CR)</p>
            <p>KEGG ID:R00667</p>
            <p>ENZYME:2.6.1.13</p>
            <p>GENE:AT5G46180(DELTA-OAT)</p>
            <p>KEGG ID:R01513</p>
            <p>ENZYME:1.1.1.95</p>
            <p>GENE:AT1G17745</p>
            <p>GENE:AT3G19480</p>
            <p>GENE:AT4G34200(EDA9)</p>
            <p>KEGG ID:R04173</p>
            <p>ENZYME:2.6.1.52</p>
            <p>GENE:AT2G17630</p>
            <p>GENE:AT4G35630(PSAT)</p>
            <p>KEGG ID:R00582</p>
            <p>ENZYME:3.1.3.3</p>
            <p>GENE:AT1G18640(PSP)</p>
            <p>KEGG ID:R00480</p>
            <p>ENZYME:2.7.2.4</p>
            <p>GENE:AT1G31230(AK-HSDH_I)</p>
            <p>GENE:AT3G02020(AK3)</p>
            <p>GENE:AT4G19710(AK-HSDH_II)</p>
            <p>GENE:AT5G13280(AK-LYS1)</p>
            <p>GENE:AT5G14060(CARAB-AK-LYS)</p>
            <p>KEGG ID:R02291</p>
            <p>ENZYME:1.2.1.11</p>
            <p>GENE:AT1G14810</p>
            <p>KEGG ID:R01775</p>
            <p>ENZYME:1.1.1.3</p>
            <p>GENE:AT1G31230(AK-HSDH_I)</p>
            <p>GENE:AT4G19710(AK-HSDH_II)</p>
            <p>KEGG ID:R01771</p>
            <p>ENZYME:2.7.1.39</p>
            <p>GENE:AT2G17265(HSK)</p>
            <p>KEGG ID:R01466</p>
            <p>ENZYME:4.2.3.1</p>
            <p>GENE:AT1G72810</p>
            <p>GENE:AT4G29840(MTO2)</p>
            <p>KEGG ID:R01773</p>
            <p>ENZYME:1.1.1.3</p>
            <p>GENE:AT1G31230(AK-HSDH_I)</p>
            <p>GENE:AT4G19710(AK-HSDH_II)</p>
            <p>KEGG ID:R00985</p>
            <p>ENZYME:4.1.3.27</p>
            <p>GENE:AT1G24807</p>
            <p>GENE:AT1G24909</p>
            <p>GENE:AT1G25083</p>
            <p>GENE:AT1G25155</p>
            <p>GENE:AT1G25220(ASB1)</p>
            <p>GENE:AT2G29690(ASA2)</p>
            <p>GENE:AT3G55870</p>
            <p>GENE:AT5G05730(ASA1)</p>
            <p>GENE:AT5G57890</p>
            <p>KEGG ID:R00986</p>
            <p>ENZYME:4.1.3.27</p>
            <p>GENE:AT1G24807</p>
            <p>GENE:AT1G24909</p>
            <p>GENE:AT1G25083</p>
            <p>GENE:AT1G25155</p>
            <p>GENE:AT1G25220(ASB1)</p>
            <p>GENE:AT2G29690(ASA2)</p>
            <p>GENE:AT3G55870</p>
            <p>GENE:AT5G05730(ASA1)</p>
            <p>GENE:AT5G57890</p>
            <p>KEGG ID:R01073</p>
            <p>ENZYME:2.4.2.18</p>
            <p>GENE:AT5G17990(TRP1)</p>
            <p>KEGG ID:R03509</p>
            <p>ENZYME:5.3.1.24</p>
            <p>GENE:AT1G07780(PAI1)</p>
            <p>GENE:AT1G29410(PAI3)</p>
            <p>GENE:AT5G05590(PAI2)</p>
            <p>KEGG ID:R03508</p>
            <p>ENZYME:4.1.1.48</p>
            <p>GENE:AT2G04400</p>
            <p>GENE:AT5G48220</p>
            <p>KEGG ID:R02340</p>
            <p>ENZYME:4.1.2.8</p>
            <p>ENZYME:4.2.1.20</p>
            <p>GENE:AT3G54640(TSA1)</p>
            <p>GENE:AT4G02610</p>
            <p>GENE:AT4G27070(TSB2)</p>
            <p>GENE:AT5G28237</p>
            <p>GENE:AT5G38530(TSBtype2)</p>
            <p>GENE:AT5G54810(TSB1)</p>
            <p>KEGG ID:R00674</p>
            <p>ENZYME:4.2.1.20</p>
            <p>ENZYME:4.2.1.122</p>
            <p>GENE:AT3G54640(TSA1)</p>
            <p>GENE:AT4G02610</p>
            <p>GENE:AT4G27070(TSB2)</p>
            <p>GENE:AT5G28237</p>
            <p>GENE:AT5G38530(TSBtype2)</p>
            <p>GENE:AT5G54810(TSB1)</p>
            <p>KEGG ID:R00733</p>
            <p>ENZYME:1.3.1.78</p>
            <p>ENZYME:1.3.1.79</p>
            <p>GENE:AT1G15710</p>
            <p>GENE:AT5G34930</p>
            <p>KEGG ID:R00226</p>
            <p>ENZYME:2.2.1.6</p>
            <p>GENE:AT2G31810</p>
            <p>GENE:AT3G48560(CSR1)</p>
            <p>GENE:AT5G16290(VAT1)</p>
            <p>KEGG ID:R05071</p>
            <p>ENZYME:1.1.1.86</p>
            <p>ENZYME:5.4.99.3</p>
            <p>GENE:AT3G58610</p>
            <p>KEGG ID:R04440</p>
            <p>ENZYME:1.1.1.86</p>
            <p>GENE:AT3G58610</p>
            <p>KEGG ID:R04441</p>
            <p>ENZYME:4.2.1.9</p>
            <p>GENE:AT3G23940</p>
            <p>KEGG ID:R01214</p>
            <p>ENZYME:2.6.1.6</p>
            <p>ENZYME:2.6.1.42</p>
            <p>GENE:AT1G10060(BCAT-1)</p>
            <p>GENE:AT1G10070(BCAT-2)</p>
            <p>GENE:AT1G50090</p>
            <p>GENE:AT1G50110</p>
            <p>GENE:AT3G19710(BCAT4)</p>
            <p>GENE:AT3G49680(BCAT3)</p>
            <p>GENE:AT5G65770(LINC4)</p>
            <p>GENE:AT5G65780(ATBCAT-5)</p>
            <p>KEGG ID:R00806</p>
            <p>ENZYME:2.4.1.13</p>
            <p>GENE:AT1G73370(SUS6)</p>
            <p>GENE:AT3G43190(SUS4)</p>
            <p>GENE:AT4G02280(SUS3)</p>
            <p>GENE:AT5G20830(SUS1)</p>
            <p>GENE:AT5G37180(SUS5)</p>
            <p>GENE:AT5G49190(SUS2)</p>
            <p>KEGG ID:R00878</p>
            <p>ENZYME:5.3.1.5</p>
            <p>GENE:AT5G57655</p>
            <p>KEGG ID:R00766</p>
            <p>ENZYME:2.4.1.14</p>
            <p>GENE:AT1G04920(SPS3F)</p>
            <p>GENE:AT4G10120(ATSPS4F)</p>
            <p>GENE:AT5G11110(SPS2F)</p>
            <p>GENE:AT5G20280(SPS1F)</p>
            <p>KEGG ID:R00805</p>
            <p>ENZYME:3.1.3.24</p>
            <p>KEGG ID:R02111</p>
            <p>ENZYME:2.4.1.1</p>
            <p>GENE:AT3G29320</p>
            <p>GENE:AT3G46970(PHS2)</p>
            <p>KEGG ID:R02889</p>
            <p>ENZYME:2.4.1.12</p>
            <p>GENE:AT2G21770(CESA9)</p>
            <p>GENE:AT2G25540(CESA10)</p>
            <p>GENE:AT4G18780(IRX1)</p>
            <p>GENE:AT4G32410(CESA1)</p>
            <p>GENE:AT4G39350(CESA2)</p>
            <p>GENE:AT5G05170(CEV1)</p>
            <p>GENE:AT5G09870(CESA5)</p>
            <p>GENE:AT5G17420(IRX3)</p>
            <p>GENE:AT5G44030(CESA4)</p>
            <p>GENE:AT5G64740(CESA6)</p>
            <p>KEGG ID:R00293</p>
            <p>ENZYME:4.2.1.76</p>
            <p>GENE:AT1G53500(MUM4)</p>
            <p>GENE:AT1G78570(RHM1)</p>
            <p>GENE:AT3G14790(RHM3)</p>
            <p>KEGG ID:R08704</p>
            <p>ENZYME:1.1.1.-</p>
            <p>ENZYME:5.1.3.-</p>
            <p>KEGG ID:R08705</p>
            <p>ENZYME:1.1.1.-</p>
            <p>KEGG ID:R00888</p>
            <p>ENZYME:4.2.1.47</p>
            <p>GENE:AT3G51160(MUR1)</p>
            <p>GENE:AT5G66280(GMD1)</p>
            <p>KEGG ID:R05692</p>
            <p>ENZYME:1.1.1.271</p>
            <p>GENE:AT1G17890(GER2)</p>
            <p>GENE:AT1G73250(GER1)</p>
            <p>KEGG ID:R01473</p>
            <p>ENZYME:5.1.3.5</p>
            <p>GENE:AT1G30620(MUR4)</p>
            <p>GENE:AT2G34850(MEE25)</p>
            <p>GENE:AT4G20460</p>
            <p>GENE:AT5G44480(DUR)</p>
            <p>KEGG ID:R00286</p>
            <p>ENZYME:1.1.1.22</p>
            <p>GENE:AT1G26570(UGD1)</p>
            <p>GENE:AT3G01010</p>
            <p>GENE:AT3G29360</p>
            <p>GENE:AT5G15490</p>
            <p>GENE:AT5G39320</p>
            <p>KEGG ID:R01384</p>
            <p>ENZYME:4.1.1.35</p>
            <p>GENE:AT2G28760(UXS6)</p>
            <p>GENE:AT2G47650(UXS4)</p>
            <p>GENE:AT3G46440(UXS5)</p>
            <p>GENE:AT3G53520(UXS1)</p>
            <p>GENE:AT3G62830(AUD1)</p>
            <p>GENE:AT5G59290(UXS3)</p>
            <p>KEGG ID:R01819</p>
            <p>ENZYME:5.3.1.8</p>
            <p>GENE:AT1G67070(DIN9)</p>
            <p>GENE:AT3G02570(MEE31)</p>
            <p>KEGG ID:R01818</p>
            <p>ENZYME:5.4.2.8</p>
            <p>GENE:AT2G45790(PMM)</p>
            <p>KEGG ID:R00885</p>
            <p>ENZYME:2.7.7.13</p>
            <p>GENE:AT1G74910</p>
            <p>GENE:AT2G39770(CYT1)</p>
            <p>GENE:AT3G55590</p>
            <p>GENE:AT4G30570</p>
            <p>KEGG ID:R00291</p>
            <p>ENZYME:5.1.3.2</p>
            <p>GENE:AT1G12780(UGE1)</p>
            <p>GENE:AT1G63180(UGE3)</p>
            <p>GENE:AT1G64440(RHD1)</p>
            <p>GENE:AT4G10960(UGE5)</p>
            <p>GENE:AT4G23920(UGE2)</p>
            <p>KEGG ID:R00889</p>
            <p>ENZYME:5.1.3.18</p>
            <p>GENE:AT5G28840(GME)</p>
            <p>KEGG ID:R00289</p>
            <p>ENZYME:2.7.7.9</p>
            <p>ENZYME:2.7.7.64</p>
            <p>GENE:AT3G03250(UGP1)</p>
            <p>GENE:AT5G17310(UGP2)</p>
            <p>GENE:AT5G52560(USP)</p>
            <p>KEGG ID:R00959</p>
            <p>ENZYME:5.4.2.2</p>
            <p>ENZYME:5.4.2.5</p>
            <p>GENE:AT1G23190</p>
            <p>GENE:AT1G70730</p>
            <p>GENE:AT5G51820(PGM)</p>
            <p>KEGG ID:R03928</p>
            <p>ENZYME:2.4.2.24</p>
            <p>GENE:AT1G02730(CSLD5)</p>
            <p>KEGG ID:R06083</p>
            <p>ENZYME:2.4.2.24</p>
            <p>ENZYME:ORTHOLOGY</p>
            <p>ENZYME:K00770</p>
            <p>ENZYME:1,4-beta-D-xylan</p>
            <p>ENZYME:synthase</p>
            <p>ENZYME:[EC:2.4.2.24]</p>
            <p>GENE:AT1G02730(CSLD5)</p>
            <p>KEGG ID:R01385</p>
            <p>ENZYME:5.1.3.6</p>
            <p>GENE:AT1G02000(GAE2)</p>
            <p>GENE:AT2G45310(GAE4)</p>
            <p>GENE:AT3G23820(GAE6)</p>
            <p>GENE:AT4G00110(GAE3)</p>
            <p>GENE:AT4G12250(GAE5)</p>
            <p>GENE:AT4G30440(GAE1)</p>
            <p>KEGG ID:R05191</p>
            <p>ENZYME:2.4.1.43</p>
            <p>GENE:AT1G06780(GAUT6)</p>
            <p>GENE:AT1G18580(GAUT11)</p>
            <p>GENE:AT2G20810(GAUT10)</p>
            <p>GENE:AT2G30575(LGT5)</p>
            <p>GENE:AT2G38650(GAUT7)</p>
            <p>GENE:AT2G46480(GAUT2)</p>
            <p>GENE:AT3G01040(GAUT13)</p>
            <p>GENE:AT3G02350(GAUT9)</p>
            <p>GENE:AT3G25140(QUA1)</p>
            <p>GENE:AT3G58790(GAUT15)</p>
            <p>GENE:AT3G61130(GAUT1)</p>
            <p>GENE:AT4G38270(GAUT3)</p>
            <p>GENE:AT5G15470(GAUT14)</p>
            <p>GENE:AT5G47780(GAUT4)</p>
            <p>GENE:AT5G54690(GAUT12)</p>
            <p>KEGG ID:R00697</p>
            <p>ENZYME:4.3.1.24</p>
            <p>ENZYME:4.3.1.25</p>
            <p>GENE:AT2G37040(PAL1)</p>
            <p>GENE:AT3G10340(PAL4)</p>
            <p>GENE:AT3G53260(PAL2)</p>
            <p>GENE:AT5G04230(PAL3)</p>
            <p>KEGG ID:R02253</p>
            <p>ENZYME:1.14.13.11</p>
            <p>GENE:AT2G30490(C4H)</p>
            <p>KEGG ID:R01616</p>
            <p>ENZYME:6.2.1.12</p>
            <p>GENE:AT1G51680(4CL1)</p>
            <p>GENE:AT1G62940(ACOS5)</p>
            <p>GENE:AT1G65060(4CL3)</p>
            <p>GENE:AT3G21230(4CL5)</p>
            <p>GENE:AT3G21240(4CL2)</p>
            <p>GENE:AT4G05160</p>
            <p>GENE:AT4G19010</p>
            <p>KEGG ID:R01615</p>
            <p>ENZYME:1.2.1.44</p>
            <p>GENE:AT1G15950(CCR1)</p>
            <p>GENE:AT1G80820(CCR2)</p>
            <p>KEGG ID:R07437</p>
            <p>ENZYME:1.1.1.195</p>
            <p>GENE:AT1G72680(CAD1)</p>
            <p>GENE:AT2G21730(CAD2)</p>
            <p>GENE:AT2G21890(CAD3)</p>
            <p>GENE:AT3G19450(ATCAD4)</p>
            <p>GENE:AT4G34230(CAD5)</p>
            <p>GENE:AT4G37970(CAD6)</p>
            <p>GENE:AT4G37980(ELI3-1)</p>
            <p>GENE:AT4G37990(ELI3-2)</p>
            <p>GENE:AT4G39330(CAD9)</p>
            <p>KEGG ID:R07432</p>
            <p>ENZYME:2.3.1.133</p>
            <p>GENE:AT5G48930(HCT)</p>
            <p>KEGG ID:R04342</p>
            <p>ENZYME:1.14.13.36</p>
            <p>GENE:AT2G40890(CYP98A3)</p>
            <p>KEGG ID:R01945</p>
            <p>ENZYME:2.3.1.99</p>
            <p>ENZYME:2.3.1.133</p>
            <p>GENE:AT5G48930(HCT)</p>
            <p>KEGG ID:R02416</p>
            <p>ENZYME:2.3.1.133</p>
            <p>GENE:AT5G48930(HCT)</p>
            <p>KEGG ID:R06582</p>
            <p>ENZYME:1.14.13.36</p>
            <p>GENE:AT2G40890(CYP98A3)</p>
            <p>KEGG ID:R07433</p>
            <p>ENZYME:2.3.1.133</p>
            <p>GENE:AT5G48930(HCT)</p>
            <p>KEGG ID:R01942</p>
            <p>ENZYME:2.1.1.104</p>
            <p>GENE:AT1G24735</p>
            <p>GENE:AT1G67980(CCOAMT)</p>
            <p>GENE:AT4G26220</p>
            <p>GENE:AT4G34050(CCoAOMT1)</p>
            <p>KEGG ID:R02193</p>
            <p>ENZYME:1.2.1.44</p>
            <p>GENE:AT1G15950(CCR1)</p>
            <p>GENE:AT1G80820(CCR2)</p>
            <p>KEGG ID:R02593</p>
            <p>ENZYME:1.1.1.194</p>
            <p>ENZYME:1.1.1.195</p>
            <p>GENE:AT1G72680(CAD1)</p>
            <p>GENE:AT2G21730(CAD2)</p>
            <p>GENE:AT2G21890(CAD3)</p>
            <p>GENE:AT3G19450(ATCAD4)</p>
            <p>GENE:AT4G34230(CAD5)</p>
            <p>GENE:AT4G37970(CAD6)</p>
            <p>GENE:AT4G37980(ELI3-1)</p>
            <p>GENE:AT4G37990(ELI3-2)</p>
            <p>GENE:AT4G39330(CAD9)</p>
            <p>KEGG ID:R06572</p>
            <p>ENZYME:1.14.13.-</p>
            <p>KEGG ID:R06576</p>
            <p>ENZYME:2.1.1.68</p>
            <p>GENE:AT5G54160(OMT1)</p>
            <p>KEGG ID:R03918</p>
            <p>ENZYME:1.1.1.195</p>
            <p>GENE:AT1G72680(CAD1)</p>
            <p>GENE:AT2G21730(CAD2)</p>
            <p>GENE:AT2G21890(CAD3)</p>
            <p>GENE:AT3G19450(ATCAD4)</p>
            <p>GENE:AT4G34230(CAD5)</p>
            <p>GENE:AT4G37970(CAD6)</p>
            <p>GENE:AT4G37980(ELI3-1)</p>
            <p>GENE:AT4G37990(ELI3-2)</p>
            <p>GENE:AT4G39330(CAD9)</p>
            <p>KEGG ID:R05578</p>
            <p>ENZYME:6.1.1.17</p>
            <p>ENZYME:6.1.1.24</p>
            <p>GENE:AT5G26710</p>
            <p>GENE:AT5G64050(ERS)</p>
            <p>KEGG ID:R04109</p>
            <p>ENZYME:1.2.1.70</p>
            <p>GENE:AT1G09940(HEMA2)</p>
            <p>GENE:AT1G58290(HEMA1)</p>
            <p>GENE:AT2G31250(HEMA3)</p>
            <p>KEGG ID:R02272</p>
            <p>ENZYME:5.4.3.8</p>
            <p>GENE:AT3G48730(GSA2)</p>
            <p>GENE:AT5G63570(GSA1)</p>
            <p>KEGG ID:R00036</p>
            <p>ENZYME:4.2.1.24</p>
            <p>GENE:AT1G44318(hemb2)</p>
            <p>GENE:AT1G69740(HEMB1)</p>
            <p>KEGG ID:R00084</p>
            <p>ENZYME:2.5.1.61</p>
            <p>GENE:AT5G08280(HEMC)</p>
            <p>KEGG ID:R03165</p>
            <p>ENZYME:4.2.1.75</p>
            <p>GENE:AT2G26540(HEMD)</p>
            <p>KEGG ID:R03197</p>
            <p>ENZYME:4.1.1.37</p>
            <p>GENE:AT2G40490(HEME2)</p>
            <p>GENE:AT3G14930(HEME1)</p>
            <p>KEGG ID:R06895</p>
            <p>ENZYME:1.3.99.22</p>
            <p>GENE:AT5G63290</p>
            <p>KEGG ID:R03222</p>
            <p>ENZYME:1.3.3.4</p>
            <p>GENE:AT4G01690(PPOX)</p>
            <p>GENE:AT5G14220(HEMG2)</p>
            <p>KEGG ID:R03877</p>
            <p>ENZYME:6.6.1.1</p>
            <p>GENE:AT1G08520(ALB1)</p>
            <p>GENE:AT4G18480(CHLI1)</p>
            <p>GENE:AT5G13630(GUN5)</p>
            <p>GENE:AT5G45930(CHLI2)</p>
            <p>KEGG ID:R04237</p>
            <p>ENZYME:2.1.1.11</p>
            <p>GENE:AT4G25080(CHLM)</p>
            <p>KEGG ID:R06265</p>
            <p>ENZYME:1.14.13.81</p>
            <p>GENE:AT3G56940(CRD1)</p>
            <p>KEGG ID:R06266</p>
            <p>ENZYME:1.14.13.81</p>
            <p>GENE:AT3G56940(CRD1)</p>
            <p>KEGG ID:R06267</p>
            <p>ENZYME:1.14.13.81</p>
            <p>GENE:AT3G56940(CRD1)</p>
            <p>KEGG ID:R06896</p>
            <p>ENZYME:1.3.1.75</p>
            <p>GENE:AT5G18660(PCB2)</p>
            <p>KEGG ID:R03845</p>
            <p>ENZYME:1.3.1.33</p>
            <p>GENE:AT1G03630(POR_C)</p>
            <p>GENE:AT4G27440(PORB)</p>
            <p>GENE:AT5G54190(PORA)</p>
            <p>KEGG ID:R06286</p>
            <p>ENZYME:1.3.1.33</p>
            <p>GENE:AT1G03630(POR_C)</p>
            <p>GENE:AT4G27440(PORB)</p>
            <p>GENE:AT5G54190(PORA)</p>
            <p>KEGG ID:R06272</p>
            <p>ENZYME:1.3.1.75</p>
            <p>GENE:AT5G18660(PCB2)</p>
            <p>KEGG ID:R02061</p>
            <p>ENZYME:2.5.1.29</p>
            <p>GENE:AT1G49530(GGPS6)</p>
            <p>GENE:AT2G18620</p>
            <p>GENE:AT2G18640(GGPS4)</p>
            <p>GENE:AT2G23800(GGPS2)</p>
            <p>GENE:AT3G14510</p>
            <p>GENE:AT3G14530</p>
            <p>GENE:AT3G14550(GGPS3)</p>
            <p>GENE:AT3G20160</p>
            <p>GENE:AT3G29430</p>
            <p>GENE:AT3G32040</p>
            <p>GENE:AT4G36810(GGPS1)</p>
            <p>GENE:AT4G38460(GGR)</p>
            <p>KEGG ID:R08754</p>
            <p>ENZYME:1.3.1.-</p>
            <p>ENZYME:ORTHOLOGY</p>
            <p>ENZYME:K10960</p>
            <p>ENZYME:geranylgeranyl</p>
            <p>ENZYME:reductase</p>
            <p>ENZYME:[EC:1.3.1.83]</p>
            <p>KEGG ID:R08755</p>
            <p>ENZYME:1.3.1.-</p>
            <p>ENZYME:ORTHOLOGY</p>
            <p>ENZYME:K10960</p>
            <p>ENZYME:geranylgeranyl</p>
            <p>ENZYME:reductase</p>
            <p>ENZYME:[EC:1.3.1.83]</p>
            <p>KEGG ID:R08756</p>
            <p>ENZYME:1.3.1.-</p>
            <p>ENZYME:ORTHOLOGY</p>
            <p>ENZYME:K10960</p>
            <p>ENZYME:geranylgeranyl</p>
            <p>ENZYME:reductase</p>
            <p>ENZYME:[EC:1.3.1.83]</p>
            <p>KEGG ID:R06284</p>
            <p>ENZYME:2.5.1.62</p>
            <p>GENE:AT3G51820(G4)</p>
            <p>KEGG ID:R05618</p>
            <p>ENZYME:3.1.1.14</p>
            <p>GENE:AT1G19670(CLH1)</p>
            <p>GENE:AT5G43860(CLH2)</p>
            <p>KEGG ID:R08203</p>
            <p>ENZYME:1.14.13.122</p>
            <p>GENE:AT1G44446(CH1)</p>
            <p>KEGG ID:R08204</p>
            <p>ENZYME:1.14.13.122</p>
            <p>GENE:AT1G44446(CH1)</p>
            <p>KEGG ID:R09067</p>
            <p>ENZYME:2.5.1.62</p>
            <p>GENE:AT3G51820(G4)</p>
            <p>KEGG ID:R09070</p>
            <p>ENZYME:1.1.1.294</p>
            <p>GENE:AT4G13250(NYC1)</p>
            <p>GENE:AT5G04900(NOL)</p>
            <p>KEGG ID:R09071</p>
            <p>ENZYME:1.17.7.2</p>
            <p>GENE:AT1G04620</p>
            <p>KEGG ID:R09069</p>
            <p>ENZYME:1.1.1.294</p>
            <p>GENE:AT4G13250(NYC1)</p>
            <p>GENE:AT5G04900(NOL)</p>
            <p>KEGG ID:R02065</p>
            <p>ENZYME:2.5.1.32</p>
            <p>ENZYME:2.5.1.99</p>
            <p>GENE:AT5G17230(PSY)</p>
            <p>KEGG ID:R04218</p>
            <p>ENZYME:2.5.1.32</p>
            <p>GENE:AT5G17230(PSY)</p>
            <p>KEGG ID:R07270</p>
            <p>ENZYME:2.5.1.32</p>
            <p>ENZYME:2.5.1.99</p>
            <p>GENE:AT5G17230(PSY)</p>
            <p>KEGG ID:R09653</p>
            <p>ENZYME:1.3.5.5</p>
            <p>GENE:AT4G14210(PDS3)</p>
            <p>KEGG ID:R09654</p>
            <p>ENZYME:1.3.5.5</p>
            <p>GENE:AT4G14210(PDS3)</p>
            <p>KEGG ID:R09655</p>
            <p>ENZYME:5.2.1.12</p>
            <p>GENE:AT1G10830(Z-ISO)</p>
            <p>KEGG ID:R09656</p>
            <p>ENZYME:1.3.5.6</p>
            <p>GENE:AT3G04870(ZDS)</p>
            <p>KEGG ID:R09658</p>
            <p>ENZYME:1.3.5.6</p>
            <p>GENE:AT3G04870(ZDS)</p>
            <p>KEGG ID:R07512</p>
            <p>ENZYME:5.2.1.13</p>
            <p>GENE:AT1G06820(CRTISO)</p>
            <p>KEGG ID:R05341</p>
            <p>ENZYME:5.5.1.19</p>
            <p>GENE:AT3G10230(LYC)</p>
            <p>KEGG ID:R03824</p>
            <p>ENZYME:5.5.1.19</p>
            <p>GENE:AT3G10230(LYC)</p>
            <p>KEGG ID:R07558</p>
            <p>ENZYME:1.14.13.129</p>
            <p>GENE:AT4G25700(BETA-OHASE_1)</p>
            <p>GENE:AT5G52570(BETA-OHASE_2)</p>
            <p>KEGG ID:R07559</p>
            <p>ENZYME:1.14.13.129</p>
            <p>GENE:AT4G25700(BETA-OHASE_1)</p>
            <p>GENE:AT5G52570(BETA-OHASE_2)</p>
            <p>KEGG ID:R06963</p>
            <p>ENZYME:5.5.1.18</p>
            <p>GENE:AT5G57030(LUT2)</p>
            <p>KEGG ID:R06962</p>
            <p>ENZYME:5.5.1.19</p>
            <p>GENE:AT3G10230(LYC)</p>
            <p>KEGG ID:R07530</p>
            <p>ENZYME:1.14.13.129</p>
            <p>GENE:AT4G25700(BETA-OHASE_1)</p>
            <p>GENE:AT5G52570(BETA-OHASE_2)</p>
            <p>KEGG ID:R07531</p>
            <p>ENZYME:1.14.99.45</p>
            <p>GENE:AT3G53130(LUT1)</p>
            <p>KEGG ID:R07850</p>
            <p>ENZYME:1.14.99.45</p>
            <p>GENE:AT3G53130(LUT1)</p>
            <p>KEGG ID:R07851</p>
            <p>ENZYME:1.14.13.129</p>
            <p>GENE:AT4G25700(BETA-OHASE_1)</p>
            <p>GENE:AT5G52570(BETA-OHASE_2)</p>
            <p>KEGG ID:R07199</p>
            <p>ENZYME:1.14.13.90</p>
            <p>GENE:AT5G67030(ABA1)</p>
            <p>KEGG ID:R06946</p>
            <p>ENZYME:1.14.13.90</p>
            <p>GENE:AT5G67030(ABA1)</p>
            <p>KEGG ID:R07200</p>
            <p>ENZYME:1.14.13.90</p>
            <p>GENE:AT5G67030(ABA1)</p>
            <p>KEGG ID:R06947</p>
            <p>ENZYME:1.14.13.90</p>
            <p>GENE:AT5G67030(ABA1)</p>
            <p>KEGG ID:R06948</p>
            <p>ENZYME:5.3.99.9</p>
            <p>KEGG ID:R01072</p>
            <p>ENZYME:2.4.2.14</p>
            <p>GENE:AT2G16570(ASE1)</p>
            <p>GENE:AT4G34740(ASE2)</p>
            <p>GENE:AT4G38880(ASE3)</p>
            <p>KEGG ID:R04144</p>
            <p>ENZYME:6.3.4.13</p>
            <p>GENE:AT1G09830</p>
            <p>KEGG ID:R04325</p>
            <p>ENZYME:2.1.2.2</p>
            <p>GENE:AT1G31220</p>
            <p>KEGG ID:R04463</p>
            <p>ENZYME:6.3.5.3</p>
            <p>GENE:AT1G74260(PUR4)</p>
            <p>KEGG ID:R04208</p>
            <p>ENZYME:6.3.3.1</p>
            <p>GENE:AT3G55010(PUR5)</p>
            <p>KEGG ID:R04209</p>
            <p>ENZYME:4.1.1.21</p>
            <p>GENE:AT2G37690</p>
            <p>KEGG ID:R04591</p>
            <p>ENZYME:6.3.2.6</p>
            <p>GENE:AT3G21110(PUR7)</p>
            <p>KEGG ID:R04559</p>
            <p>ENZYME:4.3.2.2</p>
            <p>GENE:AT1G36280</p>
            <p>GENE:AT4G18440</p>
            <p>KEGG ID:R04560</p>
            <p>ENZYME:2.1.2.3</p>
            <p>GENE:AT2G35040</p>
            <p>KEGG ID:R01127</p>
            <p>ENZYME:2.1.2.3</p>
            <p>ENZYME:3.5.4.10</p>
            <p>GENE:AT2G35040</p>
            <p>GENE:AT2G35040</p>
            <p>KEGG ID:R01135</p>
            <p>ENZYME:6.3.4.4</p>
            <p>GENE:AT3G57610(ADSS)</p>
            <p>KEGG ID:R01083</p>
            <p>ENZYME:4.3.2.2</p>
            <p>GENE:AT1G36280</p>
            <p>GENE:AT4G18440</p>
            <p>KEGG ID:R00943</p>
            <p>ENZYME:6.3.4.3</p>
            <p>GENE:AT1G50480(THFS)</p>
            <p>KEGG ID:R00575</p>
            <p>ENZYME:6.3.5.5</p>
            <p>GENE:AT1G29900(CARB)</p>
            <p>GENE:AT3G27740(CARA)</p>
            <p>KEGG ID:R01397</p>
            <p>ENZYME:2.1.3.2</p>
            <p>GENE:AT3G20330(PYRB)</p>
            <p>KEGG ID:R01993</p>
            <p>ENZYME:3.5.2.3</p>
            <p>GENE:AT4G22930(PYR4)</p>
            <p>KEGG ID:R01868</p>
            <p>ENZYME:1.3.5.2</p>
            <p>GENE:AT5G23300(PYRD)</p>
            <p>KEGG ID:R01870</p>
            <p>ENZYME:2.4.2.10</p>
            <p>GENE:AT3G54470</p>
            <p>KEGG ID:R01049</p>
            <p>ENZYME:2.7.6.1</p>
            <p>GENE:AT1G32380(PRS2)</p>
            <p>GENE:AT2G35390</p>
            <p>GENE:AT2G44530</p>
            <p>KEGG ID:R00965</p>
            <p>ENZYME:4.1.1.23</p>
            <p>GENE:AT3G54470</p>
            <p>KEGG ID:R00158</p>
            <p>ENZYME:2.7.4.4</p>
            <p>ENZYME:2.7.4.14</p>
            <p>ENZYME:2.7.4.22</p>
            <p>GENE:AT3G60180</p>
            <p>GENE:AT4G25280</p>
            <p>GENE:AT5G26667(PYR6)</p>
            <p>GENE:AT3G18680</p>
            <p>KEGG ID:R00156</p>
            <p>ENZYME:2.7.4.6</p>
            <p>GENE:AT1G17410</p>
            <p>GENE:AT4G09320(NDPK1)</p>
            <p>GENE:AT4G11010(NDPK3)</p>
            <p>GENE:AT4G23900</p>
            <p>GENE:AT5G63310(NDPK2)</p>
            <p>KEGG ID:R07359</p>
            <p>ENZYME:1.6.5.2</p>
            <p>ENZYME:1.6.5.10</p>
            <p>GENE:AT4G27270</p>
            <p>GENE:AT4G36750</p>
            <p>GENE:AT5G58800</p>
            <p>KEGG ID:R00156</p>
            <p>ENZYME:2.7.4.6</p>
            <p>GENE:AT1G17410</p>
            <p>GENE:AT4G09320(NDPK1)</p>
            <p>GENE:AT4G11010(NDPK3)</p>
            <p>GENE:AT4G23900</p>
            <p>GENE:AT5G63310(NDPK2)</p>
            <p>KEGG ID:R00573</p>
            <p>ENZYME:6.3.4.2</p>
            <p>GENE:AT1G30820</p>
            <p>GENE:AT2G34890</p>
            <p>GENE:AT3G12670(emb2742)</p>
            <p>GENE:AT4G02120</p>
            <p>GENE:AT4G20320</p>
            <p>KEGG ID:R00571</p>
            <p>ENZYME:6.3.4.2</p>
            <p>GENE:AT1G30820</p>
            <p>GENE:AT2G34890</p>
            <p>GENE:AT3G12670(emb2742)</p>
            <p>GENE:AT4G02120</p>
            <p>GENE:AT4G20320</p>
            <p>KEGG ID:R01130</p>
            <p>ENZYME:1.1.1.205</p>
            <p>GENE:AT1G16350</p>
            <p>GENE:AT1G79470</p>
            <p>KEGG ID:R01231</p>
            <p>ENZYME:6.3.5.2</p>
            <p>GENE:AT1G63660</p>
            <p>KEGG ID:R00332</p>
            <p>ENZYME:2.7.4.8</p>
            <p>GENE:AT2G41880(GK-1)</p>
            <p>GENE:AT3G06200</p>
            <p>GENE:AT3G57550(AGK2)</p>
            <p>KEGG ID:R00330</p>
            <p>ENZYME:2.7.4.6</p>
            <p>GENE:AT1G17410</p>
            <p>GENE:AT4G09320(NDPK1)</p>
            <p>GENE:AT4G11010(NDPK3)</p>
            <p>GENE:AT4G23900</p>
            <p>GENE:AT5G63310(NDPK2)</p>
            <p>KEGG ID:R01230</p>
            <p>ENZYME:6.3.5.2</p>
            <p>GENE:AT1G63660</p>
            <p>KEGG ID:R00430</p>
            <p>ENZYME:2.7.1.40</p>
            <p>GENE:AT1G32440(PKp3)</p>
            <p>GENE:AT2G36580</p>
            <p>GENE:AT3G04050</p>
            <p>GENE:AT3G22960(PKP-ALPHA)</p>
            <p>GENE:AT3G25960</p>
            <p>GENE:AT3G49160</p>
            <p>GENE:AT3G52990</p>
            <p>GENE:AT3G55650</p>
            <p>GENE:AT3G55810</p>
            <p>GENE:AT4G26390</p>
            <p>GENE:AT5G08570</p>
            <p>GENE:AT5G52920(PKP-BETA1)</p>
            <p>GENE:AT5G56350</p>
            <p>GENE:AT5G63680</p>
            <p>KEGG ID:R00330</p>
            <p>ENZYME:2.7.4.6</p>
            <p>GENE:AT1G17410</p>
            <p>GENE:AT4G09320(NDPK1)</p>
            <p>GENE:AT4G11010(NDPK3)</p>
            <p>GENE:AT4G23900</p>
            <p>GENE:AT5G63310(NDPK2)</p>
            <p>KEGG ID:R02017</p>
            <p>ENZYME:1.17.4.1</p>
            <p>GENE:AT2G21790(RNR1)</p>
            <p>GENE:AT3G23580(RNR2A)</p>
            <p>GENE:AT3G27060(TSO2)</p>
            <p>KEGG ID:R01138</p>
            <p>ENZYME:2.7.1.40</p>
            <p>GENE:AT1G32440(PKp3)</p>
            <p>GENE:AT2G36580</p>
            <p>GENE:AT3G04050</p>
            <p>GENE:AT3G22960(PKP-ALPHA)</p>
            <p>GENE:AT3G25960</p>
            <p>GENE:AT3G49160</p>
            <p>GENE:AT3G52990</p>
            <p>GENE:AT3G55650</p>
            <p>GENE:AT3G55810</p>
            <p>GENE:AT4G26390</p>
            <p>GENE:AT5G08570</p>
            <p>GENE:AT5G52920(PKP-BETA1)</p>
            <p>GENE:AT5G56350</p>
            <p>GENE:AT5G63680</p>
            <p>KEGG ID:R01137</p>
            <p>ENZYME:2.7.4.6</p>
            <p>GENE:AT1G17410</p>
            <p>GENE:AT4G09320(NDPK1)</p>
            <p>GENE:AT4G11010(NDPK3)</p>
            <p>GENE:AT4G23900</p>
            <p>GENE:AT5G63310(NDPK2)</p>
            <p>KEGG ID:R02018</p>
            <p>ENZYME:1.17.4.1</p>
            <p>GENE:AT2G21790(RNR1)</p>
            <p>GENE:AT3G23580(RNR2A)</p>
            <p>GENE:AT3G27060(TSO2)</p>
            <p>KEGG ID:R02331</p>
            <p>ENZYME:2.7.4.6</p>
            <p>GENE:AT1G17410</p>
            <p>GENE:AT4G09320(NDPK1)</p>
            <p>GENE:AT4G11010(NDPK3)</p>
            <p>GENE:AT4G23900</p>
            <p>GENE:AT5G63310(NDPK2)</p>
            <p>KEGG ID:R02100</p>
            <p>ENZYME:3.6.1.19</p>
            <p>ENZYME:3.6.1.23</p>
            <p>GENE:AT4G13720</p>
            <p>GENE:AT3G46940(DUT1)</p>
            <p>KEGG ID:R02101</p>
            <p>ENZYME:2.1.1.45</p>
            <p>GENE:AT2G16370(THY-1)</p>
            <p>GENE:AT4G34570(THY-2)</p>
            <p>KEGG ID:R02094</p>
            <p>ENZYME:2.7.4.9</p>
            <p>ENZYME:2.7.4.12</p>
            <p>GENE:AT5G59440(ZEU1)</p>
            <p>KEGG ID:R02093</p>
            <p>ENZYME:2.7.4.6</p>
            <p>GENE:AT1G17410</p>
            <p>GENE:AT4G09320(NDPK1)</p>
            <p>GENE:AT4G11010(NDPK3)</p>
            <p>GENE:AT4G23900</p>
            <p>GENE:AT5G63310(NDPK2)</p>
            <p>KEGG ID:R02098</p>
            <p>ENZYME:2.7.4.4</p>
            <p>ENZYME:2.7.4.9</p>
            <p>GENE:AT5G59440(ZEU1)</p>
            <p>KEGG ID:R00936</p>
            <p>ENZYME:1.5.1.3</p>
            <p>GENE:AT2G16370(THY-1)</p>
            <p>GENE:AT4G34570(THY-2)</p>
            <p>KEGG ID:R00939</p>
            <p>ENZYME:1.5.1.3</p>
            <p>GENE:AT2G16370(THY-1)</p>
            <p>GENE:AT4G34570(THY-2)</p>
            <p>KEGG ID:R00569</p>
            <p>ENZYME:3.6.1.5</p>
            <p>GENE:AT1G14230</p>
            <p>GENE:AT1G14240</p>
            <p>GENE:AT1G14250</p>
            <p>GENE:AT2G02970</p>
            <p>GENE:AT3G04080(APY1)</p>
            <p>GENE:AT5G18280(APY2)</p>
            <p>KEGG ID:R02024</p>
            <p>ENZYME:1.17.4.1</p>
            <p>GENE:AT2G21790(RNR1)</p>
            <p>GENE:AT3G23580(RNR2A)</p>
            <p>GENE:AT3G27060(TSO2)</p>
            <p>KEGG ID:R02326</p>
            <p>ENZYME:2.7.4.6</p>
            <p>GENE:AT1G17410</p>
            <p>GENE:AT4G09320(NDPK1)</p>
            <p>GENE:AT4G11010(NDPK3)</p>
            <p>GENE:AT4G23900</p>
            <p>GENE:AT5G63310(NDPK2)</p>
            <p>KEGG ID:R02016</p>
            <p>ENZYME:1.8.1.9</p>
            <p>GENE:AT2G17420(NTRA)</p>
            <p>GENE:AT2G41680(NTRC)</p>
            <p>GENE:AT4G35460(NTRB)</p>
            <p>KEGG ID:R02019</p>
            <p>ENZYME:1.17.4.1</p>
            <p>GENE:AT2G21790(RNR1)</p>
            <p>GENE:AT3G23580(RNR2A)</p>
            <p>GENE:AT3G27060(TSO2)</p>
            <p>KEGG ID:R01857</p>
            <p>ENZYME:2.7.4.6</p>
            <p>GENE:AT1G17410</p>
            <p>GENE:AT4G09320(NDPK1)</p>
            <p>GENE:AT4G11010(NDPK3)</p>
            <p>GENE:AT4G23900</p>
            <p>GENE:AT5G63310(NDPK2)</p>
            <p>KEGG ID:R01858</p>
            <p>ENZYME:2.7.1.40</p>
            <p>GENE:AT1G32440(PKp3)</p>
            <p>GENE:AT2G36580</p>
            <p>GENE:AT3G04050</p>
            <p>GENE:AT3G22960(PKP-ALPHA)</p>
            <p>GENE:AT3G25960</p>
            <p>GENE:AT3G49160</p>
            <p>GENE:AT3G52990</p>
            <p>GENE:AT3G55650</p>
            <p>GENE:AT3G55810</p>
            <p>GENE:AT4G26390</p>
            <p>GENE:AT5G08570</p>
            <p>GENE:AT5G52920(PKP-BETA1)</p>
            <p>GENE:AT5G56350</p>
            <p>GENE:AT5G63680</p>
            <p>KEGG ID:R00742</p>
            <p>ENZYME:6.4.1.2</p>
            <p>GENE:AT1G36160(ACC1)</p>
            <p>GENE:AT2G38040(CAC3)</p>
            <p>GENE:AT5G35360(CAC2)</p>
            <p>GENE:ArthCp031(accD)</p>
            <p>KEGG ID:R10092</p>
            <p>ENZYME:4.2.1.1</p>
            <p>GENE:AT1G08065(ACA5)</p>
            <p>GENE:AT1G08080(ACA7)</p>
            <p>GENE:AT1G23730(BCA3)</p>
            <p>GENE:AT1G58180(BCA6)</p>
            <p>GENE:AT1G70410(BCA4)</p>
            <p>GENE:AT2G28210(ACA2)</p>
            <p>GENE:AT3G01500(CA1)</p>
            <p>GENE:AT3G52720(ACA1)</p>
            <p>GENE:AT4G20990(ACA4)</p>
            <p>GENE:AT4G21000(ACA6)</p>
            <p>GENE:AT4G33580(BCA5)</p>
            <p>GENE:AT5G04180(ACA3)</p>
            <p>GENE:AT5G14740(CA2)</p>
            <p>GENE:AT5G56330(ACA8)</p>
            <p>KEGG ID:R01626</p>
            <p>ENZYME:2.3.1.39</p>
            <p>ENZYME:2.3.1.85</p>
            <p>ENZYME:2.3.1.86</p>
            <p>ENZYME:2.3.1.-</p>
            <p>GENE:AT2G30200</p>
            <p>KEGG ID:R10707</p>
            <p>ENZYME:2.3.1.180</p>
            <p>GENE:AT1G62640(KAS_III)</p>
            <p>KEGG ID:R04533</p>
            <p>ENZYME:1.1.1.100</p>
            <p>ENZYME:2.3.1.85</p>
            <p>ENZYME:2.3.1.86</p>
            <p>ENZYME:2.3.1.-</p>
            <p>GENE:AT1G24360</p>
            <p>GENE:AT3G03980</p>
            <p>GENE:AT3G04000</p>
            <p>GENE:AT4G13180</p>
            <p>GENE:AT5G18210</p>
            <p>KEGG ID:R04428</p>
            <p>ENZYME:2.3.1.85</p>
            <p>ENZYME:2.3.1.86</p>
            <p>ENZYME:2.3.1.-</p>
            <p>ENZYME:4.2.1.59</p>
            <p>GENE:AT2G22230</p>
            <p>GENE:AT5G10160</p>
            <p>KEGG ID:R04429</p>
            <p>ENZYME:1.3.1.9</p>
            <p>ENZYME:2.3.1.-</p>
            <p>GENE:AT2G05990(MOD1)</p>
            <p>KEGG ID:R04430</p>
            <p>ENZYME:1.3.1.10</p>
            <p>ENZYME:1.3.1.39</p>
            <p>ENZYME:1.3.1.104</p>
            <p>ENZYME:2.3.1.85</p>
            <p>ENZYME:2.3.1.86</p>
            <p>GENE:AT2G05990(MOD1)</p>
            <p>KEGG ID:R04952</p>
            <p>ENZYME:2.3.1.41</p>
            <p>ENZYME:2.3.1.85</p>
            <p>ENZYME:2.3.1.86</p>
            <p>ENZYME:2.3.1.179</p>
            <p>ENZYME:2.3.1.-</p>
            <p>GENE:AT1G74960(FAB1)</p>
            <p>GENE:AT2G04540</p>
            <p>GENE:AT5G46290(KAS_I)</p>
            <p>KEGG ID:R04953</p>
            <p>ENZYME:1.1.1.100</p>
            <p>ENZYME:2.3.1.85</p>
            <p>ENZYME:2.3.1.86</p>
            <p>ENZYME:2.3.1.-</p>
            <p>GENE:AT1G24360</p>
            <p>GENE:AT3G03980</p>
            <p>GENE:AT3G04000</p>
            <p>GENE:AT4G13180</p>
            <p>GENE:AT5G18210</p>
            <p>KEGG ID:R04954</p>
            <p>ENZYME:2.3.1.85</p>
            <p>ENZYME:2.3.1.86</p>
            <p>ENZYME:2.3.1.-</p>
            <p>ENZYME:4.2.1.59</p>
            <p>GENE:AT2G22230</p>
            <p>GENE:AT5G10160</p>
            <p>KEGG ID:R04955</p>
            <p>ENZYME:1.3.1.9</p>
            <p>ENZYME:2.3.1.-</p>
            <p>GENE:AT2G05990(MOD1)</p>
            <p>KEGG ID:R04956</p>
            <p>ENZYME:1.3.1.10</p>
            <p>ENZYME:1.3.1.39</p>
            <p>ENZYME:1.3.1.104</p>
            <p>ENZYME:2.3.1.85</p>
            <p>ENZYME:2.3.1.86</p>
            <p>GENE:AT2G05990(MOD1)</p>
            <p>KEGG ID:R04957</p>
            <p>ENZYME:2.3.1.41</p>
            <p>ENZYME:2.3.1.85</p>
            <p>ENZYME:2.3.1.86</p>
            <p>ENZYME:2.3.1.179</p>
            <p>ENZYME:2.3.1.-</p>
            <p>GENE:AT1G74960(FAB1)</p>
            <p>GENE:AT2G04540</p>
            <p>GENE:AT5G46290(KAS_I)</p>
            <p>KEGG ID:R04536</p>
            <p>ENZYME:1.1.1.100</p>
            <p>ENZYME:2.3.1.85</p>
            <p>ENZYME:2.3.1.86</p>
            <p>ENZYME:2.3.1.-</p>
            <p>GENE:AT1G24360</p>
            <p>GENE:AT3G03980</p>
            <p>GENE:AT3G04000</p>
            <p>GENE:AT4G13180</p>
            <p>GENE:AT5G18210</p>
            <p>KEGG ID:R04537</p>
            <p>ENZYME:2.3.1.85</p>
            <p>ENZYME:2.3.1.86</p>
            <p>ENZYME:2.3.1.-</p>
            <p>ENZYME:4.2.1.59</p>
            <p>GENE:AT2G22230</p>
            <p>GENE:AT5G10160</p>
            <p>KEGG ID:R04958</p>
            <p>ENZYME:1.3.1.9</p>
            <p>ENZYME:2.3.1.-</p>
            <p>GENE:AT2G05990(MOD1)</p>
            <p>KEGG ID:R04959</p>
            <p>ENZYME:1.3.1.10</p>
            <p>ENZYME:1.3.1.39</p>
            <p>ENZYME:1.3.1.104</p>
            <p>ENZYME:2.3.1.85</p>
            <p>ENZYME:2.3.1.86</p>
            <p>GENE:AT2G05990(MOD1)</p>
            <p>KEGG ID:R04960</p>
            <p>ENZYME:2.3.1.41</p>
            <p>ENZYME:2.3.1.85</p>
            <p>ENZYME:2.3.1.86</p>
            <p>ENZYME:2.3.1.179</p>
            <p>ENZYME:2.3.1.-</p>
            <p>GENE:AT1G74960(FAB1)</p>
            <p>GENE:AT2G04540</p>
            <p>GENE:AT5G46290(KAS_I)</p>
            <p>KEGG ID:R04534</p>
            <p>ENZYME:1.1.1.100</p>
            <p>ENZYME:2.3.1.85</p>
            <p>ENZYME:2.3.1.86</p>
            <p>ENZYME:2.3.1.-</p>
            <p>GENE:AT1G24360</p>
            <p>GENE:AT3G03980</p>
            <p>GENE:AT3G04000</p>
            <p>GENE:AT4G13180</p>
            <p>GENE:AT5G18210</p>
            <p>KEGG ID:R04535</p>
            <p>ENZYME:2.3.1.85</p>
            <p>ENZYME:2.3.1.86</p>
            <p>ENZYME:2.3.1.-</p>
            <p>ENZYME:4.2.1.59</p>
            <p>GENE:AT2G22230</p>
            <p>GENE:AT5G10160</p>
            <p>KEGG ID:R04961</p>
            <p>ENZYME:1.3.1.9</p>
            <p>ENZYME:2.3.1.-</p>
            <p>GENE:AT2G05990(MOD1)</p>
            <p>KEGG ID:R04962</p>
            <p>ENZYME:1.3.1.10</p>
            <p>ENZYME:1.3.1.39</p>
            <p>ENZYME:1.3.1.104</p>
            <p>ENZYME:2.3.1.85</p>
            <p>ENZYME:2.3.1.86</p>
            <p>GENE:AT2G05990(MOD1)</p>
            <p>KEGG ID:R04963</p>
            <p>ENZYME:2.3.1.41</p>
            <p>ENZYME:2.3.1.85</p>
            <p>ENZYME:2.3.1.86</p>
            <p>ENZYME:2.3.1.179</p>
            <p>ENZYME:2.3.1.-</p>
            <p>GENE:AT1G74960(FAB1)</p>
            <p>GENE:AT2G04540</p>
            <p>GENE:AT5G46290(KAS_I)</p>
            <p>KEGG ID:R04961</p>
            <p>ENZYME:1.3.1.9</p>
            <p>ENZYME:2.3.1.-</p>
            <p>GENE:AT2G05990(MOD1)</p>
            <p>KEGG ID:R04965</p>
            <p>ENZYME:2.3.1.85</p>
            <p>ENZYME:2.3.1.86</p>
            <p>ENZYME:2.3.1.-</p>
            <p>ENZYME:4.2.1.59</p>
            <p>GENE:AT2G22230</p>
            <p>GENE:AT5G10160</p>
            <p>KEGG ID:R04724</p>
            <p>ENZYME:1.3.1.9</p>
            <p>ENZYME:2.3.1.-</p>
            <p>GENE:AT2G05990(MOD1)</p>
            <p>KEGG ID:R04725</p>
            <p>ENZYME:1.3.1.10</p>
            <p>ENZYME:1.3.1.39</p>
            <p>ENZYME:1.3.1.104</p>
            <p>ENZYME:2.3.1.85</p>
            <p>ENZYME:2.3.1.86</p>
            <p>GENE:AT2G05990(MOD1)</p>
            <p>KEGG ID:R04726</p>
            <p>ENZYME:2.3.1.41</p>
            <p>ENZYME:2.3.1.85</p>
            <p>ENZYME:2.3.1.86</p>
            <p>ENZYME:2.3.1.179</p>
            <p>ENZYME:2.3.1.-</p>
            <p>GENE:AT1G74960(FAB1)</p>
            <p>GENE:AT2G04540</p>
            <p>GENE:AT5G46290(KAS_I)</p>
            <p>KEGG ID:R04566</p>
            <p>ENZYME:1.1.1.100</p>
            <p>ENZYME:2.3.1.85</p>
            <p>ENZYME:2.3.1.86</p>
            <p>ENZYME:2.3.1.-</p>
            <p>GENE:AT1G24360</p>
            <p>GENE:AT3G03980</p>
            <p>GENE:AT3G04000</p>
            <p>GENE:AT4G13180</p>
            <p>GENE:AT5G18210</p>
            <p>KEGG ID:R04568</p>
            <p>ENZYME:2.3.1.85</p>
            <p>ENZYME:2.3.1.86</p>
            <p>ENZYME:2.3.1.-</p>
            <p>ENZYME:4.2.1.59</p>
            <p>GENE:AT2G22230</p>
            <p>GENE:AT5G10160</p>
            <p>KEGG ID:R04966</p>
            <p>ENZYME:1.3.1.9</p>
            <p>ENZYME:2.3.1.-</p>
            <p>GENE:AT2G05990(MOD1)</p>
            <p>KEGG ID:R04967</p>
            <p>ENZYME:1.3.1.10</p>
            <p>ENZYME:1.3.1.39</p>
            <p>ENZYME:1.3.1.104</p>
            <p>ENZYME:2.3.1.85</p>
            <p>ENZYME:2.3.1.86</p>
            <p>GENE:AT2G05990(MOD1)</p>
            <p>KEGG ID:R04968</p>
            <p>ENZYME:2.3.1.41</p>
            <p>ENZYME:2.3.1.85</p>
            <p>ENZYME:2.3.1.86</p>
            <p>ENZYME:2.3.1.179</p>
            <p>ENZYME:2.3.1.-</p>
            <p>GENE:AT1G74960(FAB1)</p>
            <p>GENE:AT2G04540</p>
            <p>GENE:AT5G46290(KAS_I)</p>
            <p>KEGG ID:R04543</p>
            <p>ENZYME:1.1.1.100</p>
            <p>ENZYME:2.3.1.85</p>
            <p>ENZYME:2.3.1.86</p>
            <p>ENZYME:2.3.1.-</p>
            <p>GENE:AT1G24360</p>
            <p>GENE:AT3G03980</p>
            <p>GENE:AT3G04000</p>
            <p>GENE:AT4G13180</p>
            <p>GENE:AT5G18210</p>
            <p>KEGG ID:R04544</p>
            <p>ENZYME:2.3.1.85</p>
            <p>ENZYME:2.3.1.86</p>
            <p>ENZYME:2.3.1.-</p>
            <p>ENZYME:4.2.1.59</p>
            <p>GENE:AT2G22230</p>
            <p>GENE:AT5G10160</p>
            <p>KEGG ID:R04969</p>
            <p>ENZYME:1.3.1.9</p>
            <p>ENZYME:2.3.1.-</p>
            <p>GENE:AT2G05990(MOD1)</p>
            <p>KEGG ID:R04970</p>
            <p>ENZYME:1.3.1.10</p>
            <p>ENZYME:1.3.1.39</p>
            <p>ENZYME:1.3.1.104</p>
            <p>ENZYME:2.3.1.85</p>
            <p>ENZYME:2.3.1.86</p>
            <p>GENE:AT2G05990(MOD1)</p>
            <p>KEGG ID:R01706</p>
            <p>ENZYME:2.3.1.85</p>
            <p>ENZYME:3.1.2.14</p>
            <p>GENE:AT1G08510(FATB)</p>
            <p>GENE:AT3G25110(FaTA)</p>
            <p>GENE:AT4G13050</p>
            <p>KEGG ID:R07324</p>
            <p>ENZYME:5.5.1.4</p>
            <p>GENE:AT2G22240(MIPS2)</p>
            <p>GENE:AT4G39800(MIPS1)</p>
            <p>GENE:AT5G10170(MIPS3)</p>
            <p>KEGG ID:R01187</p>
            <p>ENZYME:3.1.3.25</p>
            <p>GENE:AT1G31190(IMPL1)</p>
            <p>GENE:AT3G02870(VTC4)</p>
            <p>GENE:AT4G39120(IMPL2)</p>
          </body>
        </notes>
        <listOfReactants>
          <speciesReference species="ACCOA_p" stoichiometry="1.238" constant="false"/>
          <speciesReference species="PYR_c" stoichiometry="0.075" constant="false"/>
          <speciesReference species="CO2_cel" stoichiometry="0.36" constant="false"/>
          <speciesReference species="PEP_p" stoichiometry="0.82" constant="false"/>
          <speciesReference species="AKG_m" stoichiometry="1.245" constant="false"/>
          <speciesReference species="R5P_p" stoichiometry="0.019" constant="false"/>
          <speciesReference species="DHAP_p" stoichiometry="0.004" constant="false"/>
          <speciesReference species="E4P_p" stoichiometry="0.41" constant="false"/>
          <speciesReference species="OAA_c" stoichiometry="0.455" constant="false"/>
          <speciesReference species="PG_p_3" stoichiometry="0.278" constant="false"/>
          <speciesReference species="PYR_p" stoichiometry="0.126" constant="false"/>
          <speciesReference species="NADPH_p" stoichiometry="2.206" constant="false"/>
          <speciesReference species="NADPH_c" stoichiometry="4.513" constant="false"/>
          <speciesReference species="NADPH_m" stoichiometry="1.143" constant="false"/>
          <speciesReference species="NADH_p" stoichiometry="0.899" constant="false"/>
          <speciesReference species="NAD_c" stoichiometry="0.619" constant="false"/>
          <speciesReference species="GAP_p" stoichiometry="0.114" constant="false"/>
          <speciesReference species="F6P_c" stoichiometry="0.132" constant="false"/>
          <speciesReference species="G6P_c" stoichiometry="1.703" constant="false"/>
          <speciesReference species="STA_p" stoichiometry="0.2652" constant="false"/>
          <speciesReference species="FUM_m" stoichiometry="0.068" constant="false"/>
          <speciesReference species="MAL_c" stoichiometry="0.05" constant="false"/>
          <speciesReference species="SER_c" stoichiometry="0.44" constant="false"/>
          <speciesReference species="GLY_c" stoichiometry="0.12" constant="false"/>
          <speciesReference species="ATP_p" stoichiometry="4.652" constant="false"/>
          <speciesReference species="ATP_c" stoichiometry="6.013" constant="false"/>
          <speciesReference species="ATP_m" stoichiometry="2.705" constant="false"/>
        </listOfReactants>
        <listOfProducts>
          <speciesReference species="BM_c" stoichiometry="1" constant="false"/>
          <speciesReference species="NADP_p" stoichiometry="2.206" constant="false"/>
          <speciesReference species="NADP_c" stoichiometry="4.513" constant="false"/>
          <speciesReference species="NADP_m" stoichiometry="1.143" constant="false"/>
          <speciesReference species="NAD_p" stoichiometry="0.899" constant="false"/>
          <speciesReference species="NADH_c" stoichiometry="0.619" constant="false"/>
          <speciesReference species="ADP_p" stoichiometry="4.652" constant="false"/>
          <speciesReference species="ADP_c" stoichiometry="6.013" constant="false"/>
          <speciesReference species="ADP_m" stoichiometry="2.705" constant="false"/>
          <speciesReference species="Pi_c" stoichiometry="4.933" constant="false"/>
          <speciesReference species="Pi_p" stoichiometry="8.023" constant="false"/>
          <speciesReference species="Pi_m" stoichiometry="2.158" constant="false"/>
        </listOfProducts>
      </reaction>
      <reaction id="r7" name="alpha-D-Glucose6-phosphateketol-isomerase" reversible="true" fast="false" compartment="plastid">
        <notes>
          <body xmlns="http://www.w3.org/1999/xhtml">
            <p>KEGG ID:R02740</p>
            <p>ENZYME:5.3.1.9</p>
            <p>GENE:AT4G24620(PGI1)</p>
            <p>GENE:AT5G42740</p>
          </body>
        </notes>
        <listOfReactants>
          <speciesReference species="G6P_p" stoichiometry="1" constant="false"/>
        </listOfReactants>
        <listOfProducts>
          <speciesReference species="F6P_p" stoichiometry="1" constant="false"/>
        </listOfProducts>
      </reaction>
      <reaction id="r8" name="ATP:D-fructose-6-phosphate1-phosphotransferase" reversible="false" fast="false" compartment="plastid">
        <notes>
          <body xmlns="http://www.w3.org/1999/xhtml">
            <p>KEGG ID:R04779</p>
            <p>ENZYME:2.7.1.11</p>
            <p>GENE:AT2G22480(PFK5)</p>
            <p>GENE:AT4G26270(PFK3)</p>
            <p>GENE:AT4G29220(PFK1)</p>
            <p>GENE:AT4G32840(PFK6)</p>
            <p>GENE:AT5G47810(PFK2)</p>
            <p>GENE:AT5G56630(PFK7)</p>
            <p>GENE:AT5G61580(PFK4)</p>
          </body>
        </notes>
        <listOfReactants>
          <speciesReference species="F6P_p" stoichiometry="1" constant="false"/>
          <speciesReference species="ATP_p" stoichiometry="1" constant="false"/>
        </listOfReactants>
        <listOfProducts>
          <speciesReference species="FBP_p" stoichiometry="1" constant="false"/>
          <speciesReference species="ADP_p" stoichiometry="1" constant="false"/>
        </listOfProducts>
      </reaction>
      <reaction id="r9" name="beta-D-Fructose1,6-bisphosphate1-phosphohydrolase" reversible="false" fast="false" compartment="plastid">
        <notes>
          <body xmlns="http://www.w3.org/1999/xhtml">
            <p>KEGG ID:R04780</p>
            <p>ENZYME:3.1.3.11</p>
            <p>GENE:AT1G43670</p>
            <p>GENE:AT3G54050(HCEF1)</p>
            <p>GENE:AT5G64380</p>
          </body>
        </notes>
        <listOfReactants>
          <speciesReference species="FBP_p" stoichiometry="1" constant="false"/>
        </listOfReactants>
        <listOfProducts>
          <speciesReference species="F6P_p" stoichiometry="1" constant="false"/>
          <speciesReference species="Pi_p" stoichiometry="1" constant="false"/>
        </listOfProducts>
      </reaction>
      <reaction id="r10" name="beta-D-fructose-1,6-bisphosphateD-glyceraldehyde-3-phosphate-lyase(glycerone-phosphate-forming)" reversible="true" fast="false" compartment="plastid">
        <notes>
          <body xmlns="http://www.w3.org/1999/xhtml">
            <p>KEGG ID:R01070</p>
            <p>ENZYME:4.1.2.13</p>
            <p>GENE:AT2G01140</p>
            <p>GENE:AT2G21330(FBA1)</p>
            <p>GENE:AT2G36460</p>
            <p>GENE:AT3G52930</p>
            <p>GENE:AT4G26520</p>
            <p>GENE:AT4G26530</p>
            <p>GENE:AT4G38970(FBA2)</p>
            <p>GENE:AT5G03690</p>
          </body>
        </notes>
        <listOfReactants>
          <speciesReference species="FBP_p" stoichiometry="1" constant="false"/>
        </listOfReactants>
        <listOfProducts>
          <speciesReference species="DHAP_p" stoichiometry="1" constant="false"/>
          <speciesReference species="GAP_p" stoichiometry="1" constant="false"/>
        </listOfProducts>
      </reaction>
      <reaction id="r11" name="D-glyceraldehyde-3-phosphatealdose-ketose-isomerase" reversible="true" fast="false" compartment="plastid">
        <notes>
          <body xmlns="http://www.w3.org/1999/xhtml">
            <p>KEGG ID:R01015</p>
            <p>ENZYME:5.3.1.1</p>
            <p>GENE:AT2G21170(TIM)</p>
            <p>GENE:AT3G55440(TPI)</p>
          </body>
        </notes>
        <listOfReactants>
          <speciesReference species="DHAP_p" stoichiometry="1" constant="false"/>
        </listOfReactants>
        <listOfProducts>
          <speciesReference species="GAP_p" stoichiometry="1" constant="false"/>
        </listOfProducts>
      </reaction>
      <reaction id="r12" name="D-glyceraldehyde-3-phosphate:NADP+oxidoreductase(phosphorylating)" reversible="true" fast="false" compartment="plastid">
        <notes>
          <body xmlns="http://www.w3.org/1999/xhtml">
            <p>KEGG ID:R01063</p>
            <p>ENZYME:1.2.1.13</p>
            <p>ENZYME:1.2.1.59</p>
            <p>GENE:AT1G12900(GAPA-2)</p>
            <p>GENE:AT1G42970(GAPB)</p>
            <p>GENE:AT3G26650(GAPA)</p>
          </body>
        </notes>
        <listOfReactants>
          <speciesReference species="GAP_p" stoichiometry="1" constant="false"/>
          <speciesReference species="NADP_p" stoichiometry="1" constant="false"/>
          <speciesReference species="Pi_p" stoichiometry="1" constant="false"/>
        </listOfReactants>
        <listOfProducts>
          <speciesReference species="NADPH_p" stoichiometry="1" constant="false"/>
          <speciesReference species="bPG_p_13" stoichiometry="1" constant="false"/>
        </listOfProducts>
      </reaction>
      <reaction id="r13" name="ATP:3-phospho-D-glycerate1-phosphotransferase" reversible="true" fast="false" compartment="plastid">
        <notes>
          <body xmlns="http://www.w3.org/1999/xhtml">
            <p>KEGG ID:R01512</p>
            <p>ENZYME:2.7.2.3</p>
            <p>GENE:AT1G56190</p>
            <p>GENE:AT1G79550(PGK)</p>
            <p>GENE:AT3G12780(PGK1)</p>
          </body>
        </notes>
        <listOfReactants>
          <speciesReference species="bPG_p_13" stoichiometry="1" constant="false"/>
          <speciesReference species="ADP_p" stoichiometry="1" constant="false"/>
        </listOfReactants>
        <listOfProducts>
          <speciesReference species="ATP_p" stoichiometry="1" constant="false"/>
          <speciesReference species="PG_p_3" stoichiometry="1" constant="false"/>
        </listOfProducts>
      </reaction>
      <reaction id="r14" name="D-phosphoglycerate2,3-phosphomutase" reversible="true" fast="false" compartment="plastid">
        <notes>
          <body xmlns="http://www.w3.org/1999/xhtml">
            <p>KEGG ID:R01518</p>
            <p>ENZYME:5.4.2.11</p>
            <p>ENZYME:5.4.2.12</p>
            <p>GENE:AT1G22170</p>
            <p>GENE:AT1G78050(PGM)</p>
            <p>GENE:AT1G09780</p>
            <p>GENE:AT3G08590</p>
            <p>GENE:AT3G50520</p>
            <p>GENE:AT5G04120</p>
            <p>GENE:AT5G22620</p>
          </body>
        </notes>
        <listOfReactants>
          <speciesReference species="PG_p_3" stoichiometry="1" constant="false"/>
        </listOfReactants>
        <listOfProducts>
          <speciesReference species="PG_p_2" stoichiometry="1" constant="false"/>
        </listOfProducts>
      </reaction>
      <reaction id="r15" name="2-phospho-D-glyceratehydro-lyase(phosphoenolpyruvate-forming)" reversible="true" fast="false" compartment="plastid">
        <notes>
          <body xmlns="http://www.w3.org/1999/xhtml">
            <p>KEGG ID:R00658</p>
            <p>ENZYME:4.2.1.11</p>
            <p>GENE:AT1G74030(ENO1)</p>
            <p>GENE:AT2G29560(ENOC)</p>
            <p>GENE:AT2G36530(LOS2)</p>
          </body>
        </notes>
        <listOfReactants>
          <speciesReference species="PG_p_2" stoichiometry="1" constant="false"/>
        </listOfReactants>
        <listOfProducts>
          <speciesReference species="PEP_p" stoichiometry="1" constant="false"/>
        </listOfProducts>
      </reaction>
      <reaction id="r16" name="ATP:pyruvate2-O-phosphotransferase" reversible="false" fast="false" compartment="plastid">
        <notes>
          <body xmlns="http://www.w3.org/1999/xhtml">
            <p>KEGG ID:R00200</p>
            <p>ENZYME:2.7.1.40</p>
            <p>GENE:AT1G32440(PKp3)</p>
            <p>GENE:AT2G36580</p>
            <p>GENE:AT3G04050</p>
            <p>GENE:AT3G22960(PKP-ALPHA)</p>
            <p>GENE:AT3G25960</p>
            <p>GENE:AT3G49160</p>
            <p>GENE:AT3G52990</p>
            <p>GENE:AT3G55650</p>
            <p>GENE:AT3G55810</p>
            <p>GENE:AT4G26390</p>
            <p>GENE:AT5G08570</p>
            <p>GENE:AT5G52920(PKP-BETA1)</p>
            <p>GENE:AT5G56350</p>
            <p>GENE:AT5G63680</p>
          </body>
        </notes>
        <listOfReactants>
          <speciesReference species="PEP_p" stoichiometry="1" constant="false"/>
          <speciesReference species="ADP_p" stoichiometry="1" constant="false"/>
        </listOfReactants>
        <listOfProducts>
          <speciesReference species="PYR_p" stoichiometry="1" constant="false"/>
          <speciesReference species="ATP_p" stoichiometry="1" constant="false"/>
        </listOfProducts>
      </reaction>
      <reaction id="r17" name="ATP:pyruvate,phosphatephosphotransferase" reversible="false" fast="false" compartment="plastid">
        <notes>
          <body xmlns="http://www.w3.org/1999/xhtml">
            <p>KEGG ID:R00199</p>
            <p>ENZYME:2.7.9.2</p>
            <p>KEGG ID:R00206</p>
            <p>ENZYME:2.7.9.1</p>
            <p>GENE:AT4G15530(PPDK)</p>
          </body>
        </notes>
        <listOfReactants>
          <speciesReference species="PYR_p" stoichiometry="1" constant="false"/>
          <speciesReference species="ATP_p" stoichiometry="1" constant="false"/>
        </listOfReactants>
        <listOfProducts>
          <speciesReference species="PEP_p" stoichiometry="1" constant="false"/>
          <speciesReference species="AMP_p" stoichiometry="1" constant="false"/>
          <speciesReference species="Pi_p" stoichiometry="1" constant="false"/>
        </listOfProducts>
      </reaction>
      <reaction id="r18" name="ATP:AMPphosphotransferase" reversible="true" fast="false" compartment="plastid">
        <notes>
          <body xmlns="http://www.w3.org/1999/xhtml">
            <p>KEGG ID:R00127</p>
            <p>ENZYME:2.7.4.3</p>
            <p>GENE:AT2G37250(ADK)</p>
            <p>GENE:AT2G39270</p>
            <p>GENE:AT3G01820</p>
            <p>GENE:AT5G35170</p>
            <p>GENE:AT5G47840(AMK2)</p>
            <p>GENE:AT5G50370</p>
            <p>GENE:AT5G60340</p>
            <p>GENE:AT5G63400(ADK1)</p>
          </body>
        </notes>
        <listOfReactants>
          <speciesReference species="AMP_p" stoichiometry="1" constant="false"/>
          <speciesReference species="ATP_p" stoichiometry="1" constant="false"/>
        </listOfReactants>
        <listOfProducts>
          <speciesReference species="ADP_p" stoichiometry="2" constant="false"/>
        </listOfProducts>
      </reaction>
      <reaction id="r19" name="pyruvate:[dihydrolipoyllysine-residueacetyltransferase]-lipoyllysine2-oxidoreductase(decarboxylating,acceptor-acetylating)" reversible="false" fast="false" compartment="plastid">
        <notes>
          <body xmlns="http://www.w3.org/1999/xhtml">
            <p>KEGG ID:R01699</p>
            <p>ENZYME:1.2.4.1</p>
            <p>ENZYME:ORTHOLOGY</p>
            <p>ENZYME:K00161</p>
            <p>ENZYME:pyruvate</p>
            <p>ENZYME:dehydrogenase</p>
            <p>ENZYME:E1</p>
            <p>ENZYME:component</p>
            <p>ENZYME:alpha</p>
            <p>ENZYME:subunit</p>
            <p>ENZYME:[EC:1.2.4.1]</p>
            <p>ENZYME:K00162</p>
            <p>ENZYME:pyruvate</p>
            <p>ENZYME:dehydrogenase</p>
            <p>ENZYME:E1</p>
            <p>ENZYME:component</p>
            <p>ENZYME:beta</p>
            <p>ENZYME:subunit</p>
            <p>ENZYME:[EC:1.2.4.1]</p>
            <p>ENZYME:K00163</p>
            <p>ENZYME:pyruvate</p>
            <p>ENZYME:dehydrogenase</p>
            <p>ENZYME:E1</p>
            <p>ENZYME:component</p>
            <p>ENZYME:[EC:1.2.4.1]</p>
            <p>GENE:AT1G01090(PDH-E1_ALPHA)</p>
            <p>GENE:AT1G24180(IAR4)</p>
            <p>GENE:AT1G30120(PDH-E1_BETA)</p>
            <p>GENE:AT1G59900(E1_ALPHA)</p>
            <p>GENE:AT2G34590</p>
            <p>GENE:AT5G50850(MAB1)</p>
          </body>
        </notes>
        <listOfReactants>
          <speciesReference species="PYR_p" stoichiometry="1" constant="false"/>
        </listOfReactants>
        <listOfProducts>
          <speciesReference species="CO2_cel" stoichiometry="1" constant="false"/>
        </listOfProducts>
      </reaction>
      <reaction id="r20" name="acetyl-CoA:enzymeN6-(dihydrolipoyl)lysineS-acetyltransferase" reversible="false" fast="false" compartment="plastid">
        <notes>
          <body xmlns="http://www.w3.org/1999/xhtml">
            <p>KEGG ID:R02569</p>
            <p>ENZYME:2.3.1.12</p>
            <p>GENE:AT1G34430(EMB3003)</p>
            <p>GENE:AT1G54220</p>
            <p>GENE:AT3G13930</p>
            <p>GENE:AT3G25860(LTA2)</p>
            <p>GENE:AT3G52200(LTA3)</p>
          </body>
        </notes>
        <listOfProducts>
          <speciesReference species="ACCOA_p" stoichiometry="1" constant="false"/>
        </listOfProducts>
      </reaction>
      <reaction id="r21" name="enzymeN6-(dihydrolipoyl)lysine:NAD+oxidoreductase" reversible="false" fast="false" compartment="plastid">
        <notes>
          <body xmlns="http://www.w3.org/1999/xhtml">
            <p>KEGG ID:R07618</p>
            <p>ENZYME:1.8.1.4</p>
            <p>GENE:AT1G48030(mtLPD1)</p>
            <p>GENE:AT3G16950(LPD1)</p>
            <p>GENE:AT3G17240(mtLPD2)</p>
            <p>GENE:AT4G16155</p>
          </body>
        </notes>
        <listOfReactants>
          <speciesReference species="NAD_p" stoichiometry="1" constant="false"/>
        </listOfReactants>
        <listOfProducts>
          <speciesReference species="NADH_p" stoichiometry="1" constant="false"/>
        </listOfProducts>
      </reaction>
      <reaction id="r22" name="(S)-Malate:NADP+oxidoreductase(oxaloacetate-decarboxylating)" reversible="false" fast="false" compartment="plastid">
        <notes>
          <body xmlns="http://www.w3.org/1999/xhtml">
            <p>KEGG ID:R00216</p>
            <p>ENZYME:1.1.1.40</p>
            <p>GENE:AT1G79750(NADP-ME4)</p>
            <p>GENE:AT2G19900(NADP-ME1)</p>
            <p>GENE:AT5G11670(NADP-ME2)</p>
            <p>GENE:AT5G25880(NADP-ME3)</p>
          </body>
        </notes>
        <listOfReactants>
          <speciesReference species="MAL_p" stoichiometry="1" constant="false"/>
          <speciesReference species="NADP_p" stoichiometry="1" constant="false"/>
        </listOfReactants>
        <listOfProducts>
          <speciesReference species="NADPH_p" stoichiometry="1" constant="false"/>
          <speciesReference species="CO2_cel" stoichiometry="1" constant="false"/>
          <speciesReference species="PYR_p" stoichiometry="1" constant="false"/>
        </listOfProducts>
      </reaction>
      <reaction id="r23" name="beta-D-glucose-6-phosphate:NADP+1-oxoreductase" reversible="false" fast="false" compartment="plastid">
        <notes>
          <body xmlns="http://www.w3.org/1999/xhtml">
            <p>KEGG ID:R02736</p>
            <p>ENZYME:1.1.1.49</p>
            <p>ENZYME:1.1.1.363</p>
            <p>GENE:AT1G09420(G6PD4)</p>
            <p>GENE:AT1G24280(G6PD3)</p>
            <p>GENE:AT3G27300(G6PD5)</p>
            <p>GENE:AT5G13110(G6PD2)</p>
            <p>GENE:AT5G35790(G6PD1)</p>
            <p>GENE:AT5G40760(G6PD6)</p>
            <p>GENE:AT1G09420(G6PD4)</p>
            <p>GENE:AT1G24280(G6PD3)</p>
            <p>GENE:AT3G27300(G6PD5)</p>
            <p>GENE:AT5G13110(G6PD2)</p>
            <p>GENE:AT5G35790(G6PD1)</p>
            <p>GENE:AT5G40760(G6PD6)</p>
          </body>
        </notes>
        <listOfReactants>
          <speciesReference species="G6P_p" stoichiometry="1" constant="false"/>
          <speciesReference species="NADP_p" stoichiometry="1" constant="false"/>
        </listOfReactants>
        <listOfProducts>
          <speciesReference species="NADPH_p" stoichiometry="1" constant="false"/>
          <speciesReference species="PGL_p_6" stoichiometry="1" constant="false"/>
        </listOfProducts>
      </reaction>
      <reaction id="r24" name="6-Phospho-D-glucono-1,5-lactonelactonohydrolase" reversible="false" fast="false" compartment="plastid">
        <notes>
          <body xmlns="http://www.w3.org/1999/xhtml">
            <p>KEGG ID:R02035</p>
            <p>ENZYME:3.1.1.31</p>
            <p>GENE:AT1G13700(PGL1)</p>
            <p>GENE:AT3G49360(PGL2)</p>
            <p>GENE:AT5G24400(EMB2024)</p>
            <p>GENE:AT5G24410(PGL4)</p>
            <p>GENE:AT5G24420(PGL5)</p>
          </body>
        </notes>
        <listOfReactants>
          <speciesReference species="PGL_p_6" stoichiometry="1" constant="false"/>
        </listOfReactants>
        <listOfProducts>
          <speciesReference species="PG_p_6" stoichiometry="1" constant="false"/>
        </listOfProducts>
      </reaction>
      <reaction id="r25" name="6-phospho-D-gluconate:NAD+2-oxidoreductase(decarboxylating)" reversible="false" fast="false" compartment="plastid">
        <notes>
          <body xmlns="http://www.w3.org/1999/xhtml">
            <p>KEGG ID:R01528</p>
            <p>ENZYME:1.1.1.44</p>
            <p>ENZYME:1.1.1.351</p>
            <p>GENE:AT1G64190</p>
            <p>GENE:AT3G02360</p>
            <p>GENE:AT5G41670</p>
            <p>KEGG ID:R10221</p>
            <p>ENZYME:1.1.1.343</p>
            <p>ENZYME:1.1.1.351</p>
            <p>GENE:AT1G64190</p>
            <p>GENE:AT3G02360</p>
            <p>GENE:AT5G41670</p>
          </body>
        </notes>
        <listOfReactants>
          <speciesReference species="PG_p_6" stoichiometry="1" constant="false"/>
          <speciesReference species="NADP_p" stoichiometry="1" constant="false"/>
        </listOfReactants>
        <listOfProducts>
          <speciesReference species="NADPH_p" stoichiometry="1" constant="false"/>
          <speciesReference species="RU5P_p" stoichiometry="1" constant="false"/>
          <speciesReference species="CO2_cel" stoichiometry="1" constant="false"/>
        </listOfProducts>
      </reaction>
      <reaction id="r26" name="D-ribose-5-phosphatealdose-ketose-isomerase" reversible="true" fast="false" compartment="plastid">
        <notes>
          <body xmlns="http://www.w3.org/1999/xhtml">
            <p>KEGG ID:R01056</p>
            <p>ENZYME:5.3.1.6</p>
            <p>GENE:AT1G71100(RSW10)</p>
            <p>GENE:AT2G01290(RPI2)</p>
            <p>GENE:AT3G04790</p>
            <p>GENE:AT5G44520</p>
          </body>
        </notes>
        <listOfReactants>
          <speciesReference species="R5P_p" stoichiometry="1" constant="false"/>
        </listOfReactants>
        <listOfProducts>
          <speciesReference species="RU5P_p" stoichiometry="1" constant="false"/>
        </listOfProducts>
      </reaction>
      <reaction id="r27" name="D-Ribulose-5-phosphate3-epimerase" reversible="true" fast="false" compartment="plastid">
        <notes>
          <body xmlns="http://www.w3.org/1999/xhtml">
            <p>KEGG ID:R01529</p>
            <p>ENZYME:5.1.3.1</p>
            <p>GENE:AT1G63290</p>
            <p>GENE:AT3G01850</p>
            <p>GENE:AT5G61410(RPE)</p>
          </body>
        </notes>
        <listOfReactants>
          <speciesReference species="RU5P_p" stoichiometry="1" constant="false"/>
        </listOfReactants>
        <listOfProducts>
          <speciesReference species="XU5P_p" stoichiometry="1" constant="false"/>
        </listOfProducts>
      </reaction>
      <reaction id="r28" name="sedoheptulose-7-phosphate:D-glyceraldehyde-3-phosphateglyceronetransferase" reversible="true" fast="false" compartment="plastid">
        <notes>
          <body xmlns="http://www.w3.org/1999/xhtml">
            <p>KEGG ID:R01827</p>
            <p>ENZYME:2.2.1.2</p>
            <p>GENE:AT1G12230</p>
            <p>GENE:AT5G13420</p>
          </body>
        </notes>
        <listOfReactants>
          <speciesReference species="GAP_p" stoichiometry="1" constant="false"/>
          <speciesReference species="S7P_p" stoichiometry="1" constant="false"/>
        </listOfReactants>
        <listOfProducts>
          <speciesReference species="E4P_p" stoichiometry="1" constant="false"/>
          <speciesReference species="F6P_p" stoichiometry="1" constant="false"/>
        </listOfProducts>
      </reaction>
      <reaction id="r29" name="beta-D-Fructose6-phosphate:D-glyceraldehyde-3-phosphateglycolaldehydetransferase" reversible="true" fast="false" compartment="plastid">
        <notes>
          <body xmlns="http://www.w3.org/1999/xhtml">
            <p>KEGG ID:R01830</p>
            <p>ENZYME:2.2.1.1</p>
            <p>GENE:AT2G45290</p>
            <p>GENE:AT3G60750</p>
          </body>
        </notes>
        <listOfReactants>
          <speciesReference species="E4P_p" stoichiometry="1" constant="false"/>
          <speciesReference species="XU5P_p" stoichiometry="1" constant="false"/>
        </listOfReactants>
        <listOfProducts>
          <speciesReference species="F6P_p" stoichiometry="1" constant="false"/>
          <speciesReference species="GAP_p" stoichiometry="1" constant="false"/>
        </listOfProducts>
      </reaction>
      <reaction id="r30" name="sedoheptulose-7-phosphate:D-glyceraldehyde-3-phosphateglycolaldehydetransferase" reversible="true" fast="false" compartment="plastid">
        <notes>
          <body xmlns="http://www.w3.org/1999/xhtml">
            <p>KEGG ID:R01641</p>
            <p>ENZYME:2.2.1.1</p>
            <p>GENE:AT2G45290</p>
            <p>GENE:AT3G60750</p>
          </body>
        </notes>
        <listOfReactants>
          <speciesReference species="S7P_p" stoichiometry="1" constant="false"/>
          <speciesReference species="GAP_p" stoichiometry="1" constant="false"/>
        </listOfReactants>
        <listOfProducts>
          <speciesReference species="R5P_p" stoichiometry="1" constant="false"/>
          <speciesReference species="XU5P_p" stoichiometry="1" constant="false"/>
        </listOfProducts>
      </reaction>
      <reaction id="r31" name="ATP:D-ribulose-5-phosphate1-phosphotransferase" reversible="false" fast="false" compartment="plastid">
        <notes>
          <body xmlns="http://www.w3.org/1999/xhtml">
            <p>KEGG ID:R01523</p>
            <p>ENZYME:2.7.1.19</p>
            <p>GENE:AT1G32060(PRK)</p>
          </body>
        </notes>
        <listOfReactants>
          <speciesReference species="RU5P_p" stoichiometry="1" constant="false"/>
          <speciesReference species="ATP_p" stoichiometry="1" constant="false"/>
        </listOfReactants>
        <listOfProducts>
          <speciesReference species="RBP_p" stoichiometry="1" constant="false"/>
          <speciesReference species="ADP_p" stoichiometry="1" constant="false"/>
        </listOfProducts>
      </reaction>
      <reaction id="r32" name="3-phospho-D-glyceratecarboxy-lyase(dimerizing;D-ribulose-1,5-bisphosphate-forming)" reversible="false" fast="false" compartment="plastid">
        <notes>
          <body xmlns="http://www.w3.org/1999/xhtml">
            <p>KEGG ID:R00024</p>
            <p>ENZYME:4.1.1.39</p>
            <p>GENE:AT1G67090(RBCS1A)</p>
            <p>GENE:AT5G38410</p>
            <p>GENE:AT5G38420</p>
            <p>GENE:AT5G38430</p>
            <p>GENE:ArthCp030(rbcL)</p>
          </body>
        </notes>
        <listOfReactants>
          <speciesReference species="CO2EX_p" stoichiometry="1" constant="false"/>
          <speciesReference species="RBP_p" stoichiometry="1" constant="false"/>
        </listOfReactants>
        <listOfProducts>
          <speciesReference species="PG_p_3" stoichiometry="2" constant="false"/>
        </listOfProducts>
      </reaction>
      <reaction id="r33" name="D-Ribulose1,5-bisphosphateoxygenase" reversible="false" fast="false" compartment="plastid">
        <notes>
          <body xmlns="http://www.w3.org/1999/xhtml">
            <p>KEGG ID:R03140</p>
            <p>ENZYME:4.1.1.39</p>
            <p>GENE:AT1G67090(RBCS1A)</p>
            <p>GENE:AT5G38410</p>
            <p>GENE:AT5G38420</p>
            <p>GENE:AT5G38430</p>
            <p>GENE:ArthCp030(rbcL)</p>
          </body>
        </notes>
        <listOfReactants>
          <speciesReference species="RBP_p" stoichiometry="1" constant="false"/>
        </listOfReactants>
        <listOfProducts>
          <speciesReference species="PGO_p_2" stoichiometry="1" constant="false"/>
          <speciesReference species="PG_p_3" stoichiometry="1" constant="false"/>
        </listOfProducts>
      </reaction>
      <reaction id="r34" name="2-Phosphoglycolatephosphohydrolase" reversible="false" fast="false" compartment="plastid">
        <notes>
          <body xmlns="http://www.w3.org/1999/xhtml">
            <p>KEGG ID:R01334</p>
            <p>ENZYME:3.1.3.18</p>
            <p>GENE:AT5G36700(PGLP1)</p>
            <p>GENE:AT5G36790</p>
            <p>GENE:AT5G47760(PGLP2)</p>
          </body>
        </notes>
        <listOfReactants>
          <speciesReference species="PGO_p_2" stoichiometry="1" constant="false"/>
        </listOfReactants>
        <listOfProducts>
          <speciesReference species="GLYCO_p" stoichiometry="1" constant="false"/>
          <speciesReference species="Pi_p" stoichiometry="1" constant="false"/>
        </listOfProducts>
      </reaction>
      <reaction id="r35" name="sedoheptulose1,7-bisphosphateD-glyceraldehyde-3-phosphate-lyase" reversible="false" fast="false" compartment="plastid">
        <notes>
          <body xmlns="http://www.w3.org/1999/xhtml">
            <p>KEGG ID:R01829</p>
            <p>ENZYME:4.1.2.13</p>
            <p>GENE:AT2G01140</p>
            <p>GENE:AT2G21330(FBA1)</p>
            <p>GENE:AT2G36460</p>
            <p>GENE:AT3G52930</p>
            <p>GENE:AT4G26520</p>
            <p>GENE:AT4G26530</p>
            <p>GENE:AT4G38970(FBA2)</p>
            <p>GENE:AT5G03690</p>
          </body>
        </notes>
        <listOfReactants>
          <speciesReference species="DHAP_p" stoichiometry="1" constant="false"/>
          <speciesReference species="E4P_p" stoichiometry="1" constant="false"/>
        </listOfReactants>
        <listOfProducts>
          <speciesReference species="SBP_p" stoichiometry="1" constant="false"/>
        </listOfProducts>
      </reaction>
      <reaction id="r36" name="Sedoheptulose1,7-bisphosphate1-phosphohydrolase" reversible="false" fast="false" compartment="plastid">
        <notes>
          <body xmlns="http://www.w3.org/1999/xhtml">
            <p>KEGG ID:R01845</p>
            <p>ENZYME:3.1.3.11</p>
            <p>ENZYME:3.1.3.37</p>
            <p>GENE:AT1G43670</p>
            <p>GENE:AT3G54050(HCEF1)</p>
            <p>GENE:AT5G64380</p>
            <p>GENE:AT3G55800(SBPASE)</p>
          </body>
        </notes>
        <listOfReactants>
          <speciesReference species="SBP_p" stoichiometry="1" constant="false"/>
        </listOfReactants>
        <listOfProducts>
          <speciesReference species="S7P_p" stoichiometry="1" constant="false"/>
          <speciesReference species="Pi_p" stoichiometry="1" constant="false"/>
        </listOfProducts>
      </reaction>
      <reaction id="r37" name="ATP:(R)-glycerate3-phosphotransferase" reversible="false" fast="false" compartment="plastid">
        <notes>
          <body xmlns="http://www.w3.org/1999/xhtml">
            <p>KEGG ID:R01514</p>
            <p>ENZYME:2.7.1.31</p>
            <p>GENE:AT1G80380</p>
          </body>
        </notes>
        <listOfReactants>
          <speciesReference species="GLYCER_p" stoichiometry="1" constant="false"/>
          <speciesReference species="ATP_p" stoichiometry="1" constant="false"/>
        </listOfReactants>
        <listOfProducts>
          <speciesReference species="PG_p_3" stoichiometry="1" constant="false"/>
          <speciesReference species="ADP_p" stoichiometry="1" constant="false"/>
        </listOfProducts>
      </reaction>
      <reaction id="r38" name="(S)-malate:NAD+oxidoreductase" reversible="true" fast="false" compartment="plastid">
        <notes>
          <body xmlns="http://www.w3.org/1999/xhtml">
            <p>KEGG ID:R00342</p>
            <p>ENZYME:1.1.1.37</p>
            <p>ENZYME:1.1.1.299</p>
            <p>GENE:AT1G04410</p>
            <p>GENE:AT1G53240(mMDH1)</p>
            <p>GENE:AT2G22780(PMDH1)</p>
            <p>GENE:AT3G15020(mMDH2)</p>
            <p>GENE:AT3G47520(MDH)</p>
            <p>GENE:AT5G09660(PMDH2)</p>
            <p>GENE:AT5G43330</p>
            <p>GENE:AT5G56720</p>
          </body>
        </notes>
        <listOfReactants>
          <speciesReference species="MAL_p" stoichiometry="1" constant="false"/>
          <speciesReference species="NAD_p" stoichiometry="1" constant="false"/>
        </listOfReactants>
        <listOfProducts>
          <speciesReference species="OAA_p" stoichiometry="1" constant="false"/>
          <speciesReference species="NADH_p" stoichiometry="1" constant="false"/>
        </listOfProducts>
      </reaction>
      <reaction id="r39" name="(S)-malate:NADP+oxidoreductase" reversible="true" fast="false" compartment="plastid">
        <notes>
          <body xmlns="http://www.w3.org/1999/xhtml">
            <p>KEGG ID:R00343</p>
            <p>ENZYME:1.1.1.82</p>
            <p>ENZYME:1.1.1.299</p>
            <p>GENE:AT5G58330</p>
          </body>
        </notes>
        <listOfReactants>
          <speciesReference species="MAL_p" stoichiometry="1" constant="false"/>
          <speciesReference species="NADP_p" stoichiometry="1" constant="false"/>
        </listOfReactants>
        <listOfProducts>
          <speciesReference species="OAA_p" stoichiometry="1" constant="false"/>
          <speciesReference species="NADPH_p" stoichiometry="1" constant="false"/>
        </listOfProducts>
      </reaction>
      <reaction id="r40" name="1,4-alpha-D-Glucanmaltohydrolase" reversible="false" fast="false" compartment="plastid">
        <notes>
          <body xmlns="http://www.w3.org/1999/xhtml">
            <p>KEGG ID:R06159</p>
            <p>ENZYME:3.2.1.2</p>
            <p>GENE:AT3G23920(BAM1)</p>
            <p>GENE:AT4G00490(BAM2)</p>
            <p>GENE:AT4G17090(CT-BMY)</p>
            <p>KEGG ID:R02112</p>
            <p>ENZYME:3.2.1.2</p>
            <p>GENE:AT3G23920(BAM1)</p>
            <p>GENE:AT4G00490(BAM2)</p>
            <p>GENE:AT4G17090(CT-BMY)</p>
          </body>
        </notes>
        <listOfReactants>
          <speciesReference species="STA_p" stoichiometry="1" constant="false"/>
        </listOfReactants>
        <listOfProducts>
          <speciesReference species="MALT_p" stoichiometry="1" constant="false"/>
        </listOfProducts>
      </reaction>
      <reaction id="r41" name="alpha-D-Glucose6-phosphateketol-isomerase" reversible="true" fast="false" compartment="plastid">
        <notes>
          <body xmlns="http://www.w3.org/1999/xhtml">
            <p>KEGG ID:R02739</p>
            <p>ENZYME:5.1.3.15</p>
            <p>ENZYME:5.3.1.9</p>
            <p>GENE:AT3G01590</p>
            <p>GENE:AT3G61610</p>
            <p>GENE:AT4G23730</p>
            <p>GENE:AT4G25900</p>
            <p>GENE:AT5G14500</p>
            <p>GENE:AT5G57330</p>
            <p>GENE:AT5G66530</p>
            <p>GENE:AT4G24620(PGI1)</p>
            <p>GENE:AT5G42740</p>
          </body>
        </notes>
        <listOfReactants>
          <speciesReference species="G6P_p" stoichiometry="1" constant="false"/>
        </listOfReactants>
        <listOfProducts>
          <speciesReference species="aG6P_p" stoichiometry="1" constant="false"/>
        </listOfProducts>
      </reaction>
      <reaction id="r42" name="alpha-D-Glucose1-phosphate1,6-phosphomutase" reversible="true" fast="false" compartment="plastid">
        <notes>
          <body xmlns="http://www.w3.org/1999/xhtml">
            <p>KEGG ID:R00959</p>
            <p>ENZYME:5.4.2.2</p>
            <p>ENZYME:5.4.2.5</p>
            <p>GENE:AT1G23190</p>
            <p>GENE:AT1G70730</p>
            <p>GENE:AT5G51820(PGM)</p>
          </body>
        </notes>
        <listOfReactants>
          <speciesReference species="aG6P_p" stoichiometry="1" constant="false"/>
        </listOfReactants>
        <listOfProducts>
          <speciesReference species="G1P_p" stoichiometry="1" constant="false"/>
        </listOfProducts>
      </reaction>
      <reaction id="r43" name="ATP:alpha-D-glucose-1-phosphateadenylyltransferase" reversible="false" fast="false" compartment="plastid">
        <notes>
          <body xmlns="http://www.w3.org/1999/xhtml">
            <p>KEGG ID:R00948</p>
            <p>ENZYME:2.7.7.27</p>
            <p>GENE:AT1G05610(APS2)</p>
            <p>GENE:AT1G27680(APL2)</p>
            <p>GENE:AT2G21590(APL4)</p>
            <p>GENE:AT4G39210(APL3)</p>
            <p>GENE:AT5G19220(APL1)</p>
            <p>GENE:AT5G48300(ADG1)</p>
          </body>
        </notes>
        <listOfReactants>
          <speciesReference species="G1P_p" stoichiometry="1" constant="false"/>
          <speciesReference species="ATP_p" stoichiometry="1" constant="false"/>
        </listOfReactants>
        <listOfProducts>
          <speciesReference species="Pi_p" stoichiometry="2" constant="false"/>
        </listOfProducts>
      </reaction>
      <reaction id="r44" name="1,4-alpha-D-Glucan:1,4-alpha-D-glucan6-alpha-D-(1,4-alpha-D-glucano)-transferase" reversible="false" fast="false" compartment="plastid">
        <notes>
          <body xmlns="http://www.w3.org/1999/xhtml">
            <p>KEGG ID:R02421</p>
            <p>ENZYME:2.4.1.21</p>
            <p>GENE:AT3G01180(SS2)</p>
            <p>GENE:AT5G24300(SSI1)</p>
            <p>KEGG ID:R02110</p>
            <p>ENZYME:2.4.1.18</p>
            <p>GENE:AT2G36390(SBE2.1)</p>
            <p>GENE:AT3G20440(EMB2729)</p>
            <p>GENE:AT5G03650(SBE2.2)</p>
          </body>
        </notes>
        <listOfProducts>
          <speciesReference species="ADP_p" stoichiometry="2" constant="false"/>
          <speciesReference species="STA_p" stoichiometry="1" constant="false"/>
        </listOfProducts>
      </reaction>
      <reaction id="r45" name="alpha-D-Glucose6-phosphateketol-isomerase" reversible="true" fast="false" compartment="cytosol">
        <notes>
          <body xmlns="http://www.w3.org/1999/xhtml">
            <p>KEGG ID:R02740</p>
            <p>ENZYME:5.3.1.9</p>
            <p>GENE:AT4G24620(PGI1)</p>
            <p>GENE:AT5G42740</p>
          </body>
        </notes>
        <listOfReactants>
          <speciesReference species="G6P_c" stoichiometry="1" constant="false"/>
        </listOfReactants>
        <listOfProducts>
          <speciesReference species="F6P_c" stoichiometry="1" constant="false"/>
        </listOfProducts>
      </reaction>
      <reaction id="r46" name="diphosphate:beta-D-fructose-6-phosphate1-phosphotransferase" reversible="true" fast="false" compartment="cytosol">
        <notes>
          <body xmlns="http://www.w3.org/1999/xhtml">
            <p>KEGG ID:R04779</p>
            <p>ENZYME:2.7.1.11</p>
            <p>GENE:AT2G22480(PFK5)</p>
            <p>GENE:AT4G26270(PFK3)</p>
            <p>GENE:AT4G29220(PFK1)</p>
            <p>GENE:AT4G32840(PFK6)</p>
            <p>GENE:AT5G47810(PFK2)</p>
            <p>GENE:AT5G56630(PFK7)</p>
            <p>GENE:AT5G61580(PFK4)</p>
            <p>KEGG ID:R04780</p>
            <p>ENZYME:3.1.3.11</p>
            <p>GENE:AT1G43670</p>
            <p>GENE:AT3G54050(HCEF1)</p>
            <p>GENE:AT5G64380</p>
            <p>KEGG ID:R00764</p>
            <p>ENZYME:2.7.1.90</p>
            <p>GENE:AT1G12000</p>
            <p>GENE:AT1G20950</p>
            <p>GENE:AT1G76550</p>
            <p>GENE:AT4G04040(MEE51)</p>
            <p>KEGG ID:R02073</p>
            <p>ENZYME:2.7.1.90</p>
            <p>GENE:AT1G12000</p>
            <p>GENE:AT1G20950</p>
            <p>GENE:AT1G76550</p>
            <p>GENE:AT4G04040(MEE51)</p>
          </body>
        </notes>
        <listOfReactants>
          <speciesReference species="F6P_c" stoichiometry="1" constant="false"/>
          <speciesReference species="ATP_c" stoichiometry="1" constant="false"/>
        </listOfReactants>
        <listOfProducts>
          <speciesReference species="FBP_c" stoichiometry="1" constant="false"/>
          <speciesReference species="ADP_c" stoichiometry="1" constant="false"/>
        </listOfProducts>
      </reaction>
      <reaction id="r47" name="beta-D-fructose-1,6-bisphosphateD-glyceraldehyde-3-phosphate-lyase(glycerone-phosphate-forming)" reversible="true" fast="false" compartment="cytosol">
        <notes>
          <body xmlns="http://www.w3.org/1999/xhtml">
            <p>KEGG ID:R01070</p>
            <p>ENZYME:4.1.2.13</p>
            <p>GENE:AT2G01140</p>
            <p>GENE:AT2G21330(FBA1)</p>
            <p>GENE:AT2G36460</p>
            <p>GENE:AT3G52930</p>
            <p>GENE:AT4G26520</p>
            <p>GENE:AT4G26530</p>
            <p>GENE:AT4G38970(FBA2)</p>
            <p>GENE:AT5G03690</p>
          </body>
        </notes>
        <listOfReactants>
          <speciesReference species="FBP_c" stoichiometry="1" constant="false"/>
        </listOfReactants>
        <listOfProducts>
          <speciesReference species="DHAP_c" stoichiometry="1" constant="false"/>
          <speciesReference species="GAP_c" stoichiometry="1" constant="false"/>
        </listOfProducts>
      </reaction>
      <reaction id="r48" name="D-glyceraldehyde-3-phosphatealdose-ketose-isomerase" reversible="true" fast="false" compartment="cytosol">
        <notes>
          <body xmlns="http://www.w3.org/1999/xhtml">
            <p>KEGG ID:R01015</p>
            <p>ENZYME:5.3.1.1</p>
            <p>GENE:AT2G21170(TIM)</p>
            <p>GENE:AT3G55440(TPI)</p>
          </body>
        </notes>
        <listOfReactants>
          <speciesReference species="GAP_c" stoichiometry="1" constant="false"/>
        </listOfReactants>
        <listOfProducts>
          <speciesReference species="DHAP_c" stoichiometry="1" constant="false"/>
        </listOfProducts>
      </reaction>
      <reaction id="r49" name="D-glyceraldehyde3-phosphate:NADP+oxidoreductase" reversible="false" fast="false" compartment="cytosol">
        <notes>
          <body xmlns="http://www.w3.org/1999/xhtml">
            <p>KEGG ID:R01058</p>
            <p>ENZYME:1.2.1.9</p>
            <p>ENZYME:1.2.1.90</p>
            <p>GENE:AT2G24270(ALDH11A3)</p>
          </body>
        </notes>
        <listOfReactants>
          <speciesReference species="GAP_c" stoichiometry="1" constant="false"/>
          <speciesReference species="NADP_c" stoichiometry="1" constant="false"/>
        </listOfReactants>
        <listOfProducts>
          <speciesReference species="PG_c_3" stoichiometry="1" constant="false"/>
          <speciesReference species="NADPH_c" stoichiometry="1" constant="false"/>
        </listOfProducts>
      </reaction>
      <reaction id="r50" name="D-glyceraldehyde-3-phosphate:NAD+oxidoreductase(phosphorylating)" reversible="true" fast="false" compartment="cytosol">
        <notes>
          <body xmlns="http://www.w3.org/1999/xhtml">
            <p>KEGG ID:R01061</p>
            <p>ENZYME:1.2.1.12</p>
            <p>ENZYME:1.2.1.59</p>
            <p>GENE:AT1G13440(GAPC2)</p>
            <p>GENE:AT1G16300(GAPCP-2)</p>
            <p>GENE:AT1G79530(GAPCP-1)</p>
            <p>GENE:AT3G04120(GAPC1)</p>
          </body>
        </notes>
        <listOfReactants>
          <speciesReference species="GAP_c" stoichiometry="1" constant="false"/>
          <speciesReference species="NAD_c" stoichiometry="1" constant="false"/>
          <speciesReference species="Pi_c" stoichiometry="1" constant="false"/>
        </listOfReactants>
        <listOfProducts>
          <speciesReference species="dPG_c_13" stoichiometry="1" constant="false"/>
          <speciesReference species="NADH_c" stoichiometry="1" constant="false"/>
        </listOfProducts>
      </reaction>
      <reaction id="r51" name="ATP:3-phospho-D-glycerate1-phosphotransferase" reversible="true" fast="false" compartment="cytosol">
        <notes>
          <body xmlns="http://www.w3.org/1999/xhtml">
            <p>KEGG ID:R01512</p>
            <p>ENZYME:2.7.2.3</p>
            <p>GENE:AT1G56190</p>
            <p>GENE:AT1G79550(PGK)</p>
            <p>GENE:AT3G12780(PGK1)</p>
          </body>
        </notes>
        <listOfReactants>
          <speciesReference species="dPG_c_13" stoichiometry="1" constant="false"/>
          <speciesReference species="ADP_c" stoichiometry="1" constant="false"/>
        </listOfReactants>
        <listOfProducts>
          <speciesReference species="ATP_c" stoichiometry="1" constant="false"/>
          <speciesReference species="PG_c_3" stoichiometry="1" constant="false"/>
        </listOfProducts>
      </reaction>
      <reaction id="r52" name="D-phosphoglycerate2,3-phosphomutase" reversible="true" fast="false" compartment="cytosol">
        <notes>
          <body xmlns="http://www.w3.org/1999/xhtml">
            <p>KEGG ID:R01518</p>
            <p>ENZYME:5.4.2.11</p>
            <p>ENZYME:5.4.2.12</p>
            <p>GENE:AT1G22170</p>
            <p>GENE:AT1G78050(PGM)</p>
            <p>GENE:AT1G09780</p>
            <p>GENE:AT3G08590</p>
            <p>GENE:AT3G50520</p>
            <p>GENE:AT5G04120</p>
            <p>GENE:AT5G22620</p>
          </body>
        </notes>
        <listOfReactants>
          <speciesReference species="PG_c_3" stoichiometry="1" constant="false"/>
        </listOfReactants>
        <listOfProducts>
          <speciesReference species="PG_c_2" stoichiometry="1" constant="false"/>
        </listOfProducts>
      </reaction>
      <reaction id="r53" name="2-phospho-D-glyceratehydro-lyase(phosphoenolpyruvate-forming)" reversible="true" fast="false" compartment="cytosol">
        <notes>
          <body xmlns="http://www.w3.org/1999/xhtml">
            <p>KEGG ID:R00658</p>
            <p>ENZYME:4.2.1.11</p>
            <p>GENE:AT1G74030(ENO1)</p>
            <p>GENE:AT2G29560(ENOC)</p>
            <p>GENE:AT2G36530(LOS2)</p>
          </body>
        </notes>
        <listOfReactants>
          <speciesReference species="PG_c_2" stoichiometry="1" constant="false"/>
        </listOfReactants>
        <listOfProducts>
          <speciesReference species="PEP_c" stoichiometry="1" constant="false"/>
        </listOfProducts>
      </reaction>
      <reaction id="r54" name="ATP:pyruvate,phosphatephosphotransferase" reversible="false" fast="false" compartment="cytosol">
        <notes>
          <body xmlns="http://www.w3.org/1999/xhtml">
            <p>KEGG ID:R00199</p>
            <p>ENZYME:2.7.9.2</p>
            <p>KEGG ID:R00206</p>
            <p>ENZYME:2.7.9.1</p>
            <p>GENE:AT4G15530(PPDK)</p>
          </body>
        </notes>
        <listOfReactants>
          <speciesReference species="PYR_c" stoichiometry="1" constant="false"/>
          <speciesReference species="ATP_c" stoichiometry="1" constant="false"/>
        </listOfReactants>
        <listOfProducts>
          <speciesReference species="PEP_c" stoichiometry="1" constant="false"/>
          <speciesReference species="AMP_c" stoichiometry="1" constant="false"/>
          <speciesReference species="Pi_c" stoichiometry="1" constant="false"/>
        </listOfProducts>
      </reaction>
      <reaction id="r55" name="ATP:AMPphosphotransferase" reversible="true" fast="false" compartment="cytosol">
        <notes>
          <body xmlns="http://www.w3.org/1999/xhtml">
            <p>KEGG ID:R00127</p>
            <p>ENZYME:2.7.4.3</p>
            <p>GENE:AT2G37250(ADK)</p>
            <p>GENE:AT2G39270</p>
            <p>GENE:AT3G01820</p>
            <p>GENE:AT5G35170</p>
            <p>GENE:AT5G47840(AMK2)</p>
            <p>GENE:AT5G50370</p>
            <p>GENE:AT5G60340</p>
            <p>GENE:AT5G63400(ADK1)</p>
          </body>
        </notes>
        <listOfReactants>
          <speciesReference species="AMP_c" stoichiometry="1" constant="false"/>
          <speciesReference species="ATP_c" stoichiometry="1" constant="false"/>
        </listOfReactants>
        <listOfProducts>
          <speciesReference species="ADP_c" stoichiometry="2" constant="false"/>
        </listOfProducts>
      </reaction>
      <reaction id="r56" name="ATP:pyruvate2-O-phosphotransferase" reversible="false" fast="false" compartment="cytosol">
        <notes>
          <body xmlns="http://www.w3.org/1999/xhtml">
            <p>KEGG ID:R00200</p>
            <p>ENZYME:2.7.1.40</p>
            <p>GENE:AT1G32440(PKp3)</p>
            <p>GENE:AT2G36580</p>
            <p>GENE:AT3G04050</p>
            <p>GENE:AT3G22960(PKP-ALPHA)</p>
            <p>GENE:AT3G25960</p>
            <p>GENE:AT3G49160</p>
            <p>GENE:AT3G52990</p>
            <p>GENE:AT3G55650</p>
            <p>GENE:AT3G55810</p>
            <p>GENE:AT4G26390</p>
            <p>GENE:AT5G08570</p>
            <p>GENE:AT5G52920(PKP-BETA1)</p>
            <p>GENE:AT5G56350</p>
            <p>GENE:AT5G63680</p>
          </body>
        </notes>
        <listOfReactants>
          <speciesReference species="PEP_c" stoichiometry="1" constant="false"/>
          <speciesReference species="ADP_c" stoichiometry="1" constant="false"/>
        </listOfReactants>
        <listOfProducts>
          <speciesReference species="PYR_c" stoichiometry="1" constant="false"/>
          <speciesReference species="ATP_c" stoichiometry="1" constant="false"/>
        </listOfProducts>
      </reaction>
      <reaction id="r57" name="beta-D-glucose-6-phosphate:NADP+1-oxoreductase" reversible="false" fast="false" compartment="cytosol">
        <notes>
          <body xmlns="http://www.w3.org/1999/xhtml">
            <p>KEGG ID:R02736</p>
            <p>ENZYME:1.1.1.49</p>
            <p>ENZYME:1.1.1.363</p>
            <p>GENE:AT1G09420(G6PD4)</p>
            <p>GENE:AT1G24280(G6PD3)</p>
            <p>GENE:AT3G27300(G6PD5)</p>
            <p>GENE:AT5G13110(G6PD2)</p>
            <p>GENE:AT5G35790(G6PD1)</p>
            <p>GENE:AT5G40760(G6PD6)</p>
            <p>GENE:AT1G09420(G6PD4)</p>
            <p>GENE:AT1G24280(G6PD3)</p>
            <p>GENE:AT3G27300(G6PD5)</p>
            <p>GENE:AT5G13110(G6PD2)</p>
            <p>GENE:AT5G35790(G6PD1)</p>
            <p>GENE:AT5G40760(G6PD6)</p>
          </body>
        </notes>
        <listOfReactants>
          <speciesReference species="G6P_c" stoichiometry="1" constant="false"/>
          <speciesReference species="NADP_c" stoichiometry="1" constant="false"/>
        </listOfReactants>
        <listOfProducts>
          <speciesReference species="NADPH_c" stoichiometry="1" constant="false"/>
          <speciesReference species="PGL_c_6" stoichiometry="1" constant="false"/>
        </listOfProducts>
      </reaction>
      <reaction id="r58" name="6-Phospho-D-glucono-1,5-lactonelactonohydrolase" reversible="false" fast="false" compartment="cytosol">
        <notes>
          <body xmlns="http://www.w3.org/1999/xhtml">
            <p>KEGG ID:R02035</p>
            <p>ENZYME:3.1.1.31</p>
            <p>GENE:AT1G13700(PGL1)</p>
            <p>GENE:AT3G49360(PGL2)</p>
            <p>GENE:AT5G24400(EMB2024)</p>
            <p>GENE:AT5G24410(PGL4)</p>
            <p>GENE:AT5G24420(PGL5)</p>
          </body>
        </notes>
        <listOfReactants>
          <speciesReference species="PGL_c_6" stoichiometry="1" constant="false"/>
        </listOfReactants>
        <listOfProducts>
          <speciesReference species="PG_c_6" stoichiometry="1" constant="false"/>
        </listOfProducts>
      </reaction>
      <reaction id="r59" name="6-phospho-D-gluconate:NAD+2-oxidoreductase(decarboxylating)" reversible="false" fast="false" compartment="cytosol">
        <notes>
          <body xmlns="http://www.w3.org/1999/xhtml">
            <p>KEGG ID:R01528</p>
            <p>ENZYME:1.1.1.44</p>
            <p>ENZYME:1.1.1.351</p>
            <p>GENE:AT1G64190</p>
            <p>GENE:AT3G02360</p>
            <p>GENE:AT5G41670</p>
            <p>KEGG ID:R10221</p>
            <p>ENZYME:1.1.1.343</p>
            <p>ENZYME:1.1.1.351</p>
            <p>GENE:AT1G64190</p>
            <p>GENE:AT3G02360</p>
            <p>GENE:AT5G41670</p>
          </body>
        </notes>
        <listOfReactants>
          <speciesReference species="PG_c_6" stoichiometry="1" constant="false"/>
          <speciesReference species="NADP_c" stoichiometry="1" constant="false"/>
        </listOfReactants>
        <listOfProducts>
          <speciesReference species="NADPH_c" stoichiometry="1" constant="false"/>
          <speciesReference species="RU5P_c" stoichiometry="1" constant="false"/>
          <speciesReference species="CO2_cel" stoichiometry="1" constant="false"/>
        </listOfProducts>
      </reaction>
      <reaction id="r60" name="D-Ribulose-5-phosphate3-epimerase" reversible="true" fast="false" compartment="cytosol">
        <notes>
          <body xmlns="http://www.w3.org/1999/xhtml">
            <p>KEGG ID:R01529</p>
            <p>ENZYME:5.1.3.1</p>
            <p>GENE:AT1G63290</p>
            <p>GENE:AT3G01850</p>
            <p>GENE:AT5G61410(RPE)</p>
          </body>
        </notes>
        <listOfReactants>
          <speciesReference species="RU5P_c" stoichiometry="1" constant="false"/>
        </listOfReactants>
        <listOfProducts>
          <speciesReference species="XU5P_c" stoichiometry="1" constant="false"/>
        </listOfProducts>
      </reaction>
      <reaction id="r61" name="D-ribose-5-phosphatealdose-ketose-isomerase" reversible="true" fast="false" compartment="cytosol">
        <notes>
          <body xmlns="http://www.w3.org/1999/xhtml">
            <p>KEGG ID:R01056</p>
            <p>ENZYME:5.3.1.6</p>
            <p>GENE:AT1G71100(RSW10)</p>
            <p>GENE:AT2G01290(RPI2)</p>
            <p>GENE:AT3G04790</p>
            <p>GENE:AT5G44520</p>
          </body>
        </notes>
        <listOfReactants>
          <speciesReference species="RU5P_c" stoichiometry="1" constant="false"/>
        </listOfReactants>
        <listOfProducts>
          <speciesReference species="R5P_c" stoichiometry="1" constant="false"/>
        </listOfProducts>
      </reaction>
      <reaction id="r62" name="ATP:oxaloacetatecarboxy-lyase(transphosphorylating;phosphoenolpyruvate-forming)" reversible="false" fast="false" compartment="cytosol">
        <notes>
          <body xmlns="http://www.w3.org/1999/xhtml">
            <p>KEGG ID:R00341</p>
            <p>ENZYME:4.1.1.49</p>
            <p>GENE:AT4G37870(PCK1)</p>
            <p>GENE:AT5G65690(PCK2)</p>
          </body>
        </notes>
        <listOfReactants>
          <speciesReference species="OAA_c" stoichiometry="1" constant="false"/>
          <speciesReference species="ATP_c" stoichiometry="1" constant="false"/>
        </listOfReactants>
        <listOfProducts>
          <speciesReference species="CO2_cel" stoichiometry="1" constant="false"/>
          <speciesReference species="PEP_c" stoichiometry="1" constant="false"/>
          <speciesReference species="ADP_c" stoichiometry="1" constant="false"/>
        </listOfProducts>
      </reaction>
      <reaction id="r63" name="phosphate:oxaloacetatecarboxy-lyase(addingphosphate;phosphoenolpyruvate-forming);Orthophosphate:oxaloacetatecarboxyl-lyase(phosphorylating)" reversible="false" fast="false" compartment="cytosol">
        <notes>
          <body xmlns="http://www.w3.org/1999/xhtml">
            <p>KEGG ID:R00345</p>
            <p>ENZYME:4.1.1.31</p>
            <p>GENE:AT1G53310(PPC1)</p>
            <p>GENE:AT1G68750(PPC4)</p>
            <p>GENE:AT2G42600(PPC2)</p>
            <p>GENE:AT3G14940(PPC3)</p>
          </body>
        </notes>
        <listOfReactants>
          <speciesReference species="PEP_c" stoichiometry="1" constant="false"/>
          <speciesReference species="CO2_cel" stoichiometry="1" constant="false"/>
        </listOfReactants>
        <listOfProducts>
          <speciesReference species="OAA_c" stoichiometry="1" constant="false"/>
          <speciesReference species="Pi_c" stoichiometry="1" constant="false"/>
        </listOfProducts>
      </reaction>
      <reaction id="r64" name="acetyl-CoA:oxaloacetateC-acetyltransferase[(pro-S)-carboxymethyl-forming,ADP-phosphorylating]" reversible="false" fast="false" compartment="cytosol">
        <notes>
          <body xmlns="http://www.w3.org/1999/xhtml">
            <p>KEGG ID:R00352</p>
            <p>ENZYME:2.3.3.8</p>
            <p>GENE:AT1G09430(ACLA-3)</p>
            <p>GENE:AT1G10670(ACLA-1)</p>
            <p>GENE:AT1G60810(ACLA-2)</p>
            <p>GENE:AT3G06650(ACLB-1)</p>
            <p>GENE:AT5G49460(ACLB-2)</p>
          </body>
        </notes>
        <listOfReactants>
          <speciesReference species="CIT_c" stoichiometry="1" constant="false"/>
          <speciesReference species="ATP_c" stoichiometry="1" constant="false"/>
        </listOfReactants>
        <listOfProducts>
          <speciesReference species="ACCOA_c" stoichiometry="1" constant="false"/>
          <speciesReference species="OAA_c" stoichiometry="1" constant="false"/>
          <speciesReference species="ADP_c" stoichiometry="1" constant="false"/>
          <speciesReference species="Pi_c" stoichiometry="1" constant="false"/>
        </listOfProducts>
      </reaction>
      <reaction id="r65" name="(S)-malate:NAD+oxidoreductase" reversible="true" fast="false" compartment="cytosol">
        <notes>
          <body xmlns="http://www.w3.org/1999/xhtml">
            <p>KEGG ID:R00342</p>
            <p>ENZYME:1.1.1.37</p>
            <p>ENZYME:1.1.1.299</p>
            <p>GENE:AT1G04410</p>
            <p>GENE:AT1G53240(mMDH1)</p>
            <p>GENE:AT2G22780(PMDH1)</p>
            <p>GENE:AT3G15020(mMDH2)</p>
            <p>GENE:AT3G47520(MDH)</p>
            <p>GENE:AT5G09660(PMDH2)</p>
            <p>GENE:AT5G43330</p>
            <p>GENE:AT5G56720</p>
          </body>
        </notes>
        <listOfReactants>
          <speciesReference species="MAL_c" stoichiometry="1" constant="false"/>
          <speciesReference species="NAD_c" stoichiometry="1" constant="false"/>
        </listOfReactants>
        <listOfProducts>
          <speciesReference species="OAA_c" stoichiometry="1" constant="false"/>
          <speciesReference species="NADH_c" stoichiometry="1" constant="false"/>
        </listOfProducts>
      </reaction>
      <reaction id="r66" name="maltoseglucohydrolase" reversible="false" fast="false" compartment="cytosol">
        <notes>
          <body xmlns="http://www.w3.org/1999/xhtml">
            <p>KEGG ID:R00028</p>
            <p>ENZYME:3.2.1.20</p>
            <p>GENE:AT3G45940</p>
            <p>GENE:AT5G11720</p>
          </body>
        </notes>
        <listOfReactants>
          <speciesReference species="MALT_c" stoichiometry="1" constant="false"/>
        </listOfReactants>
        <listOfProducts>
          <speciesReference species="GLC_c" stoichiometry="2" constant="false"/>
        </listOfProducts>
      </reaction>
      <reaction id="r67" name="ATP:alpha-D-glucose6-phosphotransferase" reversible="false" fast="false" compartment="cytosol">
        <notes>
          <body xmlns="http://www.w3.org/1999/xhtml">
            <p>KEGG ID:R01786</p>
            <p>ENZYME:2.7.1.1</p>
            <p>ENZYME:2.7.1.2</p>
            <p>GENE:AT1G47840(HXK3)</p>
            <p>GENE:AT1G50460(HKL1)</p>
            <p>GENE:AT2G19860(HXK2)</p>
            <p>GENE:AT3G20040(ATHXK4)</p>
            <p>GENE:AT4G29130(HXK1)</p>
            <p>GENE:AT4G37840(HKL3)</p>
          </body>
        </notes>
        <listOfReactants>
          <speciesReference species="GLC_c" stoichiometry="1" constant="false"/>
          <speciesReference species="ATP_c" stoichiometry="1" constant="false"/>
        </listOfReactants>
        <listOfProducts>
          <speciesReference species="ADP_c" stoichiometry="1" constant="false"/>
          <speciesReference species="G6P_c" stoichiometry="1" constant="false"/>
        </listOfProducts>
      </reaction>
      <reaction id="r68" name="hydrogen-peroxide:hydrogen-peroxideoxidoreductase" reversible="false" fast="false" compartment="peroxisome">
        <notes>
          <body xmlns="http://www.w3.org/1999/xhtml">
            <p>KEGG ID:R00475</p>
            <p>ENZYME:1.1.3.15</p>
            <p>GENE:AT3G14130</p>
            <p>GENE:AT3G14150</p>
            <p>GENE:AT3G14415</p>
            <p>GENE:AT3G14420</p>
            <p>GENE:AT4G18360</p>
            <p>KEGG ID:R00009</p>
            <p>ENZYME:1.11.1.6</p>
            <p>ENZYME:1.11.1.21</p>
            <p>GENE:AT1G20620(CAT3)</p>
            <p>GENE:AT1G20630(CAT1)</p>
            <p>GENE:AT4G35090(CAT2)</p>
          </body>
        </notes>
        <listOfReactants>
          <speciesReference species="GLYCO_pe" stoichiometry="1" constant="false"/>
        </listOfReactants>
        <listOfProducts>
          <speciesReference species="GLYOX_pe" stoichiometry="1" constant="false"/>
        </listOfProducts>
      </reaction>
      <reaction id="r69" name="Glycine:2-oxoglutarateaminotransferase" reversible="false" fast="false" compartment="peroxisome">
        <notes>
          <body xmlns="http://www.w3.org/1999/xhtml">
            <p>KEGG ID:R00372</p>
            <p>ENZYME:2.6.1.4</p>
            <p>ENZYME:2.6.1.44</p>
            <p>GENE:AT1G23310(GGT1)</p>
            <p>GENE:AT1G70580(AOAT2)</p>
            <p>GENE:AT1G23310(GGT1)</p>
            <p>GENE:AT1G70580(AOAT2)</p>
            <p>GENE:AT2G13360(AGT)</p>
            <p>GENE:AT2G38400(AGT3)</p>
            <p>GENE:AT3G08860(PYD4)</p>
            <p>GENE:AT4G39660(AGT2)</p>
          </body>
        </notes>
        <listOfReactants>
          <speciesReference species="GLYOX_pe" stoichiometry="1" constant="false"/>
          <speciesReference species="NADH_pe" stoichiometry="1" constant="false"/>
        </listOfReactants>
        <listOfProducts>
          <speciesReference species="GLY_pe" stoichiometry="1" constant="false"/>
          <speciesReference species="NAD_pe" stoichiometry="1" constant="false"/>
        </listOfProducts>
      </reaction>
      <reaction id="r70" name="L-Serine:glyoxylateaminotransferase" reversible="false" fast="false" compartment="peroxisome">
        <notes>
          <body xmlns="http://www.w3.org/1999/xhtml">
            <p>KEGG ID:R00588</p>
            <p>ENZYME:2.6.1.45</p>
            <p>GENE:AT2G13360(AGT)</p>
          </body>
        </notes>
        <listOfReactants>
          <speciesReference species="SER_pe" stoichiometry="1" constant="false"/>
          <speciesReference species="GLYOX_pe" stoichiometry="1" constant="false"/>
        </listOfReactants>
        <listOfProducts>
          <speciesReference species="GLY_pe" stoichiometry="1" constant="false"/>
          <speciesReference species="HPYR_pe" stoichiometry="1" constant="false"/>
        </listOfProducts>
      </reaction>
      <reaction id="r71" name="D-Glycerate:NAD+2-oxidoreductase" reversible="false" fast="false" compartment="peroxisome">
        <notes>
          <body xmlns="http://www.w3.org/1999/xhtml">
            <p>KEGG ID:R01388</p>
            <p>ENZYME:1.1.1.26</p>
            <p>ENZYME:1.1.1.29</p>
            <p>ENZYME:1.1.1.81</p>
          </body>
        </notes>
        <listOfReactants>
          <speciesReference species="HPYR_pe" stoichiometry="1" constant="false"/>
          <speciesReference species="NADH_pe" stoichiometry="1" constant="false"/>
        </listOfReactants>
        <listOfProducts>
          <speciesReference species="NAD_pe" stoichiometry="1" constant="false"/>
          <speciesReference species="GLYCER_pe" stoichiometry="1" constant="false"/>
        </listOfProducts>
      </reaction>
      <reaction id="r72" name="(S)-malate:NAD+oxidoreductase" reversible="true" fast="false" compartment="peroxisome">
        <notes>
          <body xmlns="http://www.w3.org/1999/xhtml">
            <p>KEGG ID:R00342</p>
            <p>ENZYME:1.1.1.37</p>
            <p>ENZYME:1.1.1.299</p>
            <p>GENE:AT1G04410</p>
            <p>GENE:AT1G53240(mMDH1)</p>
            <p>GENE:AT2G22780(PMDH1)</p>
            <p>GENE:AT3G15020(mMDH2)</p>
            <p>GENE:AT3G47520(MDH)</p>
            <p>GENE:AT5G09660(PMDH2)</p>
            <p>GENE:AT5G43330</p>
            <p>GENE:AT5G56720</p>
          </body>
        </notes>
        <listOfReactants>
          <speciesReference species="MAL_pe" stoichiometry="1" constant="false"/>
          <speciesReference species="NAD_pe" stoichiometry="1" constant="false"/>
        </listOfReactants>
        <listOfProducts>
          <speciesReference species="OAA_pe" stoichiometry="1" constant="false"/>
          <speciesReference species="NADH_pe" stoichiometry="1" constant="false"/>
        </listOfProducts>
      </reaction>
      <reaction id="r73" name="pyruvate:[dihydrolipoyllysine-residueacetyltransferase]-lipoyllysine2-oxidoreductase(decarboxylating,acceptor-acetylating)" reversible="false" fast="false" compartment="mitochondrion">
        <notes>
          <body xmlns="http://www.w3.org/1999/xhtml">
            <p>KEGG ID:R01699</p>
            <p>ENZYME:1.2.4.1</p>
            <p>ENZYME:ORTHOLOGY</p>
            <p>ENZYME:K00161</p>
            <p>ENZYME:pyruvate</p>
            <p>ENZYME:dehydrogenase</p>
            <p>ENZYME:E1</p>
            <p>ENZYME:component</p>
            <p>ENZYME:alpha</p>
            <p>ENZYME:subunit</p>
            <p>ENZYME:[EC:1.2.4.1]</p>
            <p>ENZYME:K00162</p>
            <p>ENZYME:pyruvate</p>
            <p>ENZYME:dehydrogenase</p>
            <p>ENZYME:E1</p>
            <p>ENZYME:component</p>
            <p>ENZYME:beta</p>
            <p>ENZYME:subunit</p>
            <p>ENZYME:[EC:1.2.4.1]</p>
            <p>ENZYME:K00163</p>
            <p>ENZYME:pyruvate</p>
            <p>ENZYME:dehydrogenase</p>
            <p>ENZYME:E1</p>
            <p>ENZYME:component</p>
            <p>ENZYME:[EC:1.2.4.1]</p>
            <p>GENE:AT1G01090(PDH-E1_ALPHA)</p>
            <p>GENE:AT1G24180(IAR4)</p>
            <p>GENE:AT1G30120(PDH-E1_BETA)</p>
            <p>GENE:AT1G59900(E1_ALPHA)</p>
            <p>GENE:AT2G34590</p>
            <p>GENE:AT5G50850(MAB1)</p>
          </body>
        </notes>
        <listOfReactants>
          <speciesReference species="PYR_m" stoichiometry="1" constant="false"/>
        </listOfReactants>
        <listOfProducts>
          <speciesReference species="CO2_cel" stoichiometry="1" constant="false"/>
        </listOfProducts>
      </reaction>
      <reaction id="r74" name="acetyl-CoA:enzymeN6-(dihydrolipoyl)lysineS-acetyltransferase" reversible="false" fast="false" compartment="mitochondrion">
        <notes>
          <body xmlns="http://www.w3.org/1999/xhtml">
            <p>KEGG ID:R02569</p>
            <p>ENZYME:2.3.1.12</p>
            <p>GENE:AT1G34430(EMB3003)</p>
            <p>GENE:AT1G54220</p>
            <p>GENE:AT3G13930</p>
            <p>GENE:AT3G25860(LTA2)</p>
            <p>GENE:AT3G52200(LTA3)</p>
          </body>
        </notes>
        <listOfProducts>
          <speciesReference species="ACCOA_m" stoichiometry="1" constant="false"/>
        </listOfProducts>
      </reaction>
      <reaction id="r75" name="enzymeN6-(dihydrolipoyl)lysine:NAD+oxidoreductase" reversible="false" fast="false" compartment="mitochondrion">
        <notes>
          <body xmlns="http://www.w3.org/1999/xhtml">
            <p>KEGG ID:R07618</p>
            <p>ENZYME:1.8.1.4</p>
            <p>GENE:AT1G48030(mtLPD1)</p>
            <p>GENE:AT3G16950(LPD1)</p>
            <p>GENE:AT3G17240(mtLPD2)</p>
            <p>GENE:AT4G16155</p>
          </body>
        </notes>
        <listOfReactants>
          <speciesReference species="NAD_m" stoichiometry="1" constant="false"/>
        </listOfReactants>
        <listOfProducts>
          <speciesReference species="NADH_m" stoichiometry="1" constant="false"/>
        </listOfProducts>
      </reaction>
      <reaction id="r76" name="acetyl-CoA:oxaloacetateC-acetyltransferase(thioester-hydrolysing)" reversible="false" fast="false" compartment="mitochondrion">
        <notes>
          <body xmlns="http://www.w3.org/1999/xhtml">
            <p>KEGG ID:R00351</p>
            <p>ENZYME:2.3.3.1</p>
            <p>ENZYME:2.3.3.3</p>
            <p>ENZYME:2.3.3.16</p>
            <p>GENE:AT2G42790(CSY3)</p>
            <p>GENE:AT2G44350(ATCS)</p>
            <p>GENE:AT3G58740(CSY1)</p>
            <p>GENE:AT3G58750(CSY2)</p>
            <p>GENE:AT3G60100(CSY5)</p>
          </body>
        </notes>
        <listOfReactants>
          <speciesReference species="ACCOA_m" stoichiometry="1" constant="false"/>
          <speciesReference species="OAA_m" stoichiometry="1" constant="false"/>
        </listOfReactants>
        <listOfProducts>
          <speciesReference species="CIT_m" stoichiometry="1" constant="false"/>
        </listOfProducts>
      </reaction>
      <reaction id="r77" name="citratehydro-lyase(cis-aconitate-forming)" reversible="true" fast="false" compartment="mitochondrion">
        <notes>
          <body xmlns="http://www.w3.org/1999/xhtml">
            <p>KEGG ID:R01325</p>
            <p>ENZYME:4.2.1.3</p>
            <p>GENE:AT2G05710(ACO3)</p>
            <p>GENE:AT4G26970(ACO2)</p>
            <p>GENE:AT4G35830(ACO1)</p>
          </body>
        </notes>
        <listOfReactants>
          <speciesReference species="CIT_m" stoichiometry="1" constant="false"/>
        </listOfReactants>
        <listOfProducts>
          <speciesReference species="ACO_m" stoichiometry="1" constant="false"/>
        </listOfProducts>
      </reaction>
      <reaction id="r78" name="isocitratehydro-lyase(cis-aconitate-forming)" reversible="true" fast="false" compartment="mitochondrion">
        <notes>
          <body xmlns="http://www.w3.org/1999/xhtml">
            <p>KEGG ID:R01900</p>
            <p>ENZYME:4.2.1.3</p>
            <p>GENE:AT2G05710(ACO3)</p>
            <p>GENE:AT4G26970(ACO2)</p>
            <p>GENE:AT4G35830(ACO1)</p>
          </body>
        </notes>
        <listOfReactants>
          <speciesReference species="ACO_m" stoichiometry="1" constant="false"/>
        </listOfReactants>
        <listOfProducts>
          <speciesReference species="ICIT_m" stoichiometry="1" constant="false"/>
        </listOfProducts>
      </reaction>
      <reaction id="r79" name="isocitrate:NAD+oxidoreductase(decarboxylating)" reversible="true" fast="false" compartment="mitochondrion">
        <notes>
          <body xmlns="http://www.w3.org/1999/xhtml">
            <p>KEGG ID:R00709</p>
            <p>ENZYME:1.1.1.41</p>
            <p>ENZYME:1.1.1.286</p>
            <p>GENE:AT1G32480(IDH-IV)</p>
            <p>GENE:AT2G17130(IDH2)</p>
            <p>GENE:AT3G09810(IDH-VI)</p>
            <p>GENE:AT4G35260(IDH1)</p>
            <p>GENE:AT4G35650(IDH-III)</p>
            <p>GENE:AT5G03290(IDH-V)</p>
          </body>
        </notes>
        <listOfReactants>
          <speciesReference species="ICIT_m" stoichiometry="1" constant="false"/>
          <speciesReference species="NAD_m" stoichiometry="1" constant="false"/>
        </listOfReactants>
        <listOfProducts>
          <speciesReference species="AKG_m" stoichiometry="1" constant="false"/>
          <speciesReference species="CO2_cel" stoichiometry="1" constant="false"/>
          <speciesReference species="NADH_m" stoichiometry="1" constant="false"/>
        </listOfProducts>
      </reaction>
      <reaction id="r80" name="Isocitrate:NADP+oxidoreductase(decarboxylating)" reversible="true" fast="false" compartment="mitochondrion">
        <notes>
          <body xmlns="http://www.w3.org/1999/xhtml">
            <p>KEGG ID:R00267</p>
            <p>ENZYME:1.1.1.42</p>
            <p>GENE:AT1G54340(ICDH)</p>
            <p>GENE:AT1G65930(cICDH)</p>
            <p>GENE:AT5G14590</p>
          </body>
        </notes>
        <listOfReactants>
          <speciesReference species="ICIT_m" stoichiometry="1" constant="false"/>
          <speciesReference species="NADP_m" stoichiometry="1" constant="false"/>
        </listOfReactants>
        <listOfProducts>
          <speciesReference species="AKG_m" stoichiometry="1" constant="false"/>
          <speciesReference species="CO2_cel" stoichiometry="1" constant="false"/>
          <speciesReference species="NADPH_m" stoichiometry="1" constant="false"/>
        </listOfProducts>
      </reaction>
      <reaction id="r81" name="enzymeN6-(dihydrolipoyl)lysine:NAD+oxidoreductase" reversible="false" fast="false" compartment="mitochondrion">
        <notes>
          <body xmlns="http://www.w3.org/1999/xhtml">
            <p>KEGG ID:R00621</p>
            <p>ENZYME:1.2.4.2</p>
            <p>GENE:AT3G55410</p>
            <p>GENE:AT5G65750</p>
            <p>KEGG ID:R03316</p>
            <p>ENZYME:1.2.4.2</p>
            <p>GENE:AT3G55410</p>
            <p>GENE:AT5G65750</p>
            <p>KEGG ID:R02570</p>
            <p>ENZYME:2.3.1.61</p>
            <p>GENE:AT4G26910</p>
            <p>GENE:AT5G55070</p>
            <p>KEGG ID:R07618</p>
            <p>ENZYME:1.8.1.4</p>
            <p>GENE:AT1G48030(mtLPD1)</p>
            <p>GENE:AT3G16950(LPD1)</p>
            <p>GENE:AT3G17240(mtLPD2)</p>
            <p>GENE:AT4G16155</p>
          </body>
        </notes>
        <listOfReactants>
          <speciesReference species="AKG_m" stoichiometry="1" constant="false"/>
          <speciesReference species="NAD_m" stoichiometry="1" constant="false"/>
        </listOfReactants>
        <listOfProducts>
          <speciesReference species="SUCCCOA_m" stoichiometry="1" constant="false"/>
          <speciesReference species="CO2_cel" stoichiometry="1" constant="false"/>
          <speciesReference species="NADH_m" stoichiometry="1" constant="false"/>
        </listOfProducts>
      </reaction>
      <reaction id="r82" name="Succinate:CoAligase(ADP-forming)" reversible="true" fast="false" compartment="mitochondrion">
        <notes>
          <body xmlns="http://www.w3.org/1999/xhtml">
            <p>KEGG ID:R00727</p>
            <p>ENZYME:6.2.1.4</p>
            <p>GENE:AT2G20420</p>
            <p>GENE:AT5G08300</p>
            <p>GENE:AT5G23250</p>
            <p>KEGG ID:R00432</p>
            <p>ENZYME:6.2.1.4</p>
            <p>GENE:AT2G20420</p>
            <p>GENE:AT5G08300</p>
            <p>GENE:AT5G23250</p>
            <p>KEGG ID:R00405</p>
            <p>ENZYME:6.2.1.5</p>
            <p>GENE:AT2G20420</p>
            <p>GENE:AT5G08300</p>
            <p>GENE:AT5G23250</p>
          </body>
        </notes>
        <listOfReactants>
          <speciesReference species="SUCCCOA_m" stoichiometry="1" constant="false"/>
          <speciesReference species="ADP_m" stoichiometry="1" constant="false"/>
          <speciesReference species="Pi_m" stoichiometry="1" constant="false"/>
        </listOfReactants>
        <listOfProducts>
          <speciesReference species="SUCC_m" stoichiometry="1" constant="false"/>
          <speciesReference species="ATP_m" stoichiometry="1" constant="false"/>
        </listOfProducts>
      </reaction>
      <reaction id="r83" name="succinate:quinoneoxidoreductase" reversible="true" fast="false" compartment="mitochondrion">
        <notes>
          <body xmlns="http://www.w3.org/1999/xhtml">
            <p>KEGG ID:R02164</p>
            <p>ENZYME:1.3.5.1</p>
            <p>ENZYME:1.3.5.4</p>
            <p>GENE:AT2G18450(SDH1-2)</p>
            <p>GENE:AT3G27380(SDH2-1)</p>
            <p>GENE:AT5G40650(SDH2-2)</p>
            <p>GENE:AT5G65165(SDH2-3)</p>
            <p>GENE:AT5G66760(SDH1-1)</p>
          </body>
        </notes>
        <listOfReactants>
          <speciesReference species="SUCC_m" stoichiometry="1" constant="false"/>
          <speciesReference species="UQN_m" stoichiometry="1" constant="false"/>
        </listOfReactants>
        <listOfProducts>
          <speciesReference species="FUM_m" stoichiometry="1" constant="false"/>
          <speciesReference species="UQL_m" stoichiometry="1" constant="false"/>
        </listOfProducts>
      </reaction>
      <reaction id="r84" name="NADH:ubiquinoneoxidoreductase" reversible="true" fast="false" compartment="mitochondrion">
        <notes>
          <body xmlns="http://www.w3.org/1999/xhtml">
            <p>KEGG ID:R02163</p>
            <p>ENZYME:1.6.5.3</p>
            <p>ENZYME:1.6.5.8</p>
            <p>ENZYME:1.6.5.9</p>
            <p>ENZYME:MODULE</p>
            <p>ENZYME:M00142</p>
            <p>ENZYME:NADH:ubiquinone</p>
            <p>ENZYME:oxidoreductase,</p>
            <p>ENZYME:mitochondria</p>
            <p>ENZYME:M00144</p>
            <p>ENZYME:NADH:quinone</p>
            <p>ENZYME:oxidoreductase,</p>
            <p>ENZYME:prokaryotes</p>
            <p>ENZYME:M00145</p>
            <p>ENZYME:NAD(P)H:quinone</p>
            <p>ENZYME:oxidoreductase,</p>
            <p>ENZYME:chloroplasts</p>
            <p>ENZYME:and</p>
            <p>ENZYME:cyanobacteria</p>
            <p>GENE:AT1G16700</p>
            <p>GENE:AT1G79010</p>
            <p>GENE:AT2G07689</p>
            <p>GENE:AT2G07751</p>
            <p>GENE:AT2G07785</p>
            <p>GENE:AT4G02580</p>
            <p>GENE:AT5G08530(CI51)</p>
            <p>GENE:AT5G11770</p>
            <p>GENE:AT5G37510(EMB1467)</p>
            <p>GENE:ArthCp025(ndhJ)</p>
            <p>GENE:ArthCp026(ndhK)</p>
            <p>GENE:ArthCp027(ndhC)</p>
            <p>GENE:ArthCp068(ndhB)</p>
            <p>GENE:ArthCp071(ndhF)</p>
            <p>GENE:ArthCp074(ndhD)</p>
            <p>GENE:ArthCp076(ndhE)</p>
            <p>GENE:ArthCp077(ndhG)</p>
            <p>GENE:ArthCp078(ndhI)</p>
            <p>GENE:ArthCp079(ndhA)</p>
            <p>GENE:ArthCp080(ndhH)</p>
            <p>GENE:ArthCp086(ndhB)</p>
            <p>GENE:ArthMp006(nad5)</p>
            <p>GENE:ArthMp007(nad9)</p>
            <p>GENE:ArthMp024(nad6)</p>
            <p>GENE:ArthMp026(nad2)</p>
            <p>GENE:ArthMp043(nad7)</p>
            <p>GENE:ArthMp044(nad1)</p>
            <p>GENE:ArthMp051(nad4)</p>
            <p>GENE:ArthMp058(nad4L)</p>
            <p>GENE:ArthMp086</p>
            <p>GENE:AT1G07180(NDA1)</p>
            <p>GENE:AT2G20800(NDB4)</p>
            <p>GENE:AT2G29990(NDA2)</p>
            <p>GENE:AT4G05020(NDB2)</p>
            <p>GENE:AT4G21490(NDB3)</p>
            <p>GENE:AT4G28220(NDB1)</p>
            <p>GENE:AT5G08740(NDC1)</p>
          </body>
        </notes>
        <listOfReactants>
          <speciesReference species="UQL_m" stoichiometry="1" constant="false"/>
          <speciesReference species="NAD_m" stoichiometry="1" constant="false"/>
        </listOfReactants>
        <listOfProducts>
          <speciesReference species="UQN_m" stoichiometry="1" constant="false"/>
          <speciesReference species="NADH_m" stoichiometry="1" constant="false"/>
        </listOfProducts>
      </reaction>
      <reaction id="r85" name="(S)-malatehydro-lyase(fumarate-forming)" reversible="false" fast="false" compartment="mitochondrion">
        <notes>
          <body xmlns="http://www.w3.org/1999/xhtml">
            <p>KEGG ID:R01082</p>
            <p>ENZYME:4.2.1.2</p>
            <p>GENE:AT2G47510(FUM1)</p>
            <p>GENE:AT5G50950(FUM2)</p>
          </body>
        </notes>
        <listOfReactants>
          <speciesReference species="FUM_m" stoichiometry="1" constant="false"/>
        </listOfReactants>
        <listOfProducts>
          <speciesReference species="MAL_m" stoichiometry="1" constant="false"/>
        </listOfProducts>
      </reaction>
      <reaction id="r86" name="(S)-malate:NAD+oxidoreductase" reversible="false" fast="false" compartment="mitochondrion">
        <notes>
          <body xmlns="http://www.w3.org/1999/xhtml">
            <p>KEGG ID:R00342</p>
            <p>ENZYME:1.1.1.37</p>
            <p>ENZYME:1.1.1.299</p>
            <p>GENE:AT1G04410</p>
            <p>GENE:AT1G53240(mMDH1)</p>
            <p>GENE:AT2G22780(PMDH1)</p>
            <p>GENE:AT3G15020(mMDH2)</p>
            <p>GENE:AT3G47520(MDH)</p>
            <p>GENE:AT5G09660(PMDH2)</p>
            <p>GENE:AT5G43330</p>
            <p>GENE:AT5G56720</p>
          </body>
        </notes>
        <listOfReactants>
          <speciesReference species="MAL_m" stoichiometry="1" constant="false"/>
          <speciesReference species="NAD_m" stoichiometry="1" constant="false"/>
        </listOfReactants>
        <listOfProducts>
          <speciesReference species="OAA_m" stoichiometry="1" constant="false"/>
          <speciesReference species="NADH_m" stoichiometry="1" constant="false"/>
        </listOfProducts>
      </reaction>
      <reaction id="r87" name="(S)-malate:NAD+oxidoreductase(decarboxylating)" reversible="false" fast="false" compartment="mitochondrion">
        <notes>
          <body xmlns="http://www.w3.org/1999/xhtml">
            <p>KEGG ID:R00214</p>
            <p>ENZYME:1.1.1.38</p>
            <p>ENZYME:1.1.1.39</p>
            <p>GENE:AT2G13560(NAD-ME1)</p>
            <p>GENE:AT4G00570(NAD-ME2)</p>
          </body>
        </notes>
        <listOfReactants>
          <speciesReference species="MAL_m" stoichiometry="1" constant="false"/>
          <speciesReference species="NAD_m" stoichiometry="1" constant="false"/>
        </listOfReactants>
        <listOfProducts>
          <speciesReference species="CO2_cel" stoichiometry="1" constant="false"/>
          <speciesReference species="NADH_m" stoichiometry="1" constant="false"/>
          <speciesReference species="PYR_m" stoichiometry="1" constant="false"/>
        </listOfProducts>
      </reaction>
      <reaction id="r88" name="5,10-Methylenetetrahydrofolate:glycinehydroxymethyltransferase" reversible="true" fast="false" compartment="mitochondrion">
        <notes>
          <body xmlns="http://www.w3.org/1999/xhtml">
            <p>KEGG ID:R09099</p>
            <p>ENZYME:2.1.2.1</p>
            <p>GENE:AT1G22020(SHM6)</p>
            <p>GENE:AT1G36370(SHM7)</p>
            <p>GENE:AT4G13890(EDA36)</p>
            <p>GENE:AT4G13930(SHM4)</p>
            <p>GENE:AT4G32520(SHM3)</p>
            <p>GENE:AT4G37930(SHM1)</p>
            <p>GENE:AT5G26780(SHM2)</p>
            <p>KEGG ID:R00945</p>
            <p>ENZYME:2.1.2.1</p>
            <p>GENE:AT1G22020(SHM6)</p>
            <p>GENE:AT1G36370(SHM7)</p>
            <p>GENE:AT4G13890(EDA36)</p>
            <p>GENE:AT4G13930(SHM4)</p>
            <p>GENE:AT4G32520(SHM3)</p>
            <p>GENE:AT4G37930(SHM1)</p>
            <p>GENE:AT5G26780(SHM2)</p>
          </body>
        </notes>
        <listOfReactants>
          <speciesReference species="GLY_m" stoichiometry="1" constant="false"/>
          <speciesReference species="MTHF_m" stoichiometry="1" constant="false"/>
        </listOfReactants>
        <listOfProducts>
          <speciesReference species="THF_m" stoichiometry="1" constant="false"/>
          <speciesReference species="SER_m" stoichiometry="1" constant="false"/>
        </listOfProducts>
      </reaction>
      <reaction id="r89" name="glycine:lipoylproteinoxidoreductase(decarboxylatingandacceptor-aminomethylating)" reversible="true" fast="false" compartment="mitochondrion">
        <notes>
          <body xmlns="http://www.w3.org/1999/xhtml">
            <p>KEGG ID:R03425</p>
            <p>ENZYME:1.4.4.2</p>
            <p>GENE:AT2G26080(GLDP2)</p>
            <p>GENE:AT4G33010(GLDP1)</p>
          </body>
        </notes>
        <listOfReactants>
          <speciesReference species="GLY_m" stoichiometry="1" constant="false"/>
          <speciesReference species="LP_m" stoichiometry="1" constant="false"/>
        </listOfReactants>
        <listOfProducts>
          <speciesReference species="CO2_cel" stoichiometry="1" constant="false"/>
          <speciesReference species="SADHLP_m" stoichiometry="1" constant="false"/>
        </listOfProducts>
      </reaction>
      <reaction id="r90" name="S-aminomethyldihydrolipoylprotein:(6S)-tetrahydrofolateaminomethyltransferase(ammonia-forming)" reversible="true" fast="false" compartment="mitochondrion">
        <notes>
          <body xmlns="http://www.w3.org/1999/xhtml">
            <p>KEGG ID:R04125</p>
            <p>ENZYME:2.1.2.10</p>
            <p>GENE:AT1G11860</p>
          </body>
        </notes>
        <listOfReactants>
          <speciesReference species="SADHLP_m" stoichiometry="1" constant="false"/>
          <speciesReference species="THF_m" stoichiometry="1" constant="false"/>
        </listOfReactants>
        <listOfProducts>
          <speciesReference species="MTHF_m" stoichiometry="1" constant="false"/>
          <speciesReference species="DLP_m" stoichiometry="1" constant="false"/>
        </listOfProducts>
      </reaction>
      <reaction id="r91" name="dihydrolipoylprotein:NAD+oxidoreductase" reversible="true" fast="false" compartment="mitochondrion">
        <notes>
          <body xmlns="http://www.w3.org/1999/xhtml">
            <p>KEGG ID:R03815</p>
            <p>ENZYME:1.8.1.4</p>
            <p>GENE:AT1G48030(mtLPD1)</p>
            <p>GENE:AT3G16950(LPD1)</p>
            <p>GENE:AT3G17240(mtLPD2)</p>
            <p>GENE:AT4G16155</p>
          </body>
        </notes>
        <listOfReactants>
          <speciesReference species="DLP_m" stoichiometry="1" constant="false"/>
          <speciesReference species="NAD_m" stoichiometry="1" constant="false"/>
        </listOfReactants>
        <listOfProducts>
          <speciesReference species="NADH_m" stoichiometry="1" constant="false"/>
          <speciesReference species="LP_m" stoichiometry="1" constant="false"/>
        </listOfProducts>
      </reaction>
      <reaction id="r92" reversible="true" fast="false" compartment="multicompartment">
        <listOfReactants>
          <speciesReference species="GLYCO_p" stoichiometry="1" constant="false"/>
        </listOfReactants>
        <listOfProducts>
          <speciesReference species="GLYCO_c" stoichiometry="1" constant="false"/>
        </listOfProducts>
      </reaction>
      <reaction id="r93" reversible="true" fast="false" compartment="multicompartment">
        <listOfReactants>
          <speciesReference species="GLYCO_c" stoichiometry="1" constant="false"/>
        </listOfReactants>
        <listOfProducts>
          <speciesReference species="GLYCO_pe" stoichiometry="1" constant="false"/>
        </listOfProducts>
      </reaction>
      <reaction id="r94" reversible="true" fast="false" compartment="multicompartment">
        <listOfReactants>
          <speciesReference species="GLY_pe" stoichiometry="1" constant="false"/>
        </listOfReactants>
        <listOfProducts>
          <speciesReference species="GLY_c" stoichiometry="1" constant="false"/>
        </listOfProducts>
      </reaction>
      <reaction id="r95" reversible="true" fast="false" compartment="multicompartment">
        <listOfReactants>
          <speciesReference species="GLY_c" stoichiometry="1" constant="false"/>
        </listOfReactants>
        <listOfProducts>
          <speciesReference species="GLY_m" stoichiometry="1" constant="false"/>
        </listOfProducts>
      </reaction>
      <reaction id="r96" reversible="true" fast="false" compartment="multicompartment">
        <listOfReactants>
          <speciesReference species="SER_m" stoichiometry="1" constant="false"/>
        </listOfReactants>
        <listOfProducts>
          <speciesReference species="SER_c" stoichiometry="1" constant="false"/>
        </listOfProducts>
      </reaction>
      <reaction id="r97" reversible="true" fast="false" compartment="multicompartment">
        <listOfReactants>
          <speciesReference species="SER_c" stoichiometry="1" constant="false"/>
        </listOfReactants>
        <listOfProducts>
          <speciesReference species="SER_pe" stoichiometry="1" constant="false"/>
        </listOfProducts>
      </reaction>
      <reaction id="r98" reversible="true" fast="false" compartment="multicompartment">
        <listOfReactants>
          <speciesReference species="GLYCER_pe" stoichiometry="1" constant="false"/>
        </listOfReactants>
        <listOfProducts>
          <speciesReference species="GLYCER_c" stoichiometry="1" constant="false"/>
        </listOfProducts>
      </reaction>
      <reaction id="r99" reversible="true" fast="false" compartment="multicompartment">
        <listOfReactants>
          <speciesReference species="GLYCER_c" stoichiometry="1" constant="false"/>
        </listOfReactants>
        <listOfProducts>
          <speciesReference species="GLYCER_p" stoichiometry="1" constant="false"/>
        </listOfProducts>
      </reaction>
      <reaction id="r100" reversible="false" fast="false" compartment="multicompartment">
        <listOfReactants>
          <speciesReference species="MALT_p" stoichiometry="1" constant="false"/>
        </listOfReactants>
        <listOfProducts>
          <speciesReference species="MALT_c" stoichiometry="1" constant="false"/>
        </listOfProducts>
      </reaction>
      <reaction id="r101" reversible="true" fast="false" compartment="multicompartment">
        <listOfReactants>
          <speciesReference species="G6P_p" stoichiometry="1" constant="false"/>
          <speciesReference species="Pi_c" stoichiometry="1" constant="false"/>
        </listOfReactants>
        <listOfProducts>
          <speciesReference species="G6P_c" stoichiometry="1" constant="false"/>
          <speciesReference species="Pi_p" stoichiometry="1" constant="false"/>
        </listOfProducts>
      </reaction>
      <reaction id="r102" reversible="true" fast="false" compartment="multicompartment">
        <listOfReactants>
          <speciesReference species="XU5P_p" stoichiometry="1" constant="false"/>
          <speciesReference species="Pi_c" stoichiometry="1" constant="false"/>
        </listOfReactants>
        <listOfProducts>
          <speciesReference species="XU5P_c" stoichiometry="1" constant="false"/>
          <speciesReference species="Pi_p" stoichiometry="1" constant="false"/>
        </listOfProducts>
      </reaction>
      <reaction id="r103" reversible="true" fast="false" compartment="multicompartment">
        <listOfReactants>
          <speciesReference species="PG_p_3" stoichiometry="1" constant="false"/>
          <speciesReference species="Pi_c" stoichiometry="1" constant="false"/>
        </listOfReactants>
        <listOfProducts>
          <speciesReference species="PG_c_3" stoichiometry="1" constant="false"/>
          <speciesReference species="Pi_p" stoichiometry="1" constant="false"/>
        </listOfProducts>
      </reaction>
      <reaction id="r104" reversible="true" fast="false" compartment="multicompartment">
        <listOfReactants>
          <speciesReference species="DHAP_c" stoichiometry="1" constant="false"/>
          <speciesReference species="Pi_p" stoichiometry="1" constant="false"/>
        </listOfReactants>
        <listOfProducts>
          <speciesReference species="DHAP_p" stoichiometry="1" constant="false"/>
          <speciesReference species="Pi_c" stoichiometry="1" constant="false"/>
        </listOfProducts>
      </reaction>
      <reaction id="r105" reversible="true" fast="false" compartment="multicompartment">
        <listOfReactants>
          <speciesReference species="PEP_c" stoichiometry="1" constant="false"/>
          <speciesReference species="Pi_p" stoichiometry="1" constant="false"/>
        </listOfReactants>
        <listOfProducts>
          <speciesReference species="PEP_p" stoichiometry="1" constant="false"/>
          <speciesReference species="Pi_c" stoichiometry="1" constant="false"/>
        </listOfProducts>
      </reaction>
      <reaction id="r106" reversible="true" fast="false" compartment="multicompartment">
        <listOfReactants>
          <speciesReference species="PYR_p" stoichiometry="1" constant="false"/>
        </listOfReactants>
        <listOfProducts>
          <speciesReference species="PYR_c" stoichiometry="1" constant="false"/>
        </listOfProducts>
      </reaction>
      <reaction id="r107" reversible="true" fast="false" compartment="multicompartment">
        <listOfReactants>
          <speciesReference species="PYR_c" stoichiometry="1" constant="false"/>
        </listOfReactants>
        <listOfProducts>
          <speciesReference species="PYR_m" stoichiometry="1" constant="false"/>
        </listOfProducts>
      </reaction>
      <reaction id="r108" reversible="false" fast="false" compartment="multicompartment">
        <listOfReactants>
          <speciesReference species="MAL_c" stoichiometry="1" constant="false"/>
        </listOfReactants>
        <listOfProducts>
          <speciesReference species="MAL_pe" stoichiometry="1" constant="false"/>
        </listOfProducts>
      </reaction>
      <reaction id="r109" reversible="false" fast="false" compartment="multicompartment">
        <listOfReactants>
          <speciesReference species="OAA_pe" stoichiometry="1" constant="false"/>
        </listOfReactants>
        <listOfProducts>
          <speciesReference species="OAA_c" stoichiometry="1" constant="false"/>
        </listOfProducts>
      </reaction>
      <reaction id="r110" reversible="true" fast="false" compartment="multicompartment">
        <listOfReactants>
          <speciesReference species="MAL_c" stoichiometry="1" constant="false"/>
          <speciesReference species="Pi_m" stoichiometry="1" constant="false"/>
        </listOfReactants>
        <listOfProducts>
          <speciesReference species="MAL_m" stoichiometry="1" constant="false"/>
          <speciesReference species="Pi_c" stoichiometry="1" constant="false"/>
        </listOfProducts>
      </reaction>
      <reaction id="r111" reversible="true" fast="false" compartment="multicompartment">
        <listOfReactants>
          <speciesReference species="OAA_c" stoichiometry="1" constant="false"/>
          <speciesReference species="MAL_m" stoichiometry="1" constant="false"/>
        </listOfReactants>
        <listOfProducts>
          <speciesReference species="MAL_c" stoichiometry="1" constant="false"/>
          <speciesReference species="OAA_m" stoichiometry="1" constant="false"/>
        </listOfProducts>
      </reaction>
      <reaction id="r112" reversible="true" fast="false" compartment="multicompartment">
        <listOfReactants>
          <speciesReference species="OAA_c" stoichiometry="1" constant="false"/>
          <speciesReference species="MAL_p" stoichiometry="1" constant="false"/>
        </listOfReactants>
        <listOfProducts>
          <speciesReference species="MAL_c" stoichiometry="1" constant="false"/>
          <speciesReference species="OAA_p" stoichiometry="1" constant="false"/>
        </listOfProducts>
      </reaction>
      <reaction id="r113" reversible="true" fast="false" compartment="multicompartment">
        <listOfReactants>
          <speciesReference species="OAA_c" stoichiometry="1" constant="false"/>
          <speciesReference species="CIT_m" stoichiometry="1" constant="false"/>
        </listOfReactants>
        <listOfProducts>
          <speciesReference species="CIT_c" stoichiometry="1" constant="false"/>
          <speciesReference species="OAA_m" stoichiometry="1" constant="false"/>
        </listOfProducts>
      </reaction>
      <reaction id="r114" reversible="false" fast="false" compartment="multicompartment">
        <listOfReactants>
          <speciesReference species="Pi_c" stoichiometry="1" constant="false"/>
        </listOfReactants>
        <listOfProducts>
          <speciesReference species="Pi_m" stoichiometry="1" constant="false"/>
        </listOfProducts>
      </reaction>
      <reaction id="r115" reversible="true" fast="false" compartment="multicompartment">
        <listOfReactants>
          <speciesReference species="Pi_c" stoichiometry="1" constant="false"/>
        </listOfReactants>
        <listOfProducts>
          <speciesReference species="Pi_p" stoichiometry="1" constant="false"/>
        </listOfProducts>
      </reaction>
      <reaction id="r116" reversible="true" fast="false" compartment="multicompartment">
        <listOfReactants>
          <speciesReference species="Pi_v" stoichiometry="1" constant="false"/>
        </listOfReactants>
        <listOfProducts>
          <speciesReference species="Pi_c" stoichiometry="1" constant="false"/>
        </listOfProducts>
      </reaction>
      <reaction id="r117" reversible="false" fast="false" compartment="multicompartment">
        <listOfReactants>
          <speciesReference species="ATP_m" stoichiometry="1" constant="false"/>
          <speciesReference species="ADP_c" stoichiometry="1" constant="false"/>
        </listOfReactants>
        <listOfProducts>
          <speciesReference species="ADP_m" stoichiometry="1" constant="false"/>
          <speciesReference species="ATP_c" stoichiometry="1" constant="false"/>
        </listOfProducts>
      </reaction>
      <reaction id="r118" reversible="true" fast="false" compartment="multicompartment">
        <listOfReactants>
          <speciesReference species="ATP_p" stoichiometry="1" constant="false"/>
          <speciesReference species="ADP_c" stoichiometry="1" constant="false"/>
        </listOfReactants>
        <listOfProducts>
          <speciesReference species="ADP_p" stoichiometry="1" constant="false"/>
          <speciesReference species="ATP_c" stoichiometry="1" constant="false"/>
        </listOfProducts>
      </reaction>
      <reaction id="r119" name="H2O:plastoquinonereductase(light-dependent)" reversible="false" fast="false" compartment="plastid">
        <notes>
          <body xmlns="http://www.w3.org/1999/xhtml">
            <p>KEGG ID:R09503</p>
            <p>ENZYME:1.10.3.9</p>
            <p>GENE:ArthCp002(psbA)</p>
            <p>GENE:ArthCp017(psbD)</p>
          </body>
        </notes>
        <listOfReactants>
          <speciesReference species="Hv_p" stoichiometry="2" constant="false"/>
          <speciesReference species="PQN_p" stoichiometry="1" constant="false"/>
        </listOfReactants>
        <listOfProducts>
          <speciesReference species="PQL_p" stoichiometry="1" constant="false"/>
          <speciesReference species="H_nc_p" stoichiometry="2" constant="false"/>
        </listOfProducts>
      </reaction>
      <reaction id="r120" name="plastoquinol:oxidized-plastocyaninoxidoreductase" reversible="true" fast="false" compartment="plastid">
        <notes>
          <body xmlns="http://www.w3.org/1999/xhtml">
            <p>KEGG ID:R08409</p>
            <p>ENZYME:1.10.9.1</p>
            <p>ENZYME:ORTHOLOGY</p>
            <p>ENZYME:K02636</p>
            <p>ENZYME:cytochrome</p>
            <p>ENZYME:b6-f</p>
            <p>ENZYME:complex</p>
            <p>ENZYME:iron-sulfur</p>
            <p>ENZYME:subunit</p>
            <p>ENZYME:[EC:1.10.9.1]</p>
            <p>GENE:AT4G03280(PETC)</p>
            <p>KEGG ID:R03817</p>
            <p>ENZYME:1.10.9.1</p>
            <p>ENZYME:ORTHOLOGY</p>
            <p>ENZYME:K02636</p>
            <p>ENZYME:cytochrome</p>
            <p>ENZYME:b6-f</p>
            <p>ENZYME:complex</p>
            <p>ENZYME:iron-sulfur</p>
            <p>ENZYME:subunit</p>
            <p>ENZYME:[EC:1.10.9.1]</p>
            <p>GENE:AT4G03280(PETC)</p>
          </body>
        </notes>
        <listOfReactants>
          <speciesReference species="PQL_p" stoichiometry="1" constant="false"/>
          <speciesReference species="PC_o_p" stoichiometry="2" constant="false"/>
        </listOfReactants>
        <listOfProducts>
          <speciesReference species="PQN_p" stoichiometry="1" constant="false"/>
          <speciesReference species="PC_r_p" stoichiometry="2" constant="false"/>
          <speciesReference species="H_nc_p" stoichiometry="2" constant="false"/>
        </listOfProducts>
      </reaction>
      <reaction id="r121" name="plastocyanin:ferredoxinoxidoreductase(light-dependent)" reversible="false" fast="false" compartment="plastid">
        <notes>
          <body xmlns="http://www.w3.org/1999/xhtml">
            <p>KEGG ID:R09542</p>
            <p>ENZYME:1.97.1.12</p>
          </body>
        </notes>
        <listOfReactants>
          <speciesReference species="Hv_p" stoichiometry="1" constant="false"/>
          <speciesReference species="PC_r_p" stoichiometry="1" constant="false"/>
          <speciesReference species="FE_o_p" stoichiometry="1" constant="false"/>
        </listOfReactants>
        <listOfProducts>
          <speciesReference species="PC_o_p" stoichiometry="1" constant="false"/>
          <speciesReference species="FE_r_p" stoichiometry="1" constant="false"/>
        </listOfProducts>
      </reaction>
      <reaction id="r122" name="Ferredoxin:NADP+oxidoreductase" reversible="false" fast="false" compartment="plastid">
        <notes>
          <body xmlns="http://www.w3.org/1999/xhtml">
            <p>KEGG ID:R01195</p>
            <p>ENZYME:1.18.1.2</p>
            <p>GENE:AT1G20020(FNR2)</p>
            <p>GENE:AT1G30510(RFNR2)</p>
            <p>GENE:AT4G05390(RFNR1)</p>
            <p>GENE:AT5G66190(FNR1)</p>
          </body>
        </notes>
        <listOfReactants>
          <speciesReference species="FE_r_p" stoichiometry="2" constant="false"/>
          <speciesReference species="NADP_p" stoichiometry="1" constant="false"/>
        </listOfReactants>
        <listOfProducts>
          <speciesReference species="FE_o_p" stoichiometry="2" constant="false"/>
          <speciesReference species="NADPH_p" stoichiometry="1" constant="false"/>
          <speciesReference species="H_nc_p" stoichiometry="2" constant="false"/>
        </listOfProducts>
      </reaction>
      <reaction id="r123" reversible="false" fast="false" compartment="plastid">
        <listOfReactants>
          <speciesReference species="Hv_p" stoichiometry="1" constant="false"/>
        </listOfReactants>
        <listOfProducts>
          <speciesReference species="H_c_p" stoichiometry="2" constant="false"/>
        </listOfProducts>
      </reaction>
      <reaction id="r124" reversible="false" fast="false">
        <listOfProducts>
          <speciesReference species="Hv_p" stoichiometry="1" constant="false"/>
        </listOfProducts>
      </reaction>
      <reaction id="r125" name="ATPphosphohydrolase" reversible="false" fast="false" compartment="plastid">
        <notes>
          <body xmlns="http://www.w3.org/1999/xhtml">
            <p>KEGG ID:R00086</p>
            <p>ENZYME:3.6.1.3</p>
            <p>ENZYME:3.6.1.5</p>
            <p>ENZYME:3.6.1.8</p>
            <p>ENZYME:3.6.1.15</p>
            <p>ENZYME:3.6.3.1</p>
            <p>ENZYME:3.6.3.2</p>
            <p>ENZYME:3.6.3.3</p>
            <p>ENZYME:3.6.3.4</p>
            <p>ENZYME:3.6.3.5</p>
            <p>ENZYME:3.6.3.6</p>
            <p>ENZYME:3.6.3.7</p>
            <p>ENZYME:3.6.3.8</p>
            <p>ENZYME:3.6.3.9</p>
            <p>ENZYME:3.6.3.10</p>
            <p>ENZYME:3.6.3.11</p>
            <p>ENZYME:3.6.3.12</p>
            <p>ENZYME:3.6.3.14</p>
            <p>ENZYME:3.6.3.15</p>
            <p>ENZYME:3.6.3.16</p>
            <p>ENZYME:3.6.3.17</p>
            <p>ENZYME:3.6.3.18</p>
            <p>ENZYME:3.6.3.19</p>
            <p>ENZYME:3.6.3.20</p>
            <p>ENZYME:3.6.3.21</p>
            <p>ENZYME:3.6.3.22</p>
            <p>ENZYME:3.6.3.23</p>
            <p>ENZYME:3.6.3.24</p>
            <p>ENZYME:3.6.3.25</p>
            <p>ENZYME:3.6.3.26</p>
            <p>ENZYME:3.6.3.27</p>
            <p>ENZYME:3.6.3.28</p>
            <p>ENZYME:3.6.3.29</p>
            <p>ENZYME:3.6.3.30</p>
            <p>ENZYME:3.6.3.31</p>
            <p>ENZYME:3.6.3.32</p>
            <p>ENZYME:3.6.3.33</p>
            <p>ENZYME:3.6.3.34</p>
            <p>ENZYME:3.6.3.35</p>
            <p>ENZYME:3.6.3.36</p>
            <p>ENZYME:3.6.3.37</p>
            <p>ENZYME:3.6.3.38</p>
            <p>ENZYME:3.6.3.39</p>
            <p>ENZYME:3.6.3.40</p>
            <p>ENZYME:3.6.3.41</p>
            <p>ENZYME:3.6.3.42</p>
            <p>ENZYME:3.6.3.43</p>
            <p>ENZYME:3.6.3.44</p>
            <p>ENZYME:3.6.3.46</p>
            <p>ENZYME:3.6.3.47</p>
            <p>ENZYME:3.6.3.48</p>
            <p>ENZYME:3.6.3.49</p>
            <p>ENZYME:3.6.3.50</p>
            <p>ENZYME:3.6.3.51</p>
            <p>ENZYME:3.6.3.52</p>
            <p>ENZYME:3.6.3.53</p>
            <p>ENZYME:3.6.3.54</p>
            <p>ENZYME:3.6.4.1</p>
            <p>ENZYME:3.6.4.2</p>
            <p>ENZYME:3.6.4.3</p>
            <p>ENZYME:3.6.4.4</p>
            <p>ENZYME:3.6.4.5</p>
            <p>ENZYME:3.6.4.6</p>
            <p>ENZYME:3.6.4.7</p>
            <p>ENZYME:3.6.4.8</p>
            <p>ENZYME:3.6.4.9</p>
            <p>ENZYME:3.6.4.10</p>
            <p>ENZYME:3.6.4.11</p>
            <p>ENZYME:3.6.4.12</p>
            <p>ENZYME:3.6.4.13</p>
            <p>GENE:AT1G14230</p>
            <p>GENE:AT1G14240</p>
            <p>GENE:AT1G14250</p>
            <p>GENE:AT2G02970</p>
            <p>GENE:AT3G04080(APY1)</p>
            <p>GENE:AT5G18280(APY2)</p>
            <p>GENE:AT5G66005</p>
            <p>GENE:AT1G13210(ACA.l)</p>
            <p>GENE:AT1G17500</p>
            <p>GENE:AT1G26130</p>
            <p>GENE:AT1G54280</p>
            <p>GENE:AT1G59820(ALA3)</p>
            <p>GENE:AT1G68710</p>
            <p>GENE:AT1G72700</p>
            <p>GENE:AT3G13900</p>
            <p>GENE:AT3G25610</p>
            <p>GENE:AT3G27870</p>
            <p>GENE:AT5G04930(ALA1)</p>
            <p>GENE:AT5G44240(ALA2)</p>
            <p>GENE:AT2G19110(HMA4)</p>
            <p>GENE:AT4G30110(HMA2)</p>
            <p>GENE:AT5G21930(PAA2)</p>
            <p>GENE:AT2G19110(HMA4)</p>
            <p>GENE:AT4G30110(HMA2)</p>
            <p>GENE:AT1G17260(AHA10)</p>
            <p>GENE:AT1G80660(HA9)</p>
            <p>GENE:AT2G07560(HA6)</p>
            <p>GENE:AT2G18960(HA1)</p>
            <p>GENE:AT2G24520(HA5)</p>
            <p>GENE:AT3G42640(HA8)</p>
            <p>GENE:AT3G47950(HA4)</p>
            <p>GENE:AT3G60330(HA7)</p>
            <p>GENE:AT4G11730</p>
            <p>GENE:AT4G30190(HA2)</p>
            <p>GENE:AT5G57350(HA3)</p>
            <p>GENE:AT5G62670(HA11)</p>
            <p>GENE:AT1G07670(ECA4)</p>
            <p>GENE:AT1G07810(ECA1)</p>
            <p>GENE:AT1G10130(ECA3)</p>
            <p>GENE:AT1G27770(ACA1)</p>
            <p>GENE:AT2G22950</p>
            <p>GENE:AT2G41560(ACA4)</p>
            <p>GENE:AT3G21180(ACA9)</p>
            <p>GENE:AT3G22910</p>
            <p>GENE:AT3G57330(ACA11)</p>
            <p>GENE:AT3G63380</p>
            <p>GENE:AT4G00900(ECA2)</p>
            <p>GENE:AT4G29900(ACA10)</p>
            <p>GENE:AT4G37640(ACA2)</p>
            <p>GENE:AT5G57110(ACA8)</p>
            <p>GENE:AT1G78900(VHA-A)</p>
            <p>GENE:AT5G08670</p>
            <p>GENE:AT5G08680</p>
            <p>GENE:AT5G08690</p>
            <p>GENE:ArthCp007(atpA)</p>
            <p>GENE:ArthCp029(atpB)</p>
            <p>GENE:AT1G01910</p>
            <p>GENE:AT1G02520(PGP11)</p>
            <p>GENE:AT1G02530(PGP12)</p>
            <p>GENE:AT1G10680(PGP10)</p>
            <p>GENE:AT1G27940(PGP13)</p>
            <p>GENE:AT1G28010(PGP14)</p>
            <p>GENE:AT2G36910(ABCB1)</p>
            <p>GENE:AT2G39480(PGP6)</p>
            <p>GENE:AT2G47000(ABCB4)</p>
            <p>GENE:AT3G28345</p>
            <p>GENE:AT3G28360(PGP16)</p>
            <p>GENE:AT3G28380(PGP17)</p>
            <p>GENE:AT3G28390(PGP18)</p>
            <p>GENE:AT3G28415</p>
            <p>GENE:AT3G28860(ABCB19)</p>
            <p>GENE:AT3G55320(PGP20)</p>
            <p>GENE:AT3G62150(PGP21)</p>
            <p>GENE:AT4G01820(PGP3)</p>
            <p>GENE:AT4G01830(PGP5)</p>
            <p>GENE:AT4G18050(PGP9)</p>
            <p>GENE:AT4G25960(PGP2)</p>
            <p>GENE:AT5G46540(PGP7)</p>
            <p>GENE:AT1G63440(HMA5)</p>
            <p>GENE:AT5G44790(RAN1)</p>
            <p>GENE:AT1G80350(ERH3)</p>
            <p>GENE:AT2G34560</p>
            <p>GENE:AT4G04910(NSF)</p>
            <p>GENE:AT1G03190(UVH6)</p>
            <p>GENE:AT1G08600(ATRX)</p>
            <p>GENE:AT1G08840(emb2411)</p>
            <p>GENE:AT1G10930(RECQ4A)</p>
            <p>GENE:AT1G20720</p>
            <p>GENE:AT1G20750</p>
            <p>GENE:AT1G27880</p>
            <p>GENE:AT1G30680</p>
            <p>GENE:AT1G31360(RECQL2)</p>
            <p>GENE:AT1G44900(MCM2)</p>
            <p>GENE:AT1G48310(CHR18)</p>
            <p>GENE:AT1G60930(RECQ4B)</p>
            <p>GENE:AT1G75510</p>
            <p>GENE:AT1G79950</p>
            <p>GENE:AT2G01440</p>
            <p>GENE:AT2G02090(ETL1)</p>
            <p>GENE:AT2G07690(MCM5)</p>
            <p>GENE:AT2G13370(CHR5)</p>
            <p>GENE:AT2G14050(MCM9)</p>
            <p>GENE:AT2G16440(MCM4)</p>
            <p>GENE:AT2G25170(PKL)</p>
            <p>GENE:AT2G44980</p>
            <p>GENE:AT3G05740(RECQI1)</p>
            <p>GENE:AT3G09660(MCM8)</p>
            <p>GENE:AT3G27730(RCK)</p>
            <p>GENE:AT3G51690</p>
            <p>GENE:AT3G51700</p>
            <p>GENE:AT3G52270</p>
            <p>GENE:AT3G57300(INO80)</p>
            <p>GENE:AT4G02060(PRL)</p>
            <p>GENE:AT4G35740(RecQl3)</p>
            <p>GENE:AT5G27680(RECQSIM)</p>
            <p>GENE:AT5G28780</p>
            <p>GENE:AT5G41360(XPB2)</p>
            <p>GENE:AT5G41370(XPB1)</p>
            <p>GENE:AT5G44635(MCM6)</p>
            <p>GENE:AT5G46280(MCM3)</p>
            <p>GENE:AT5G61140</p>
            <p>GENE:AT5G63950(CHR24)</p>
            <p>GENE:AT5G67630</p>
            <p>GENE:AT1G05460(SDE3)</p>
            <p>GENE:AT1G06670(NIH)</p>
            <p>GENE:AT1G16280(RH36)</p>
            <p>GENE:AT1G20920</p>
            <p>GENE:AT1G20960(emb1507)</p>
            <p>GENE:AT1G26370</p>
            <p>GENE:AT1G27900</p>
            <p>GENE:AT1G28180</p>
            <p>GENE:AT1G31970(STRS1)</p>
            <p>GENE:AT1G32490(ESP3)</p>
            <p>GENE:AT1G33390(FAS4)</p>
            <p>GENE:AT1G48650</p>
            <p>GENE:AT1G51380</p>
            <p>GENE:AT1G55150</p>
            <p>GENE:AT1G58060</p>
            <p>GENE:AT1G59760</p>
            <p>GENE:AT1G71280</p>
            <p>GENE:AT1G71370</p>
            <p>GENE:AT1G77030</p>
            <p>GENE:AT1G79890</p>
            <p>GENE:AT2G01130</p>
            <p>GENE:AT2G06990(HEN2)</p>
            <p>GENE:AT2G30800(HVT1)</p>
            <p>GENE:AT2G33730</p>
            <p>GENE:AT2G35340(MEE29)</p>
            <p>GENE:AT2G35920</p>
            <p>GENE:AT2G40700</p>
            <p>GENE:AT2G42270</p>
            <p>GENE:AT2G42520</p>
            <p>GENE:AT2G45810</p>
            <p>GENE:AT2G47250</p>
            <p>GENE:AT2G47330</p>
            <p>GENE:AT3G01540(DRH1)</p>
            <p>GENE:AT3G02065</p>
            <p>GENE:AT3G06480</p>
            <p>GENE:AT3G06980</p>
            <p>GENE:AT3G09620</p>
            <p>GENE:AT3G09720</p>
            <p>GENE:AT3G16840</p>
            <p>GENE:AT3G18600</p>
            <p>GENE:AT3G19760(EIF4A-III)</p>
            <p>GENE:AT3G26560</p>
            <p>GENE:AT3G53110(LOS4)</p>
            <p>GENE:AT3G58510</p>
            <p>GENE:AT3G58570</p>
            <p>GENE:AT3G61240</p>
            <p>GENE:AT3G62310</p>
            <p>GENE:AT4G00660(RH8)</p>
            <p>GENE:AT4G01020</p>
            <p>GENE:AT4G14790(ATSUV3)</p>
            <p>GENE:AT4G15850(RH1)</p>
            <p>GENE:AT4G16630</p>
            <p>GENE:AT4G16680</p>
            <p>GENE:AT4G18465</p>
            <p>GENE:AT4G33370</p>
            <p>GENE:AT4G34910</p>
            <p>GENE:AT5G04895</p>
            <p>GENE:AT5G05450</p>
            <p>GENE:AT5G10370</p>
            <p>GENE:AT5G13010(EMB3011)</p>
            <p>GENE:AT5G14610</p>
            <p>GENE:AT5G14900</p>
            <p>GENE:AT5G39840</p>
            <p>GENE:AT5G51280</p>
            <p>GENE:AT5G54910</p>
            <p>GENE:AT5G60990</p>
            <p>GENE:AT5G62190(PRH75)</p>
            <p>GENE:AT5G63120</p>
            <p>GENE:AT5G65900</p>
          </body>
        </notes>
        <listOfReactants>
          <speciesReference species="H_c_p" stoichiometry="2" constant="false"/>
          <speciesReference species="H_nc_p" stoichiometry="12" constant="false"/>
          <speciesReference species="ADP_p" stoichiometry="3" constant="false"/>
        </listOfReactants>
        <listOfProducts>
          <speciesReference species="ATP_p" stoichiometry="3" constant="false"/>
        </listOfProducts>
      </reaction>
      <reaction id="r126" reversible="false" fast="false" compartment="plastid">
        <listOfReactants>
          <speciesReference species="ATP_p" stoichiometry="1" constant="false"/>
        </listOfReactants>
        <listOfProducts>
          <speciesReference species="ADP_p" stoichiometry="1" constant="false"/>
          <speciesReference species="ATP_maint_cel" stoichiometry="1" constant="false"/>
        </listOfProducts>
      </reaction>
      <reaction id="r127" name="ATPphosphohydrolase" reversible="false" fast="false" compartment="mitochondrion">
        <notes>
          <body xmlns="http://www.w3.org/1999/xhtml">
            <p>KEGG ID:R00281</p>
            <p>ENZYME:1.6.5.11</p>
            <p>ENZYME:1.6.99.3</p>
            <p>GENE:AT1G16700</p>
            <p>GENE:AT1G79010</p>
            <p>GENE:AT4G02580</p>
            <p>GENE:AT5G08530(CI51)</p>
            <p>GENE:AT5G11770</p>
            <p>GENE:AT5G37510(EMB1467)</p>
            <p>GENE:ArthMp007(nad9)</p>
            <p>GENE:ArthMp043(nad7)</p>
            <p>KEGG ID:R02161</p>
            <p>ENZYME:1.10.2.2</p>
            <p>ENZYME:MODULE</p>
            <p>ENZYME:M00151</p>
            <p>ENZYME:Cytochrome</p>
            <p>ENZYME:bc1</p>
            <p>ENZYME:complex</p>
            <p>ENZYME:respiratory</p>
            <p>ENZYME:unit</p>
            <p>ENZYME:M00152</p>
            <p>ENZYME:Cytochrome</p>
            <p>ENZYME:bc1</p>
            <p>ENZYME:complex</p>
            <p>GENE:AT5G13430</p>
            <p>GENE:AT5G13440</p>
            <p>KEGG ID:R00081</p>
            <p>ENZYME:1.7.2.1</p>
            <p>ENZYME:1.9.3.1</p>
            <p>ENZYME:ORTHOLOGY</p>
            <p>ENZYME:K02274</p>
            <p>ENZYME:cytochrome</p>
            <p>ENZYME:c</p>
            <p>ENZYME:oxidase</p>
            <p>ENZYME:subunit</p>
            <p>ENZYME:I</p>
            <p>ENZYME:[EC:1.9.3.1]</p>
            <p>ENZYME:K02275</p>
            <p>ENZYME:cytochrome</p>
            <p>ENZYME:c</p>
            <p>ENZYME:oxidase</p>
            <p>ENZYME:subunit</p>
            <p>ENZYME:II</p>
            <p>ENZYME:[EC:1.9.3.1]</p>
            <p>ENZYME:K02276</p>
            <p>ENZYME:cytochrome</p>
            <p>ENZYME:c</p>
            <p>ENZYME:oxidase</p>
            <p>ENZYME:subunit</p>
            <p>ENZYME:III</p>
            <p>ENZYME:[EC:1.9.3.1]</p>
            <p>GENE:ArthMp109(cox1)</p>
            <p>KEGG ID:R00086</p>
            <p>ENZYME:3.6.1.3</p>
            <p>ENZYME:3.6.1.5</p>
            <p>ENZYME:3.6.1.8</p>
            <p>ENZYME:3.6.1.15</p>
            <p>ENZYME:3.6.3.1</p>
            <p>ENZYME:3.6.3.2</p>
            <p>ENZYME:3.6.3.3</p>
            <p>ENZYME:3.6.3.4</p>
            <p>ENZYME:3.6.3.5</p>
            <p>ENZYME:3.6.3.6</p>
            <p>ENZYME:3.6.3.7</p>
            <p>ENZYME:3.6.3.8</p>
            <p>ENZYME:3.6.3.9</p>
            <p>ENZYME:3.6.3.10</p>
            <p>ENZYME:3.6.3.11</p>
            <p>ENZYME:3.6.3.12</p>
            <p>ENZYME:3.6.3.14</p>
            <p>ENZYME:3.6.3.15</p>
            <p>ENZYME:3.6.3.16</p>
            <p>ENZYME:3.6.3.17</p>
            <p>ENZYME:3.6.3.18</p>
            <p>ENZYME:3.6.3.19</p>
            <p>ENZYME:3.6.3.20</p>
            <p>ENZYME:3.6.3.21</p>
            <p>ENZYME:3.6.3.22</p>
            <p>ENZYME:3.6.3.23</p>
            <p>ENZYME:3.6.3.24</p>
            <p>ENZYME:3.6.3.25</p>
            <p>ENZYME:3.6.3.26</p>
            <p>ENZYME:3.6.3.27</p>
            <p>ENZYME:3.6.3.28</p>
            <p>ENZYME:3.6.3.29</p>
            <p>ENZYME:3.6.3.30</p>
            <p>ENZYME:3.6.3.31</p>
            <p>ENZYME:3.6.3.32</p>
            <p>ENZYME:3.6.3.33</p>
            <p>ENZYME:3.6.3.34</p>
            <p>ENZYME:3.6.3.35</p>
            <p>ENZYME:3.6.3.36</p>
            <p>ENZYME:3.6.3.37</p>
            <p>ENZYME:3.6.3.38</p>
            <p>ENZYME:3.6.3.39</p>
            <p>ENZYME:3.6.3.40</p>
            <p>ENZYME:3.6.3.41</p>
            <p>ENZYME:3.6.3.42</p>
            <p>ENZYME:3.6.3.43</p>
            <p>ENZYME:3.6.3.44</p>
            <p>ENZYME:3.6.3.46</p>
            <p>ENZYME:3.6.3.47</p>
            <p>ENZYME:3.6.3.48</p>
            <p>ENZYME:3.6.3.49</p>
            <p>ENZYME:3.6.3.50</p>
            <p>ENZYME:3.6.3.51</p>
            <p>ENZYME:3.6.3.52</p>
            <p>ENZYME:3.6.3.53</p>
            <p>ENZYME:3.6.3.54</p>
            <p>ENZYME:3.6.4.1</p>
            <p>ENZYME:3.6.4.2</p>
            <p>ENZYME:3.6.4.3</p>
            <p>ENZYME:3.6.4.4</p>
            <p>ENZYME:3.6.4.5</p>
            <p>ENZYME:3.6.4.6</p>
            <p>ENZYME:3.6.4.7</p>
            <p>ENZYME:3.6.4.8</p>
            <p>ENZYME:3.6.4.9</p>
            <p>ENZYME:3.6.4.10</p>
            <p>ENZYME:3.6.4.11</p>
            <p>ENZYME:3.6.4.12</p>
            <p>ENZYME:3.6.4.13</p>
            <p>GENE:AT1G14230</p>
            <p>GENE:AT1G14240</p>
            <p>GENE:AT1G14250</p>
            <p>GENE:AT2G02970</p>
            <p>GENE:AT3G04080(APY1)</p>
            <p>GENE:AT5G18280(APY2)</p>
            <p>GENE:AT5G66005</p>
            <p>GENE:AT1G13210(ACA.l)</p>
            <p>GENE:AT1G17500</p>
            <p>GENE:AT1G26130</p>
            <p>GENE:AT1G54280</p>
            <p>GENE:AT1G59820(ALA3)</p>
            <p>GENE:AT1G68710</p>
            <p>GENE:AT1G72700</p>
            <p>GENE:AT3G13900</p>
            <p>GENE:AT3G25610</p>
            <p>GENE:AT3G27870</p>
            <p>GENE:AT5G04930(ALA1)</p>
            <p>GENE:AT5G44240(ALA2)</p>
            <p>GENE:AT2G19110(HMA4)</p>
            <p>GENE:AT4G30110(HMA2)</p>
            <p>GENE:AT5G21930(PAA2)</p>
            <p>GENE:AT2G19110(HMA4)</p>
            <p>GENE:AT4G30110(HMA2)</p>
            <p>GENE:AT1G17260(AHA10)</p>
            <p>GENE:AT1G80660(HA9)</p>
            <p>GENE:AT2G07560(HA6)</p>
            <p>GENE:AT2G18960(HA1)</p>
            <p>GENE:AT2G24520(HA5)</p>
            <p>GENE:AT3G42640(HA8)</p>
            <p>GENE:AT3G47950(HA4)</p>
            <p>GENE:AT3G60330(HA7)</p>
            <p>GENE:AT4G11730</p>
            <p>GENE:AT4G30190(HA2)</p>
            <p>GENE:AT5G57350(HA3)</p>
            <p>GENE:AT5G62670(HA11)</p>
            <p>GENE:AT1G07670(ECA4)</p>
            <p>GENE:AT1G07810(ECA1)</p>
            <p>GENE:AT1G10130(ECA3)</p>
            <p>GENE:AT1G27770(ACA1)</p>
            <p>GENE:AT2G22950</p>
            <p>GENE:AT2G41560(ACA4)</p>
            <p>GENE:AT3G21180(ACA9)</p>
            <p>GENE:AT3G22910</p>
            <p>GENE:AT3G57330(ACA11)</p>
            <p>GENE:AT3G63380</p>
            <p>GENE:AT4G00900(ECA2)</p>
            <p>GENE:AT4G29900(ACA10)</p>
            <p>GENE:AT4G37640(ACA2)</p>
            <p>GENE:AT5G57110(ACA8)</p>
            <p>GENE:AT1G78900(VHA-A)</p>
            <p>GENE:AT5G08670</p>
            <p>GENE:AT5G08680</p>
            <p>GENE:AT5G08690</p>
            <p>GENE:ArthCp007(atpA)</p>
            <p>GENE:ArthCp029(atpB)</p>
            <p>GENE:AT1G01910</p>
            <p>GENE:AT1G02520(PGP11)</p>
            <p>GENE:AT1G02530(PGP12)</p>
            <p>GENE:AT1G10680(PGP10)</p>
            <p>GENE:AT1G27940(PGP13)</p>
            <p>GENE:AT1G28010(PGP14)</p>
            <p>GENE:AT2G36910(ABCB1)</p>
            <p>GENE:AT2G39480(PGP6)</p>
            <p>GENE:AT2G47000(ABCB4)</p>
            <p>GENE:AT3G28345</p>
            <p>GENE:AT3G28360(PGP16)</p>
            <p>GENE:AT3G28380(PGP17)</p>
            <p>GENE:AT3G28390(PGP18)</p>
            <p>GENE:AT3G28415</p>
            <p>GENE:AT3G28860(ABCB19)</p>
            <p>GENE:AT3G55320(PGP20)</p>
            <p>GENE:AT3G62150(PGP21)</p>
            <p>GENE:AT4G01820(PGP3)</p>
            <p>GENE:AT4G01830(PGP5)</p>
            <p>GENE:AT4G18050(PGP9)</p>
            <p>GENE:AT4G25960(PGP2)</p>
            <p>GENE:AT5G46540(PGP7)</p>
            <p>GENE:AT1G63440(HMA5)</p>
            <p>GENE:AT5G44790(RAN1)</p>
            <p>GENE:AT1G80350(ERH3)</p>
            <p>GENE:AT2G34560</p>
            <p>GENE:AT4G04910(NSF)</p>
            <p>GENE:AT1G03190(UVH6)</p>
            <p>GENE:AT1G08600(ATRX)</p>
            <p>GENE:AT1G08840(emb2411)</p>
            <p>GENE:AT1G10930(RECQ4A)</p>
            <p>GENE:AT1G20720</p>
            <p>GENE:AT1G20750</p>
            <p>GENE:AT1G27880</p>
            <p>GENE:AT1G30680</p>
            <p>GENE:AT1G31360(RECQL2)</p>
            <p>GENE:AT1G44900(MCM2)</p>
            <p>GENE:AT1G48310(CHR18)</p>
            <p>GENE:AT1G60930(RECQ4B)</p>
            <p>GENE:AT1G75510</p>
            <p>GENE:AT1G79950</p>
            <p>GENE:AT2G01440</p>
            <p>GENE:AT2G02090(ETL1)</p>
            <p>GENE:AT2G07690(MCM5)</p>
            <p>GENE:AT2G13370(CHR5)</p>
            <p>GENE:AT2G14050(MCM9)</p>
            <p>GENE:AT2G16440(MCM4)</p>
            <p>GENE:AT2G25170(PKL)</p>
            <p>GENE:AT2G44980</p>
            <p>GENE:AT3G05740(RECQI1)</p>
            <p>GENE:AT3G09660(MCM8)</p>
            <p>GENE:AT3G27730(RCK)</p>
            <p>GENE:AT3G51690</p>
            <p>GENE:AT3G51700</p>
            <p>GENE:AT3G52270</p>
            <p>GENE:AT3G57300(INO80)</p>
            <p>GENE:AT4G02060(PRL)</p>
            <p>GENE:AT4G35740(RecQl3)</p>
            <p>GENE:AT5G27680(RECQSIM)</p>
            <p>GENE:AT5G28780</p>
            <p>GENE:AT5G41360(XPB2)</p>
            <p>GENE:AT5G41370(XPB1)</p>
            <p>GENE:AT5G44635(MCM6)</p>
            <p>GENE:AT5G46280(MCM3)</p>
            <p>GENE:AT5G61140</p>
            <p>GENE:AT5G63950(CHR24)</p>
            <p>GENE:AT5G67630</p>
            <p>GENE:AT1G05460(SDE3)</p>
            <p>GENE:AT1G06670(NIH)</p>
            <p>GENE:AT1G16280(RH36)</p>
            <p>GENE:AT1G20920</p>
            <p>GENE:AT1G20960(emb1507)</p>
            <p>GENE:AT1G26370</p>
            <p>GENE:AT1G27900</p>
            <p>GENE:AT1G28180</p>
            <p>GENE:AT1G31970(STRS1)</p>
            <p>GENE:AT1G32490(ESP3)</p>
            <p>GENE:AT1G33390(FAS4)</p>
            <p>GENE:AT1G48650</p>
            <p>GENE:AT1G51380</p>
            <p>GENE:AT1G55150</p>
            <p>GENE:AT1G58060</p>
            <p>GENE:AT1G59760</p>
            <p>GENE:AT1G71280</p>
            <p>GENE:AT1G71370</p>
            <p>GENE:AT1G77030</p>
            <p>GENE:AT1G79890</p>
            <p>GENE:AT2G01130</p>
            <p>GENE:AT2G06990(HEN2)</p>
            <p>GENE:AT2G30800(HVT1)</p>
            <p>GENE:AT2G33730</p>
            <p>GENE:AT2G35340(MEE29)</p>
            <p>GENE:AT2G35920</p>
            <p>GENE:AT2G40700</p>
            <p>GENE:AT2G42270</p>
            <p>GENE:AT2G42520</p>
            <p>GENE:AT2G45810</p>
            <p>GENE:AT2G47250</p>
            <p>GENE:AT2G47330</p>
            <p>GENE:AT3G01540(DRH1)</p>
            <p>GENE:AT3G02065</p>
            <p>GENE:AT3G06480</p>
            <p>GENE:AT3G06980</p>
            <p>GENE:AT3G09620</p>
            <p>GENE:AT3G09720</p>
            <p>GENE:AT3G16840</p>
            <p>GENE:AT3G18600</p>
            <p>GENE:AT3G19760(EIF4A-III)</p>
            <p>GENE:AT3G26560</p>
            <p>GENE:AT3G53110(LOS4)</p>
            <p>GENE:AT3G58510</p>
            <p>GENE:AT3G58570</p>
            <p>GENE:AT3G61240</p>
            <p>GENE:AT3G62310</p>
            <p>GENE:AT4G00660(RH8)</p>
            <p>GENE:AT4G01020</p>
            <p>GENE:AT4G14790(ATSUV3)</p>
            <p>GENE:AT4G15850(RH1)</p>
            <p>GENE:AT4G16630</p>
            <p>GENE:AT4G16680</p>
            <p>GENE:AT4G18465</p>
            <p>GENE:AT4G33370</p>
            <p>GENE:AT4G34910</p>
            <p>GENE:AT5G04895</p>
            <p>GENE:AT5G05450</p>
            <p>GENE:AT5G10370</p>
            <p>GENE:AT5G13010(EMB3011)</p>
            <p>GENE:AT5G14610</p>
            <p>GENE:AT5G14900</p>
            <p>GENE:AT5G39840</p>
            <p>GENE:AT5G51280</p>
            <p>GENE:AT5G54910</p>
            <p>GENE:AT5G60990</p>
            <p>GENE:AT5G62190(PRH75)</p>
            <p>GENE:AT5G63120</p>
            <p>GENE:AT5G65900</p>
          </body>
        </notes>
        <listOfReactants>
          <speciesReference species="ADP_m" stoichiometry="2.4" constant="false"/>
          <speciesReference species="NADH_m" stoichiometry="1" constant="false"/>
          <speciesReference species="Pi_m" stoichiometry="2.4" constant="false"/>
        </listOfReactants>
        <listOfProducts>
          <speciesReference species="NAD_m" stoichiometry="1" constant="false"/>
          <speciesReference species="ATP_m" stoichiometry="2.4" constant="false"/>
        </listOfProducts>
      </reaction>
      <reaction id="r128" reversible="false" fast="false" compartment="cell">
        <listOfReactants>
          <speciesReference species="ATP_maint_cel" stoichiometry="1" constant="false"/>
        </listOfReactants>
      </reaction>
      <reaction id="r129" reversible="true" fast="false" compartment="cytosol">
        <listOfReactants>
          <speciesReference species="NADP_c" stoichiometry="1" constant="false"/>
          <speciesReference species="NADH_c" stoichiometry="1" constant="false"/>
        </listOfReactants>
        <listOfProducts>
          <speciesReference species="NADPH_c" stoichiometry="1" constant="false"/>
          <speciesReference species="NAD_c" stoichiometry="1" constant="false"/>
        </listOfProducts>
      </reaction>
    </listOfReactions>
  </model>
</sbml>
